# Supplementary material for: Identification of Novel Regulators of Fruit Sugar Accumulation Based on Transcriptome and WGCNA in Citrus sinensis
Source: Int J Mol Sci. 2025 Dec 18;26(24):12161. doi: 10.3390/ijms262412161 (PMC12733902; doi:10.3390/ijms262412161)
Supplement: Supplementary file 1 [file ijms-26-12161-s001.zip]

Archive with 14 entries (14 files):
- captions.pdf
- Figure S1.TIF
- Figure S2.TIF
- Figure S3.TIF
- Figure S4.TIF
- Table S1.xlsx
- Table S2.xlsx
- Table S3.xlsx
- Table S4.xlsx
- Table S5.xlsx
- Table S6.xlsx
- Table S7.xlsx
- Table S8.xlsx
- Table S9.xlsx
