# Supplementary material for: Identification of Novel Regulators of Fruit Sugar Accumulation Based on Transcriptome and WGCNA in Citrus sinensis
Source: Int J Mol Sci. 2025 Dec 18;26(24):12161. doi: 10.3390/ijms262412161 (PMC12733902; doi:10.3390/ijms262412161)
Supplement: Supplementary file 1 [file ijms-26-12161-s001.zip › Table S1.xlsx]

## Sheet: Sheet1
Table S1 Identification of differentially expressed genes related to sugar accumulation between GM and Newhall navel orange
ID of DEG at 180 DAF	log2（FC）	FDR		ID of DEG at 200 DAF	log2（FC）	FDR
Cs_ont_5g044670	3.87079	6.53299e-85		Cs_ont_7g024620	-1.89263	2.96984e-36
Cs_ont_4g022300	4.65118	3.23978e-51		Cs_ont_1g021550	2.17231	5.00968e-23
Cs_ont_2g031910	-2.21828	5.40639e-40		Cs_ont_6g003290	1.9406	3.80387e-22
Cs_ont_7g026530	3.89885	3.11238e-38		Cs_ont_1g028810	-1.15071	4.82522e-21
QC_newGene_270	-3.78133	2.13247e-36		QC_newGene_270	-4.2942	2.80372e-18
Cs_ont_1g009220	-2.52627	5.112e-35		Cs_ont_7g004700	-2.15356	5.30506e-18
Cs_ont_6g004300	1.82729	4.68571e-33		Cs_ont_7g019470	1.83351	2.67155e-17
Cs_ont_7g025860	2.4829	1.28986e-25		Cs_ont_4g015440	5.49193	2.67155e-17
Cs_ont_5g002910	-1.26238	4.12951e-25		Cs_ont_2g031500	3.3235	2.29678e-16
Cs_ont_1g019190	3.15722	7.86609e-24		Cs_ont_6g002800	-2.1488	4.39029e-16
Cs_ont_3g009610	-2.59398	9.15309e-24		QC_newGene_57	3.43962	4.44205e-16
Cs_ont_9g023940	-2.87373	5.71865e-23		Cs_ont_1g008510	2.53438	6.06222e-16
Cs_ont_8g000570	2.87881	5.9574e-23		Cs_ont_5g011300	3.10879	9.69808e-16
Cs_ont_7g021850	-1.60552	2.59013e-20		Cs_ont_9g009820	-1.01597	2.34876e-15
Cs_ont_4g026210	1.33109	7.83778e-20		Cs_ont_1g028730	-1.36262	2.34876e-15
Cs_ont_7g011510	-2.06207	2.1893e-17		Cs_ont_3g002930	4.9157	2.79675e-15
Cs_ont_7g003880	2.62984	3.58298e-17		Cs_ont_4g013840	-1.63448	2.91734e-14
Cs_ont_1g010900	-1.9263	7.04307e-17		Cs_ont_5g048150	1.24534	2.91734e-14
Cs_ont_5g004520	3.41708	9.25295e-17		Cs_ont_2g026640	-1.45819	2.91734e-14
Cs_ont_4g015440	4.58984	1.26128e-15		Cs_ont_9g018480	-2.298	3.77085e-14
Cs_ont_2g022940	-1.58905	1.74322e-15		Cs_ont_9g001340	-1.74662	4.02891e-14
Cs_ont_8g010200	2.59745	2.76789e-15		QC_newGene_262	-1.21769	1.95979e-13
Cs_ont_7g019690	1.48894	1.08373e-14		Cs_ont_8g022760	3.37367	1.0951e-12
Cs_ont_5g000200	3.86921	1.19622e-14		Cs_ont_4g013790	1.31454	1.50619e-12
Cs_ont_1g004230	-2.95411	2.00193e-14		Cs_ont_1g027090	-1.26884	2.61008e-12
Cs_ont_5g004500	1.20331	1.41461e-13		Cs_ont_3g023250	9.73141	2.97593e-12
Cs_ont_5g047740	2.35375	1.42992e-13		Cs_ont_3g024500	-1.67943	3.30305e-12
Cs_ont_6g002800	-2.76198	2.1952e-13		Cs_ont_1g027080	-1.2784	4.90307e-12
QC_newGene_73	-2.02955	3.12444e-13		Cs_ont_2g006390	-1.69729	1.05242e-11
Cs_ont_3g018220	1.66218	3.52644e-13		Cs_ont_7g028420	-2.02291	1.09435e-11
Cs_ont_1g028820	-1.77704	4.44337e-13		Cs_ont_3g032130	2.53148	1.28884e-11
QC_newGene_259	6.50724	4.57175e-13		Cs_ont_1g027270	-1.106	1.52668e-11
Cs_ont_9g027600	1.58233	4.57175e-13		Cs_ont_1g028820	-1.6643	1.56325e-11
Cs_ont_3g032920	-2.46926	4.94664e-13		Cs_ont_5g004520	2.45521	2.57085e-11
Cs_ont_3g006580	1.86124	7.21976e-13		Cs_ont_1g003970	4.41923	3.34167e-11
Cs_ont_7g005300	2.28071	1.2269e-12		Cs_ont_3g001750	1.10341	3.88291e-11
Cs_ont_2g010050	3.48171	2.98645e-12		Cs_ont_2g003040	-2.86859	4.25865e-11
Cs_ont_6g001110	-1.93548	4.57754e-12		Cs_ont_7g000810	-1.92276	6.49482e-11
Cs_ont_5g011300	4.43589	4.70336e-12		Cs_ont_3g008430	-1.53055	1.44251e-10
Cs_ont_7g022180	-2.54151	6.60486e-12		QC_newGene_920	-1.27963	1.53018e-10
Cs_ont_8g016730	-1.66233	6.60486e-12		Cs_ont_1g029280	-1.00795	1.61683e-10
Cs_ont_1g028480	-2.26165	6.60486e-12		Cs_ont_7g026680	1.05191	1.98339e-10
QC_newGene_1984	-2.23514	6.78539e-12		Cs_ont_8g008430	-1.04629	1.98339e-10
Cs_ont_3g017660	2.19697	7.85023e-12		Cs_ont_3g010380	2.4912	3.39388e-10
Cs_ont_7g015490	-1.55387	8.36816e-12		Cs_ont_1g027210	-1.58892	3.99064e-10
Cs_ont_2g031500	4.01125	1.03305e-11		Cs_ont_5g048260	-2.17835	4.33738e-10
Cs_ont_3g001750	1.32292	1.07619e-11		Cs_ont_2g018990	-1.11721	7.45195e-10
Cs_ont_2g006390	-1.68866	1.21801e-11		Cs_ont_4g005550	-1.5759	7.58619e-10
Cs_ont_2g031470	-2.2585	1.58994e-11		Cs_ont_1g027790	-1.04648	8.46148e-10
Cs_ont_8g000050	-1.46328	1.81632e-11		Cs_ont_1g000700	-1.34477	9.29867e-10
Cs_ont_6g009760	-1.50969	3.36587e-11		Cs_ont_3g009530	-2.00091	1.29436e-09
Cs_ont_1g008510	3.87804	3.64992e-11		Cs_ont_5g014400	1.55856	1.56492e-09
Cs_ont_7g000290	-1.78439	4.7078e-11		Cs_ont_5g000200	2.20272	1.6443e-09
Cs_ont_4g020370	-1.1054	7.24077e-11		Cs_ont_1g028600	-1.61723	1.65089e-09
Cs_ont_5g013830	-2.00667	7.97682e-11		Cs_ont_6g017260	-1.29495	1.76345e-09
Cs_ont_5g024940	1.91465	8.93359e-11		Cs_ont_7g019840	-2.76858	1.84682e-09
Cs_ont_8g022530	-2.10974	1.12151e-10		Cs_ont_5g025780	-1.82441	2.47046e-09
Cs_ont_7g017040	2.32178	1.23293e-10		Cs_ont_1g026120	1.25977	3.64087e-09
Cs_ont_2g002920	1.01947	1.39454e-10		Cs_ont_2g029180	-1.40574	6.59532e-09
Cs_ont_9g004490	1.94097	1.57829e-10		Cs_ont_4g024900	2.4862	7.3443e-09
Cs_ont_5g008540	1.44375	1.65623e-10		Cs_ont_8g025850	1.8695	8.07886e-09
Cs_ont_8g027180	-1.84325	1.89952e-10		Cs_ont_9g005250	2.37625	1.18246e-08
Cs_ont_7g002390	-1.8895	2.23539e-10		Cs_ont_4g005560	-1.17586	1.31374e-08
Cs_ont_9g027950	3.09245	3.2228e-10		Cs_ont_2g006090	2.32088	1.77451e-08
Cs_ont_9g006470	1.18483	3.48036e-10		Cs_ont_9g023650	1.11701	2.30562e-08
Cs_ont_3g009960	1.87857	3.65597e-10		Cs_ont_9g026170	1.43562	2.3246e-08
Cs_ont_9g024530	-1.43377	5.20574e-10		Cs_ont_8g008220	-3.24581	2.54343e-08
Cs_ont_3g011000	-1.54546	6.02518e-10		Cs_ont_9g016320	-1.225	2.84074e-08
Cs_ont_1g020490	-3.16689	6.36533e-10		Cs_ont_2g010320	1.19048	3.36631e-08
Cs_ont_3g008190	3.00124	6.66268e-10		Cs_ont_8g027680	-1.41271	3.49632e-08
Cs_ont_2g017230	-1.27767	6.72823e-10		Cs_ont_4g009470	-2.23702	3.50064e-08
Cs_ont_1g027650	-1.11666	6.81048e-10		Cs_ont_5g030610	1.2026	3.75145e-08
Cs_ont_4g013790	1.67097	7.45835e-10		Cs_ont_3g008190	2.42719	3.82706e-08
Cs_ont_1g019600	1.13668	7.45835e-10		Cs_ont_9g006210	-4.18614	3.98785e-08
Cs_ont_7g021630	1.44296	9.44439e-10		Cs_ont_1g028480	-1.46293	4.04322e-08
Cs_ont_4g020620	-1.73989	1.12104e-09		Cs_ont_4g020990	-1.06891	5.42118e-08
Cs_ont_1g005240	-1.31596	1.14193e-09		Cs_ont_1g021540	3.70573	5.42118e-08
Cs_ont_5g008910	-2.3779	1.31581e-09		Cs_ont_2g016690	-1.01036	7.56955e-08
Cs_ont_6g026740	-2.67964	1.41939e-09		Cs_ont_4g020610	-1.35857	7.88564e-08
Cs_ont_1g020480	-1.55553	1.47658e-09		Cs_ont_5g000450	2.29534	9.40783e-08
Cs_ont_2g026380	-1.25442	1.47658e-09		Cs_ont_6g015600	1.31351	1.11719e-07
Cs_ont_9g007430	1.22011	1.50497e-09		Cs_ont_5g008500	1.9173	1.48322e-07
Cs_ont_5g026850	-3.75886	2.45068e-09		Cs_ont_3g012930	-1.23652	1.86801e-07
Cs_ont_6g011980	4.09067	2.64491e-09		Cs_ont_5g007250	-1.43053	2.19067e-07
Cs_ont_3g003910	-1.54575	2.73349e-09		Cs_ont_2g005610	-1.98515	2.28572e-07
Cs_ont_2g024310	2.53716	2.88034e-09		Cs_ont_4g022960	-2.23742	2.31041e-07
Cs_ont_5g021600	1.54472	3.20283e-09		Cs_ont_2g033250	-1.31731	2.65919e-07
Cs_ont_9g000400	1.15225	3.35005e-09		Cs_ont_5g050360	-1.01695	2.74404e-07
QC_newGene_902	-1.35348	3.35005e-09		Cs_ont_8g007820	2.0925	2.81741e-07
Cs_ont_1g027890	-1.37369	4.02644e-09		Cs_ont_8g022340	2.2941	4.20466e-07
Cs_ont_3g032510	-1.80816	4.14677e-09		Cs_ont_5g003510	1.12615	4.66888e-07
Cs_ont_1g013900	-2.24521	4.20977e-09		QC_newGene_483	1.14568	5.53764e-07
Cs_ont_2g029090	1.47923	4.56337e-09		Cs_ont_3g009960	1.31199	5.97226e-07
Cs_ont_3g022320	2.31659	4.85801e-09		Cs_ont_9g007940	-3.03812	6.97181e-07
Cs_ont_4g014540	2.76409	7.86222e-09		Cs_ont_6g014020	1.32671	7.41685e-07
Cs_ont_6g000040	-2.91958	7.86222e-09		Cs_ont_4g001930	1.96347	8.10082e-07
Cs_ont_5g048260	-1.06081	7.86222e-09		Cs_ont_4g009330	-1.88666	8.79997e-07
Cs_ont_7g016390	1.18851	7.98501e-09		Cs_ont_1g008570	-1.86244	8.92154e-07
Cs_ont_5g024890	-1.83684	8.69912e-09		Cs_ont_7g010050	-1.7062	1.08781e-06
Cs_ont_4g003140	-2.55396	9.95759e-09		Cs_ont_2g034290	-3.87405	1.24399e-06
Cs_ont_5g049180	1.28292	1.15967e-08		Cs_ont_8g006900	1.08316	1.29768e-06
Cs_ont_4g023520	-1.51274	1.17622e-08		Cs_ont_7g025260	-1.06111	1.33837e-06
Cs_ont_1g010930	1.16368	1.34551e-08		Cs_ont_8g027180	-1.81869	1.3469e-06
Cs_ont_7g018090	1.60892	1.36215e-08		Cs_ont_9g026520	1.01039	1.47847e-06
Cs_ont_2g005850	-1.93953	1.48953e-08		Cs_ont_8g026940	-1.59155	1.51651e-06
Cs_ont_7g005220	-3.35964	1.49146e-08		Cs_ont_8g018350	1.32423	1.51787e-06
Cs_ont_2g005780	-1.63422	1.66084e-08		Cs_ont_3g001500	2.72221	1.75512e-06
Cs_ont_5g029560	1.72557	1.76251e-08		Cs_ont_5g006730	-1.1175	1.93667e-06
Cs_ont_1g011140	1.30374	1.90782e-08		Cs_ont_2g016180	-2.3057	1.9581e-06
Cs_ont_2g004470	2.16618	2.28489e-08		Cs_ont_4g019400	-1.55035	2.00132e-06
Cs_ont_2g030060	-1.95577	2.46736e-08		Cs_ont_3g002160	2.2214	2.34699e-06
Cs_ont_3g007480	3.0507	2.47516e-08		Cs_ont_9g016160	-1.17873	2.35629e-06
Cs_ont_4g019140	-1.89501	2.69896e-08		Cs_ont_3g021050	-1.12627	2.47579e-06
Cs_ont_9g028460	1.58615	2.73769e-08		Cs_ont_9g024060	-1.01986	2.62485e-06
Cs_ont_7g008050	-2.75231	3.29221e-08		Cs_ont_1g025900	-2.94391	2.92467e-06
Cs_ont_4g009800	-1.02324	4.67354e-08		Cs_ont_5g004950	-1.00116	3.01877e-06
Cs_ont_5g002790	-1.43187	4.76886e-08		Cs_ont_5g009810	1.19787	3.1029e-06
Cs_ont_5g019730	-2.5536	4.98046e-08		Cs_ont_2g006590	-1.53252	3.24131e-06
Cs_ont_7g026520	2.18012	5.71427e-08		Cs_ont_5g015730	-2.60841	3.24131e-06
Cs_ont_1g025300	1.66357	6.63561e-08		Cs_ont_4g011890	1.5591	3.79754e-06
Cs_ont_7g012820	1.10904	6.63561e-08		Cs_ont_2g029410	1.01367	3.93705e-06
Cs_ont_1g028970	-1.83066	7.62696e-08		Cs_ont_9g010690	-1.02752	4.07509e-06
Cs_ont_5g025780	-1.90027	8.6074e-08		Cs_ont_6g026740	-2.01311	4.13485e-06
Cs_ont_8g024220	1.10525	1.0533e-07		Cs_ont_5g035280	-2.40559	4.37129e-06
QC_newGene_57	3.23091	1.18683e-07		Cs_ont_1g027300	-1.10466	4.43572e-06
Cs_ont_8g016890	-1.07558	1.50354e-07		Cs_ont_5g015980	-1.48921	4.86008e-06
Cs_ont_9g024140	1.37584	1.5118e-07		Cs_ont_1g007850	2.02005	5.74635e-06
Cs_ont_2g015450	-1.24935	1.52245e-07		Cs_ont_2g006430	-4.24664	5.74635e-06
Cs_ont_5g047930	-1.25147	1.54228e-07		Cs_ont_9g026030	1.6398	5.7651e-06
Cs_ont_3g029060	-1.35644	1.61435e-07		Cs_ont_8g006710	-1.20656	6.46235e-06
Cs_ont_1g007850	3.2705	1.70912e-07		Cs_ont_2g015530	1.06589	6.55958e-06
Cs_ont_3g017730	7.08679	1.73603e-07		Cs_ont_9g024100	-1.18161	7.90299e-06
QC_newGene_1172	1.84495	2.10399e-07		Cs_ont_1g017980	-1.40889	7.99649e-06
Cs_ont_7g000720	-1.15367	2.15652e-07		Cs_ont_1g022390	1.18063	8.00504e-06
Cs_ont_8g024470	1.00198	2.16091e-07		Cs_ont_9g024530	-1.61231	8.18809e-06
Cs_ont_2g000620	-1.44441	2.25979e-07		Cs_ont_2g004490	-1.01552	8.343e-06
Cs_ont_5g010770	-1.13408	2.37411e-07		Cs_ont_5g015810	-1.01407	8.64829e-06
Cs_ont_5g009640	3.25372	2.38122e-07		Cs_ont_3g013130	1.77365	8.94798e-06
Cs_ont_9g005250	2.95063	2.41792e-07		Cs_ont_4g022290	2.57785	9.10223e-06
Cs_ont_8g006710	-1.09902	2.50682e-07		Cs_ont_9g028460	1.16792	9.18455e-06
QC_newGene_935	-1.51758	2.72339e-07		QC_newGene_1020	1.16751	9.21592e-06
Cs_ont_5g042170	-1.97258	3.20517e-07		Cs_ont_8g010200	2.57355	9.46536e-06
Cs_ont_6g000570	1.01351	3.67347e-07		Cs_ont_8g017540	-1.11744	1.00343e-05
Cs_ont_4g011040	1.29198	4.31042e-07		Cs_ont_4g002190	3.70237	1.00343e-05
Cs_ont_6g004370	-1.93883	4.84248e-07		Cs_ont_7g013550	-1.99559	1.03188e-05
Cs_ont_2g005620	1.16185	5.67793e-07		Cs_ont_9g005140	1.93572	1.05156e-05
Cs_ont_8g014080	-1.71919	5.82449e-07		Cs_ont_5g018270	-1.01389	1.06427e-05
Cs_ont_7g016290	1.30056	6.40928e-07		Cs_ont_2g005850	-1.50022	1.13495e-05
Cs_ont_5g048790	3.94222	6.74214e-07		Cs_ont_1g010160	-1.87527	1.1799e-05
Cs_ont_3g011530	1.09597	7.43064e-07		Cs_ont_1g024990	2.27689	1.18736e-05
Cs_ont_4g005940	-1.60732	7.76859e-07		Cs_ont_5g000500	-3.25241	1.19548e-05
Cs_ont_2g024350	-1.12674	9.32442e-07		Cs_ont_9g005660	1.95866	1.42311e-05
Cs_ont_2g028650	-1.44325	1.0161e-06		Cs_ont_3g010340	2.93439	1.58313e-05
Cs_ont_1g027790	-1.01687	1.01911e-06		Cs_ont_7g026530	1.87261	1.71939e-05
Cs_ont_3g009190	1.01237	1.25983e-06		Cs_ont_4g024880	1.01362	1.82205e-05
Cs_ont_3g017760	5.2381	1.28895e-06		Cs_ont_1g025560	3.02997	1.87928e-05
Cs_ont_8g022620	-2.0618	1.28895e-06		Cs_ont_5g044450	-1.15099	1.99747e-05
Cs_ont_1g028830	-1.11179	1.30186e-06		Cs_ont_2g020810	1.69823	2.21172e-05
QC_newGene_933	-1.23637	1.32163e-06		Cs_ont_2g004470	1.80609	2.2775e-05
Cs_ont_5g010760	-1.29471	1.50566e-06		Cs_ont_9g024950	2.46512	2.2775e-05
Cs_ont_5g024860	-1.35246	1.94926e-06		Cs_ont_5g044910	3.21196	2.45645e-05
QC_newGene_772	1.27282	2.00806e-06		Cs_ont_2g020880	1.25374	2.52591e-05
Cs_ont_3g000770	-1.35269	2.01331e-06		Cs_ont_5g022930	1.59061	2.64741e-05
Cs_ont_7g013550	-1.46532	2.16291e-06		Cs_ont_6g009760	-1.19665	2.7784e-05
Cs_ont_1g018720	1.86546	2.23799e-06		Cs_ont_8g004580	1.89138	2.7889e-05
Cs_ont_6g010280	1.56916	2.23799e-06		Cs_ont_6g000880	-1.62786	2.7889e-05
Cs_ont_5g035280	-2.57222	2.40248e-06		Cs_ont_3g007480	3.2132	2.81286e-05
Cs_ont_3g009360	-1.51481	2.43314e-06		QC_newGene_645	-2.83239	2.85442e-05
Cs_ont_5g029710	-1.32089	2.57345e-06		Cs_ont_3g001530	1.02898	2.91075e-05
Cs_ont_1g022750	1.0041	2.59847e-06		Cs_ont_5g008540	1.04242	2.96017e-05
Cs_ont_8g008430	-1.44804	2.59847e-06		Cs_ont_1g027620	-1.21651	3.00406e-05
Cs_ont_5g009540	-1.47265	2.72205e-06		Cs_ont_5g044670	3.19566	3.15417e-05
Cs_ont_5g006730	-1.75058	2.82702e-06		Cs_ont_8g000570	2.73889	3.15773e-05
Cs_ont_4g009330	-1.80538	2.91439e-06		QC_newGene_2201	-2.62339	3.33673e-05
Cs_ont_1g028420	-1.07186	3.12624e-06		Cs_ont_2g024310	1.18663	3.68169e-05
Cs_ont_7g010920	-1.53205	3.19702e-06		Cs_ont_5g024940	1.15541	3.93457e-05
Cs_ont_2g005610	-1.9675	3.95449e-06		Cs_ont_9g011490	-1.98922	3.95598e-05
Cs_ont_6g001330	-1.62787	4.17622e-06		Cs_ont_6g003200	-1.3185	4.52192e-05
Cs_ont_2g034290	-3.0022	4.32055e-06		Cs_ont_5g003280	-1.07355	4.95119e-05
Cs_ont_4g023360	-1.35859	4.53356e-06		Cs_ont_7g008310	-1.1157	5.01903e-05
Cs_ont_6g003290	1.60384	4.73217e-06		Cs_ont_6g025690	-2.47049	5.30041e-05
Cs_ont_8g016740	-1.16548	4.97632e-06		Cs_ont_3g000240	1.30256	5.46113e-05
Cs_ont_7g017050	1.4557	5.24728e-06		Cs_ont_1g025300	1.14095	5.55834e-05
Cs_ont_1g002400	-4.1895	5.3247e-06		Cs_ont_9g027950	1.6144	5.61754e-05
Cs_ont_6g022100	-1.22814	5.33592e-06		Cs_ont_5g010460	1.16717	6.03157e-05
Cs_ont_5g011830	-1.58513	5.50434e-06		Cs_ont_3g029060	-1.4651	6.13924e-05
Cs_ont_3g008430	-1.72456	6.06918e-06		Cs_ont_2g017230	-1.23394	6.14551e-05
Cs_ont_5g003510	1.74991	7.13925e-06		Cs_ont_3g013620	-2.70412	6.42832e-05
Cs_ont_3g013130	3.29579	7.17828e-06		Cs_ont_6g018490	-1.49318	6.42832e-05
Cs_ont_7g025850	1.0153	7.17924e-06		Cs_ont_7g008330	-1.14787	6.79121e-05
Cs_ont_2g016690	-1.07196	7.30245e-06		Cs_ont_3g005570	1.15451	7.03379e-05
Cs_ont_5g046390	1.56491	7.31054e-06		Cs_ont_2g002950	2.4447	7.05759e-05
Cs_ont_5g000450	2.69519	8.29701e-06		Cs_ont_4g013250	-1.50199	8.44869e-05
Cs_ont_8g015980	3.89511	8.52133e-06		Cs_ont_1g025580	3.00183	8.68965e-05
Cs_ont_7g024960	2.56448	8.53845e-06		Cs_ont_3g009360	-1.23685	9.13123e-05
Cs_ont_3g012230	1.05034	8.69394e-06		Cs_ont_8g022620	-1.88274	9.40602e-05
Cs_ont_6g007420	-1.50553	8.80591e-06		Cs_ont_4g022300	2.60038	9.4575e-05
Cs_ont_3g015280	-1.27748	9.19116e-06		Cs_ont_7g011510	-2.45899	0.000104361
Cs_ont_7g025870	6.38192	1.10493e-05		Cs_ont_3g021170	-1.39551	0.000118605
Cs_ont_3g022970	-5.27157	1.27699e-05		Cs_ont_3g004630	-1.83772	0.000121216
Cs_ont_5g042440	1.91534	1.33599e-05		Cs_ont_3g005450	-2.623	0.000131184
Cs_ont_8g022690	-2.01432	1.42356e-05		Cs_ont_5g046330	-2.40688	0.000133338
Cs_ont_5g015730	-1.37781	1.53256e-05		Cs_ont_6g013470	1.06318	0.000146421
Cs_ont_2g017240	-1.85848	1.61208e-05		Cs_ont_5g002110	-1.77008	0.000146421
Cs_ont_4g003820	1.21906	1.70377e-05		QC_newGene_186	-1.07798	0.000152079
Cs_ont_3g027960	-1.78585	1.70822e-05		Cs_ont_7g005300	1.75588	0.000166808
Cs_ont_3g028000	-1.73319	1.76982e-05		Cs_ont_2g017240	-2.66946	0.000190298
Cs_ont_9g003290	2.54203	2.02392e-05		Cs_ont_5g011260	-2.84062	0.000192668
Cs_ont_9g024950	2.83564	2.04624e-05		Cs_ont_4g000850	1.14909	0.000199314
Cs_ont_6g022370	5.85033	2.16601e-05		Cs_ont_4g023520	-1.06158	0.000218341
Cs_ont_8g006870	1.39617	2.29086e-05		QC_newGene_2100	-1.96732	0.000240511
Cs_ont_5g042740	2.28966	2.43443e-05		Cs_ont_3g021000	1.70323	0.000244353
Cs_ont_3g030640	-2.15802	2.48075e-05		QC_newGene_509	1.27072	0.00024682
Cs_ont_5g025410	-1.18851	2.58888e-05		Cs_ont_2g012560	-1.36121	0.000256493
Cs_ont_2g006770	-2.23084	2.61655e-05		Cs_ont_4g020370	-1.15014	0.000258746
Cs_ont_3g019890	-1.22158	2.96977e-05		Cs_ont_3g017730	2.4215	0.000269616
Cs_ont_4g006130	-1.79001	3.41641e-05		QC_newGene_183	1.80171	0.000272266
Cs_ont_2g022170	-2.07044	3.42448e-05		Cs_ont_2g006770	-1.953	0.00027749
Cs_ont_7g016340	1.37752	3.42448e-05		QC_newGene_683	-1.14145	0.000302189
Cs_ont_4g025530	-2.41064	3.45675e-05		Cs_ont_9g004690	2.26052	0.000318504
Cs_ont_1g001840	2.44098	3.46664e-05		Cs_ont_2g010050	3.07832	0.000329962
Cs_ont_9g007940	-1.69493	3.47382e-05		Cs_ont_8g022530	-1.66838	0.000346417
Cs_ont_6g002200	1.15803	3.60783e-05		Cs_ont_1g029490	-2.81471	0.000346417
QC_newGene_2201	-1.90536	3.97579e-05		QC_newGene_1984	-1.95039	0.000347308
Cs_ont_4g020750	1.09354	4.01242e-05		Cs_ont_8g022690	-2.02019	0.000377344
Cs_ont_1g027110	-1.85096	4.24426e-05		Cs_ont_6g004370	-1.30753	0.000386441
Cs_ont_7g017320	1.25996	4.38515e-05		QC_newGene_940	-2.21705	0.000402468
QC_newGene_238	1.72335	4.50225e-05		Cs_ont_1g027400	-1.53428	0.000410984
Cs_ont_5g009040	2.30863	4.69869e-05		Cs_ont_1g012370	1.10837	0.000412709
Cs_ont_1g002030	1.67684	5.13964e-05		QC_newGene_53	-1.36373	0.000456568
Cs_ont_7g002230	-1.99305	5.30407e-05		Cs_ont_9g023940	-3.40833	0.000463057
Cs_ont_5g031840	1.08406	5.34768e-05		Cs_ont_1g024230	2.02184	0.000478967
Cs_ont_3g022950	-2.55594	5.35446e-05		Cs_ont_5g002050	-1.21321	0.000528018
Cs_ont_3g032130	1.77168	5.35446e-05		Cs_ont_5g046100	1.08664	0.000533798
Cs_ont_5g044910	3.67521	5.39779e-05		Cs_ont_3g032510	-1.56773	0.000539455
Cs_ont_7g020040	-3.51415	5.4683e-05		Cs_ont_Un005820	1.89267	0.000596099
Cs_ont_1g028680	-1.05175	5.84388e-05		Cs_ont_8g007370	2.39682	0.00060986
QC_newGene_839	-4.34586	6.04737e-05		Cs_ont_1g029150	-5.20958	0.000611939
Cs_ont_8g004180	-1.27697	6.2896e-05		Cs_ont_4g001780	-2.11094	0.000629855
Cs_ont_5g011260	-2.85939	6.2896e-05		Cs_ont_1g002030	1.15176	0.000629855
Cs_ont_8g006900	1.26877	6.2896e-05		Cs_ont_5g013830	-1.64434	0.000703007
Cs_ont_5g006880	-1.87855	6.35814e-05		Cs_ont_7g006400	2.40522	0.00070317
Cs_ont_5g050370	1.43743	6.41129e-05		Cs_ont_6g002280	1.12028	0.000749388
Cs_ont_5g009810	1.89632	6.85894e-05		Cs_ont_1g028250	1.52722	0.000800562
Cs_ont_2g022460	-1.18598	6.85894e-05		Cs_ont_7g019370	-1.04924	0.000852925
Cs_ont_8g024920	1.52006	7.02122e-05		Cs_ont_2g022650	1.04463	0.000853882
Cs_ont_9g006210	-3.25723	7.05646e-05		Cs_ont_1g009220	-1.47584	0.000853882
Cs_ont_8g020280	1.06879	7.09598e-05		Cs_ont_7g014070	1.00646	0.000857927
Cs_ont_8g021660	-1.83576	7.49002e-05		Cs_ont_2g034960	2.47019	0.000881009
Cs_ont_4g003030	1.48561	8.29995e-05		Cs_ont_4g025760	2.01529	0.000892624
Cs_ont_6g014070	-3.44073	9.34967e-05		Cs_ont_6g012090	1.29653	0.000902793
Cs_ont_5g045540	-2.31532	9.58341e-05		Cs_ont_1g004230	-2.84992	0.000949469
Cs_ont_9g022270	-1.67906	9.61948e-05		Cs_ont_4g026060	1.11924	0.000959926
Cs_ont_5g036310	1.15903	9.78311e-05		Cs_ont_4g014940	1.13882	0.00104625
Cs_ont_1g017980	-1.1178	9.90967e-05		Cs_ont_3g007550	1.03014	0.00113268
Cs_ont_5g025770	-1.56779	0.000103379		Cs_ont_5g024690	-2.17643	0.00114389
Cs_ont_4g014930	-1.59372	0.000104985		Cs_ont_2g006950	1.52322	0.00116356
Cs_ont_1g000950	-1.46117	0.000116551		Cs_ont_1g025590	2.50828	0.00117079
Cs_ont_3g012790	-1.02674	0.000117568		Cs_ont_7g025420	1.10917	0.00120622
Cs_ont_7g001550	-1.2129	0.000119892		QC_newGene_1172	1.3423	0.00121372
Cs_ont_3g019960	-1.32138	0.0001233		Cs_ont_6g005380	-1.8796	0.00123529
Cs_ont_7g010050	-1.58349	0.000129108		Cs_ont_5g008040	1.16695	0.00127132
Cs_ont_7g003840	2.52299	0.000129108		QC_newGene_303	-1.0016	0.00127716
Cs_ont_2g027960	-1.32578	0.000129344		Cs_ont_5g050210	2.75069	0.00129116
Cs_ont_3g002200	1.3964	0.000133002		Cs_ont_3g005170	-1.49426	0.00131195
Cs_ont_8g023180	1.24134	0.000140111		Cs_ont_1g011950	1.81125	0.00136569
Cs_ont_5g001230	-3.02013	0.000140803		Cs_ont_3g012710	1.14804	0.00153309
Cs_ont_1g025920	-1.37183	0.00014659		Cs_ont_5g002790	-1.56697	0.00154865
Cs_ont_1g029390	-1.04585	0.00014659		Cs_ont_5g024890	-2.203	0.00154865
QC_newGene_746	2.34448	0.000146674		Cs_ont_5g029560	1.14425	0.00166311
Cs_ont_5g008690	-4.08652	0.000147041		Cs_ont_1g010150	-1.02963	0.00169841
Cs_ont_5g021840	2.57331	0.000147041		Cs_ont_7g028580	-1.01044	0.00173211
Cs_ont_9g005140	2.47379	0.000151505		Cs_ont_6g007840	-1.19561	0.00175804
Cs_ont_8g007490	-2.77684	0.000152274		Cs_ont_7g027720	1.88213	0.00185328
QC_newGene_1825	-2.15289	0.000157096		Cs_ont_5g043300	-2.42462	0.00186625
Cs_ont_8g022460	-1.143	0.000172099		Cs_ont_6g000580	2.70663	0.00196663
Cs_ont_3g009350	-2.00628	0.000180021		Cs_ont_5g044790	-1.43461	0.00197106
Cs_ont_4g022290	2.84503	0.000181102		Cs_ont_4g025770	1.71797	0.00197106
Cs_ont_5g004950	-1.54449	0.000191979		Cs_ont_5g010330	3.56069	0.00202582
Cs_ont_4g025770	1.98766	0.000195548		Cs_ont_6g001360	3.25591	0.00202678
Cs_ont_9g024880	-2.92916	0.000227567		Cs_ont_5g045630	1.82127	0.00203947
Cs_ont_6g013580	-1.35516	0.000228524		Cs_ont_4g005940	-1.24418	0.00206197
Cs_ont_1g024990	2.10463	0.000236882		Cs_ont_5g004970	-1.94025	0.00210055
Cs_ont_9g003220	1.10667	0.000264225		Cs_ont_1g021730	-1.19436	0.00214249
Cs_ont_5g040320	3.27569	0.000265459		Cs_ont_8g016730	-1.42581	0.00218397
Cs_ont_7g003350	-1.45308	0.000273861		Cs_ont_5g042440	2.66887	0.00218492
Cs_ont_6g011470	-4.68448	0.000281735		Cs_ont_4g023960	1.11487	0.00218492
Cs_ont_3g025370	-1.699	0.000306633		Cs_ont_9g003450	-1.37783	0.00219822
Cs_ont_8g023980	2.94441	0.000316353		Cs_ont_3g010330	1.99397	0.00226821
Cs_ont_8g008990	-1.61115	0.000316353		Cs_ont_2g001690	-1.31659	0.00228936
QC_newGene_200	-1.23723	0.000327603		Cs_ont_8g018830	-1.11268	0.00234854
Cs_ont_1g014810	1.1594	0.000344822		Cs_ont_3g009350	-1.39438	0.00236669
Cs_ont_1g019170	1.16935	0.000345802		Cs_ont_5g048790	2.12054	0.00237145
Cs_ont_8g014690	-1.6239	0.000345802		Cs_ont_5g038970	-1.10148	0.00242366
Cs_ont_4g009340	-1.28744	0.000359592		Cs_ont_7g015430	-1.67302	0.00242366
Cs_ont_4g025540	-1.66541	0.000359592		Cs_ont_3g014570	-1.78405	0.00248231
Cs_ont_3g000260	1.64036	0.000359631		Cs_ont_5g042000	1.76014	0.00254034
QC_newGene_224	-1.42175	0.000394267		Cs_ont_5g044940	2.96023	0.00256342
Cs_ont_3g005450	-1.38248	0.000395785		Cs_ont_2g002190	-1.10373	0.00257641
Cs_ont_2g002000	-1.34397	0.000421824		Cs_ont_4g025110	-1.57276	0.00262573
Cs_ont_Un005800	1.32081	0.000430502		Cs_ont_4g026030	2.35802	0.00265143
Cs_ont_2g018290	-1.87178	0.000437784		Cs_ont_6g011500	-2.03544	0.0027212
Cs_ont_5g049500	1.9646	0.000456682		Cs_ont_4g016470	3.11411	0.00276353
Cs_ont_6g009310	1.36344	0.000482063		Cs_ont_1g018460	1.7395	0.00281285
Cs_ont_6g007840	-1.52352	0.000482942		Cs_ont_4g014540	1.7723	0.00284524
Cs_ont_5g040910	-1.20296	0.000482942		QC_newGene_2230	2.32961	0.00288871
Cs_ont_4g003430	-1.92857	0.000525041		Cs_ont_7g005240	1.56558	0.00292499
Cs_ont_3g021130	1.49493	0.000555763		Cs_ont_4g002180	3.60963	0.00314124
Cs_ont_7g014770	-1.62595	0.000578654		Cs_ont_4g009350	2.00694	0.00320334
Cs_ont_4g026060	1.31999	0.000581626		Cs_ont_3g019700	-1.89493	0.00320724
Cs_ont_6g013240	1.12584	0.000581626		Cs_ont_3g003910	-1.4092	0.00320724
Cs_ont_7g010910	-1.50192	0.000595661		Cs_ont_7g018660	-1.05108	0.00323886
Cs_ont_3g024500	-1.44715	0.000620267		Cs_ont_7g026520	1.42412	0.00336169
Cs_ont_2g009090	-1.10916	0.000647429		Cs_ont_7g010920	-1.52961	0.00371958
Cs_ont_1g027210	-1.13997	0.000647429		Cs_ont_8g003340	-1.47854	0.00390278
QC_newGene_104	1.00918	0.000647429		Cs_ont_1g019190	2.415	0.0040549
Cs_ont_7g025520	-2.14704	0.000647429		Cs_ont_5g043370	4.1013	0.00420046
Cs_ont_3g028310	-2.77376	0.000655129		Cs_ont_5g009040	1.6401	0.00420046
Cs_ont_9g004900	-1.55624	0.000660383		Cs_ont_9g027550	-1.0172	0.00428295
QC_newGene_1992	-1.71444	0.000669602		Cs_ont_6g011850	-1.46882	0.00434237
Cs_ont_4g000030	-1.1767	0.000679115		Cs_ont_4g006460	2.77896	0.00434733
Cs_ont_5g000500	-2.57675	0.000684127		Cs_ont_1g025610	3.2288	0.00435885
Cs_ont_6g010980	1.82635	0.000695015		Cs_ont_7g024960	1.77469	0.00437278
Cs_ont_5g022540	-1.05806	0.000695658		Cs_ont_8g024920	1.82448	0.00454075
Cs_ont_6g017880	1.64417	0.000755383		Cs_ont_5g008910	-1.24322	0.00459727
QC_newGene_1719	-1.23645	0.000769701		Cs_ont_4g005330	-1.63689	0.00480637
Cs_ont_7g002610	2.28682	0.000786231		Cs_ont_5g049050	1.82986	0.00481033
Cs_ont_5g022760	1.51345	0.000791588		Cs_ont_6g006130	1.14253	0.00482538
Cs_ont_2g029410	1.53315	0.000805917		Cs_ont_8g006030	-1.95571	0.00482538
Cs_ont_5g015810	-1.2801	0.000833418		Cs_ont_3g013480	1.15429	0.00494009
Cs_ont_5g017420	-1.42874	0.000848411		Cs_ont_3g017180	-1.02667	0.00495275
Cs_ont_9g008150	-1.54442	0.00088598		Cs_ont_2g000780	2.95928	0.00495524
QC_newGene_2204	-1.97842	0.000899057		Cs_ont_7g015740	2.1681	0.00506807
Cs_ont_8g009690	-1.14953	0.000954981		Cs_ont_2g031460	-1.70107	0.00512904
Cs_ont_2g002030	1.16003	0.000990135		Cs_ont_8g029380	2.2273	0.0051719
Cs_ont_5g015490	-1.00181	0.00101546		Cs_ont_1g021760	1.19771	0.0051719
Cs_ont_2g002550	-2.12979	0.00102721		Cs_ont_8g016740	-1.73777	0.00537037
Cs_ont_8g019320	-1.16917	0.00104094		Cs_ont_9g026140	-1.40007	0.00537359
Cs_ont_8g007820	3.87542	0.00109819		Cs_ont_9g020800	2.11582	0.00539756
Cs_ont_2g019470	-1.09891	0.00109848		Cs_ont_5g032930	2.08199	0.00553854
Cs_ont_1g015070	1.8646	0.00114157		Cs_ont_4g015740	2.32724	0.00576168
Cs_ont_6g006130	1.21344	0.00114204		Cs_ont_6g007060	1.17565	0.00600214
Cs_ont_1g025350	-2.77016	0.00115107		Cs_ont_9g002710	-1.09823	0.00615747
Cs_ont_8g019330	-1.35662	0.00118762		QC_newGene_2204	-2.60813	0.0062968
Cs_ont_5g021670	1.20414	0.00122835		Cs_ont_3g032920	-2.18302	0.00642393
Cs_ont_2g002950	2.79061	0.00124029		Cs_ont_1g018410	1.37344	0.0064279
Cs_ont_8g008220	-1.96006	0.00124203		Cs_ont_7g011500	-1.52014	0.0064279
Cs_ont_9g011490	-3.73912	0.00124962		Cs_ont_5g000690	-1.90703	0.00667021
Cs_ont_5g008900	-2.02365	0.00127548		Cs_ont_5g045210	-1.73143	0.00697137
Cs_ont_8g007770	1.0005	0.00129307		Cs_ont_9g004900	-1.54525	0.00706095
QC_newGene_2356	-1.5233	0.00129859		Cs_ont_6g007790	1.11367	0.00711567
Cs_ont_5g038330	-1.40895	0.00132824		Cs_ont_1g016050	2.05336	0.00722335
QC_newGene_425	-2.1476	0.00132824		Cs_ont_2g019980	-1.24234	0.00737895
Cs_ont_4g025210	1.16046	0.00132824		QC_newGene_852	-2.15652	0.00740355
Cs_ont_8g027680	-1.06889	0.0013354		Cs_ont_5g005100	-1.63269	0.00752829
QC_newGene_303	-1.21642	0.00140135		Cs_ont_5g045250	-1.29144	0.00753584
Cs_ont_5g044240	1.1547	0.00144835		QC_newGene_73	-1.22217	0.00754745
Cs_ont_4g028350	-1.82018	0.00147383		Cs_ont_5g034810	1.46127	0.00777878
Cs_ont_1g028600	-1.03855	0.00150903		QC_newGene_224	-1.04226	0.00790035
Cs_ont_6g002870	-2.24842	0.00151255		Cs_ont_4g027040	-1.03851	0.00802036
Cs_ont_6g025170	1.35438	0.00151528		Cs_ont_7g020710	-1.18734	0.00806885
Cs_ont_4g026030	3.25909	0.00153943		Cs_ont_2g019470	-1.01055	0.00843934
Cs_ont_5g039120	-1.20653	0.00155569		Cs_ont_7g000150	2.28336	0.00898055
Cs_ont_1g012370	1.94254	0.00159977		Cs_ont_5g023790	-1.20241	0.00903514
Cs_ont_4g021450	2.44479	0.00161021		Cs_ont_2g005760	1.07762	0.00946438
Cs_ont_9g024100	-1.08944	0.00161052		Cs_ont_5g011910	3.33562	0.00953603
Cs_ont_9g027210	-1.46184	0.0017092		QC_newGene_1787	1.81356	0.00966085
Cs_ont_8g026870	1.13403	0.00172255		Cs_ont_8g008990	-1.62711	0.00966112
Cs_ont_2g018860	1.519	0.00176252		QC_newGene_2242	1.38207	0.00981664
Cs_ont_6g016620	-1.77435	0.00180508		QC_newGene_1719	-1.24832	0.0103462
Cs_ont_7g015870	-1.70624	0.00182301		Cs_ont_6g020790	-1.51912	0.0107378
Cs_ont_2g033300	2.12856	0.00183013		Cs_ont_3g009610	-1.45561	0.0107378
Cs_ont_2g029320	-1.32046	0.00187371		Cs_ont_5g025770	-1.95216	0.010815
Cs_ont_6g025690	-1.66098	0.00192681		Cs_ont_4g023880	-1.14426	0.010815
Cs_ont_6g020620	1.76274	0.00194184		Cs_ont_8g027620	-1.34969	0.010815
Cs_ont_6g018490	-1.56854	0.00198783		Cs_ont_7g017040	1.0881	0.0111316
Cs_ont_3g004980	-2.56126	0.00205708		Cs_ont_8g026390	1.962	0.0112194
Cs_ont_9g017160	2.74821	0.00225401		Cs_ont_9g005790	-1.28511	0.0112518
Cs_ont_6g013670	-2.39431	0.00225401		Cs_ont_2g030970	4.2682	0.0112518
Cs_ont_5g044330	-1.18704	0.00228084		QC_newGene_24	-1.25263	0.011365
Cs_ont_3g002930	1.65685	0.00231712		Cs_ont_3g001110	1.10161	0.011365
Cs_ont_3g018520	-1.7718	0.00233117		Cs_ont_8g021660	-1.42052	0.0115242
Cs_ont_8g005850	-1.03096	0.00234543		Cs_ont_8g023960	1.43072	0.011641
Cs_ont_1g009060	-1.16143	0.00237183		Cs_ont_3g009330	2.15927	0.0116542
Cs_ont_9g023620	1.52945	0.00242328		Cs_ont_8g025880	1.62417	0.0117975
QC_newGene_1110	-1.01336	0.00246587		Cs_ont_8g014080	-1.40851	0.0118163
Cs_ont_6g005380	-1.83839	0.00246587		Cs_ont_7g021750	1.73609	0.0119228
Cs_ont_5g011840	-1.24902	0.00251171		Cs_ont_5g039910	1.08773	0.0119331
Cs_ont_8g026390	1.45791	0.00253856		QC_newGene_994	1.36155	0.0126127
Cs_ont_2g025950	-2.32912	0.00255225		Cs_ont_8g020280	1.07633	0.0126782
Cs_ont_6g016710	1.60157	0.00255273		Cs_ont_5g028550	-2.99653	0.0134167
Cs_ont_5g037290	2.12014	0.00261424		Cs_ont_8g000460	2.03013	0.013687
Cs_ont_2g014520	-2.30687	0.00262372		Cs_ont_2g033980	1.38697	0.0138717
Cs_ont_1g029150	-4.99642	0.00265685		Cs_ont_6g002240	-1.09249	0.0139402
Cs_ont_5g044940	3.30473	0.00277321		Cs_ont_8g012420	-1.3481	0.0140963
Cs_ont_2g020690	-1.28494	0.00277345		Cs_ont_5g011160	-1.16635	0.0147829
Cs_ont_6g014420	-1.28379	0.00282635		Cs_ont_6g026120	1.87985	0.0147829
Cs_ont_9g028550	-1.15629	0.00284618		Cs_ont_1g005240	-1.87127	0.0149516
Cs_ont_5g008500	1.94137	0.0028822		Cs_ont_5g013380	-1.20406	0.0151319
Cs_ont_6g004700	1.56877	0.00300353		Cs_ont_5g017420	-2.28951	0.0153161
Cs_ont_5g031640	2.8092	0.00302387		Cs_ont_2g017910	-2.26126	0.0155559
Cs_ont_1g002560	-1.44449	0.00303134		Cs_ont_1g013850	-1.06888	0.0156909
Cs_ont_7g018820	1.03227	0.00305228		Cs_ont_6g023860	3.01934	0.0157706
Cs_ont_6g002720	1.33509	0.00324251		Cs_ont_2g001560	1.05687	0.0159292
Cs_ont_4g021530	1.05311	0.00324251		Cs_ont_8g026310	-1.47558	0.0159292
Cs_ont_2g003470	-2.64716	0.00324734		Cs_ont_6g011980	1.68596	0.0163319
Cs_ont_4g024900	2.16372	0.00330107		Cs_ont_1g002170	2.86781	0.0169201
Cs_ont_5g002350	1.22461	0.00330107		Cs_ont_4g014040	1.01765	0.0173069
Cs_ont_3g009330	1.73348	0.00355933		Cs_ont_1g012610	1.81042	0.0177242
Cs_ont_5g016980	1.91276	0.00363514		Cs_ont_2g031910	-1.89229	0.0178436
Cs_ont_3g002080	1.40907	0.00369422		Cs_ont_7g017320	1.44835	0.017901
Cs_ont_6g005920	-1.85975	0.00370594		Cs_ont_1g020450	1.83079	0.0183839
Cs_ont_2g006590	-1.2213	0.00374789		Cs_ont_5g019170	-1.11755	0.0185538
Cs_ont_1g023950	-1.28963	0.00390259		Cs_ont_4g010400	3.18559	0.0197566
Cs_ont_7g024190	-1.42094	0.00392609		Cs_ont_4g004010	-1.16015	0.0197664
QC_newGene_2205	-1.26438	0.00396158		Cs_ont_2g023910	2.18704	0.0197664
Cs_ont_4g003210	-1.90447	0.00397739		Cs_ont_4g021750	1.0378	0.0202503
Cs_ont_6g018380	-1.02717	0.0039989		Cs_ont_9g019970	-1.28073	0.0202888
Cs_ont_7g027420	1.91042	0.00413158		Cs_ont_5g014690	2.23924	0.0204608
Cs_ont_7g001810	-1.24056	0.00416062		Cs_ont_8g002190	1.36426	0.0205693
QC_newGene_118	-1.1625	0.0042923		Cs_ont_1g027110	-1.21033	0.0206652
Cs_ont_8g007460	-2.33079	0.00461143		Cs_ont_3g018570	-1.1199	0.0207175
Cs_ont_8g002170	1.17668	0.00465137		Cs_ont_2g026410	-1.37573	0.0207175
Cs_ont_4g022070	1.70362	0.00469596		Cs_ont_2g016720	-1.08672	0.0207782
Cs_ont_9g000830	-1.08509	0.00471486		Cs_ont_7g016760	-1.61255	0.0211352
Cs_ont_8g004260	-2.37243	0.00479135		Cs_ont_2g023310	1.16185	0.0214473
Cs_ont_2g012200	-1.18802	0.00485973		Cs_ont_4g015870	1.22154	0.0218688
Cs_ont_1g029510	-1.37698	0.00493288		Cs_ont_3g000320	1.19479	0.0221328
Cs_ont_4g028410	-1.62217	0.00499554		Cs_ont_4g007430	3.00183	0.0232937
Cs_ont_1g014190	-1.58394	0.00505086		Cs_ont_2g035730	-1.54607	0.0236411
QC_newGene_1941	-1.83654	0.00505086		Cs_ont_6g026390	1.10593	0.0242053
Cs_ont_5g009360	-3.36481	0.00505086		Cs_ont_7g026310	2.49144	0.0243922
Cs_ont_6g002670	-2.13397	0.00505086		Cs_ont_6g017880	1.26459	0.025155
Cs_ont_4g010440	1.44842	0.00505285		Cs_ont_5g004080	1.31814	0.025155
Cs_ont_4g015540	-1.4524	0.0050889		Cs_ont_1g025020	1.24344	0.025888
Cs_ont_7g002000	-1.79375	0.00510607		Cs_ont_1g006650	1.27138	0.0260147
Cs_ont_5g038740	2.52767	0.00512636		Cs_ont_7g015870	-1.36639	0.0260257
Cs_ont_4g021750	1.73973	0.00521277		Cs_ont_5g039200	2.33017	0.0260942
Cs_ont_4g020860	-2.41946	0.00524362		Cs_ont_8g000900	-1.37957	0.0263662
Cs_ont_6g014020	1.23195	0.00529923		Cs_ont_5g024390	-1.40287	0.0269761
Cs_ont_5g005970	1.15904	0.00537994		Cs_ont_5g019760	1.00533	0.0274706
Cs_ont_5g024390	-1.00458	0.00539672		Cs_ont_4g015070	1.02021	0.0274884
Cs_ont_3g019700	-1.80917	0.00541442		Cs_ont_3g017660	1.77643	0.0274884
Cs_ont_5g041610	1.21967	0.00542203		Cs_ont_4g003380	-2.56758	0.0285307
Cs_ont_2g026680	-1.06727	0.00564276		Cs_ont_5g009360	-1.80253	0.0289236
Cs_ont_4g003010	-1.79503	0.00566636		Cs_ont_7g008450	-1.06457	0.0294893
Cs_ont_5g013460	1.61451	0.00570698		Cs_ont_5g042370	-1.39265	0.0294893
Cs_ont_1g016810	-1.07411	0.00573631		Cs_ont_6g020280	1.00169	0.0294893
Cs_ont_1g008570	-1.83177	0.00578781		Cs_ont_1g026300	1.12929	0.0298283
Cs_ont_8g006330	1.33282	0.00579006		Cs_ont_3g019960	-1.02468	0.0307016
Cs_ont_2g006430	-2.85276	0.00586347		Cs_ont_2g020860	1.73506	0.0307821
Cs_ont_4g004010	-1.67057	0.00603987		Cs_ont_2g020850	1.81696	0.0311516
Cs_ont_6g014290	-1.20549	0.00612468		Cs_ont_1g013900	-1.51101	0.0313853
Cs_ont_4g003240	-1.66558	0.00616473		Cs_ont_5g045420	1.01906	0.0313876
Cs_ont_8g008480	-1.06849	0.00623567		Cs_ont_3g021860	2.18173	0.0316759
QC_newGene_53	-1.1272	0.00630405		Cs_ont_4g025530	-1.87241	0.0323626
Cs_ont_3g000190	1.08251	0.00630856		Cs_ont_7g008050	-1.77708	0.0326518
Cs_ont_4g005560	-1.05377	0.00637933		Cs_ont_2g020800	3.05199	0.0331505
Cs_ont_5g036340	1.08542	0.00665775		Cs_ont_6g000850	-1.13387	0.0348623
Cs_ont_9g026170	1.25905	0.00665775		Cs_ont_6g010070	1.74335	0.0349143
Cs_ont_6g026390	1.08735	0.00667625		Cs_ont_7g028900	1.67593	0.0349573
Cs_ont_3g002320	1.15137	0.00667625		Cs_ont_5g008520	1.37344	0.035328
QC_newGene_247	-1.11866	0.00684958		Cs_ont_6g001330	-1.31815	0.0353808
Cs_ont_5g008990	-1.00418	0.00708452		Cs_ont_3g029500	1.68882	0.035421
QC_newGene_275	-2.01457	0.00709902		Cs_ont_8g023600	1.35972	0.0369481
Cs_ont_5g007570	-1.10336	0.0072067		Cs_ont_5g049530	-1.12	0.0370944
Cs_ont_2g010720	1.04904	0.00723312		Cs_ont_3g007290	1.71234	0.0371147
Cs_ont_8g008740	1.9234	0.00729403		Cs_ont_5g041610	1.18969	0.0373113
Cs_ont_9g005790	-1.38402	0.0073362		Cs_ont_3g012060	-1.39827	0.0373839
Cs_ont_4g003260	-1.67102	0.00737246		Cs_ont_9g013610	1.29752	0.0378013
Cs_ont_5g040330	1.13842	0.00740349		Cs_ont_6g002750	-1.28726	0.0392965
Cs_ont_3g013620	-1.9724	0.00740542		Cs_ont_6g007880	1.06199	0.0392965
Cs_ont_5g002010	1.47088	0.00740788		Cs_ont_5g013350	-1.18555	0.0400432
Cs_ont_1g022320	1.16861	0.00762987		Cs_ont_3g015140	1.21415	0.0403951
Cs_ont_4g028110	-1.10663	0.00766433		Cs_ont_4g022420	1.06063	0.0408256
Cs_ont_9g017320	1.01068	0.00789435		Cs_ont_6g005610	-1.21414	0.040842
Cs_ont_1g016030	1.27111	0.00793292		Cs_ont_2g014450	1.07535	0.0409448
Cs_ont_2g029590	-1.47602	0.00802823		Cs_ont_3g007870	2.54493	0.0410951
Cs_ont_3g018570	-1.21862	0.00807244		Cs_ont_9g024690	1.07989	0.042094
Cs_ont_6g007620	1.39478	0.00820349		Cs_ont_2g031470	-1.9356	0.0426297
Cs_ont_7g019350	-1.98088	0.00821308		Cs_ont_5g009640	1.55267	0.043316
Cs_ont_7g013120	2.39942	0.00821308		Cs_ont_6g019950	1.02927	0.0436613
Cs_ont_2g022780	-1.26188	0.00830697		Cs_ont_4g003430	-2.27003	0.0445049
Cs_ont_5g013020	-1.11208	0.00834027		Cs_ont_7g005220	-1.63646	0.0449936
Cs_ont_5g036480	1.2181	0.00856461		Cs_ont_3g011160	-1.26483	0.0450467
Cs_ont_1g008300	-2.03211	0.00856461		Cs_ont_5g037290	1.04559	0.0465315
Cs_ont_1g016250	-1.38042	0.00930108		Cs_ont_2g031510	1.24464	0.0471319
Cs_ont_3g003460	-1.15627	0.0096629		Cs_ont_2g023540	1.05177	0.0472258
Cs_ont_9g026740	-1.48251	0.00972247		QC_newGene_1714	1.17341	0.0476929
Cs_ont_7g025040	-1.04867	0.00978044		Cs_ont_3g027360	1.35833	0.0487918
Cs_ont_5g009410	1.76228	0.00983588		Cs_ont_1g015040	-1.2461	0.0492271
Cs_ont_4g017550	1.37709	0.00983702		QC_newGene_2115	-1.00732	0.0492414
Cs_ont_5g032310	-1.72861	0.0100984		Cs_ont_6g004700	2.17627	0.0495398
Cs_ont_2g004750	-2.23302	0.0100984
Cs_ont_8g027780	1.02315	0.0101769
Cs_ont_2g007530	-1.3434	0.0103357
Cs_ont_3g021000	1.87578	0.0103742
Cs_ont_3g001500	1.98165	0.0104398
Cs_ont_4g027640	-1.03373	0.0105834
Cs_ont_3g018790	1.17977	0.0106627
Cs_ont_7g018720	-1.5084	0.0107122
Cs_ont_9g009240	2.96337	0.0109896
Cs_ont_5g036410	-1.99555	0.0112218
Cs_ont_2g016200	1.07748	0.0114761
Cs_ont_6g018310	-1.11701	0.0115635
QC_newGene_246	-1.18156	0.0115764
Cs_ont_8g011690	-1.27167	0.0116526
Cs_ont_2g032520	1.15149	0.011665
Cs_ont_3g010330	1.64152	0.0116752
Cs_ont_8g024040	1.09387	0.0120281
Cs_ont_6g023660	-1.00514	0.0120323
QC_newGene_1082	-1.36936	0.0121542
Cs_ont_3g031840	-1.01279	0.0125007
Cs_ont_5g010150	1.11458	0.0125007
QC_newGene_332	2.91345	0.0125212
Cs_ont_8g000460	2.65248	0.0126529
Cs_ont_7g014520	-1.58332	0.0126529
Cs_ont_6g016840	-1.27718	0.0132288
Cs_ont_7g006650	1.20184	0.0132515
Cs_ont_8g022550	-1.35893	0.0132702
Cs_ont_3g005370	-1.47632	0.0134146
Cs_ont_8g000980	-1.27022	0.0136429
QC_newGene_1676	-1.34483	0.0140083
Cs_ont_8g023250	-1.05492	0.0147413
Cs_ont_6g002250	-1.62701	0.0147413
Cs_ont_8g025330	1.84757	0.0147413
Cs_ont_2g004050	-1.27127	0.0153337
Cs_ont_9g008760	-1.14607	0.0154575
Cs_ont_8g005310	1.25306	0.0154575
Cs_ont_4g013840	-1.55579	0.0155504
QC_newGene_2016	-1.11541	0.0155944
Cs_ont_2g018770	-1.1638	0.0157861
Cs_ont_4g002190	3.24512	0.0159247
Cs_ont_7g005590	-1.37377	0.0159247
Cs_ont_5g004130	-1.78328	0.0166998
QC_newGene_183	1.8207	0.0166998
Cs_ont_1g018960	1.11108	0.01685
Cs_ont_9g018470	3.47621	0.0169878
Cs_ont_9g009400	-1.115	0.0169883
Cs_ont_9g017220	1.09422	0.017087
Cs_ont_3g005660	-1.49916	0.0172657
Cs_ont_1g021600	1.01352	0.0175309
Cs_ont_8g027150	1.19789	0.0179743
Cs_ont_5g002110	-1.08933	0.0181665
Cs_ont_1g020460	-2.48543	0.0186231
Cs_ont_8g003520	4.54662	0.0189029
Cs_ont_6g003260	-1.37866	0.0191523
Cs_ont_3g011980	-1.39522	0.0193737
Cs_ont_2g002190	-1.09386	0.0201206
Cs_ont_4g014420	1.12848	0.0206043
Cs_ont_2g024340	-1.92532	0.0208506
Cs_ont_6g025430	-1.77142	0.0209841
Cs_ont_8g024060	1.0521	0.0213389
Cs_ont_9g011410	-1.03734	0.0214135
Cs_ont_5g033020	1.91704	0.0215995
Cs_ont_4g027900	1.34598	0.0218401
Cs_ont_2g004480	1.60903	0.0219383
Cs_ont_5g004340	-1.27088	0.0220003
Cs_ont_4g011890	1.38921	0.0226986
Cs_ont_4g028320	1.95151	0.0229455
Cs_ont_8g023600	1.47518	0.0231353
Cs_ont_8g024320	1.34577	0.023826
Cs_ont_5g008520	1.27504	0.023826
Cs_ont_6g007790	1.58893	0.0247045
Cs_ont_5g025740	-1.72296	0.0255798
Cs_ont_5g034570	-1.59379	0.0263266
Cs_ont_6g016950	1.17063	0.0263717
Cs_ont_1g028570	-1.23725	0.0264948
Cs_ont_3g023080	-1.26689	0.0264948
Cs_ont_7g022220	-2.33562	0.0265225
Cs_ont_1g013830	1.02847	0.0270529
Cs_ont_8g008980	-1.50124	0.0271541
Cs_ont_2g002270	-1.19815	0.0276289
Cs_ont_2g035760	-1.8429	0.0276883
Cs_ont_6g018720	-1.24408	0.0276952
QC_newGene_2268	-2.66258	0.0279427
Cs_ont_5g046330	-2.13831	0.0281204
Cs_ont_6g020940	-1.24219	0.0281644
Cs_ont_9g022190	1.03768	0.0282669
Cs_ont_8g028740	2.6048	0.0284053
Cs_ont_3g029550	-1.63085	0.0285971
Cs_ont_3g018940	1.70389	0.0286779
QC_newGene_2237	-1.5151	0.0287263
Cs_ont_8g015990	-1.00002	0.0290135
Cs_ont_8g009220	-1.26546	0.0296792
Cs_ont_8g027320	-2.44614	0.0301072
Cs_ont_5g042450	1.63416	0.0301728
QC_newGene_2209	-1.61916	0.030707
Cs_ont_4g011310	2.44181	0.0309384
Cs_ont_9g026920	1.04683	0.0313451
Cs_ont_2g031290	1.61826	0.0317392
Cs_ont_8g006190	1.34934	0.0325518
Cs_ont_9g001720	1.92372	0.0328263
Cs_ont_1g019350	-1.42227	0.0331839
QC_newGene_683	-1.1246	0.0336858
Cs_ont_4g001930	1.19356	0.0337022
Cs_ont_7g028730	-1.08815	0.0337745
Cs_ont_5g050670	-1.10219	0.034224
Cs_ont_5g024910	-1.3612	0.0342388
Cs_ont_2g034730	-1.4731	0.0343027
Cs_ont_7g004620	-1.14549	0.0343895
Cs_ont_5g001320	-1.60437	0.0344703
Cs_ont_4g002230	-2.27059	0.0344703
Cs_ont_6g014590	-1.0162	0.0359088
Cs_ont_3g021220	1.36067	0.0360929
Cs_ont_8g022970	-1.80415	0.0361789
Cs_ont_2g024800	-1.92538	0.0362352
Cs_ont_4g002460	-1.93323	0.0368307
Cs_ont_Un005820	1.62271	0.0368426
Cs_ont_8g001570	-1.89287	0.0368551
Cs_ont_6g013550	2.24284	0.0370644
Cs_ont_5g046050	1.20542	0.0371069
Cs_ont_4g015870	1.49261	0.0373589
Cs_ont_5g028550	-2.02152	0.0385485
Cs_ont_7g003040	-1.1018	0.0387515
Cs_ont_8g028720	2.88721	0.0387515
Cs_ont_5g015830	-1.88378	0.0390685
Cs_ont_3g010660	-1.18607	0.0393885
Cs_ont_9g018480	-1.70992	0.0399977
Cs_ont_2g017910	-2.04891	0.0423472
QC_newGene_252	-1.28273	0.0423951
QC_newGene_2462	-1.55916	0.0427488
Cs_ont_3g014760	-1.92035	0.0431352
Cs_ont_4g004420	1.81016	0.0431616
Cs_ont_7g017340	1.01967	0.0437588
Cs_ont_5g018950	1.1516	0.0442841
QC_newGene_78	-1.57561	0.045404
Cs_ont_1g024770	-1.29205	0.04698
Cs_ont_2g008200	1.45389	0.0469887
Cs_ont_4g001210	1.9382	0.0470937
Cs_ont_5g010090	1.67996	0.0470937
Cs_ont_6g009300	1.1683	0.0474666
Cs_ont_8g028710	2.97063	0.0476309
Cs_ont_6g006860	1.00829	0.0485413
Cs_ont_5g041710	-1.03904	0.0485413
Cs_ont_8g024670	1.53301	0.0495338
Cs_ont_5g006200	-1.0855	0.0495741
Cs_ont_7g007620	1.11591	0.0496556
Cs_ont_2g001980	1.34232	0.0497557
Cs_ont_6g024450	1.00336	0.0497557
Cs_ont_8g004430	1.30508	0.0498914
Cs_ont_6g023820	-1.60016	0.0498914
