# Supplementary material for: Identification of Novel Regulators of Fruit Sugar Accumulation Based on Transcriptome and WGCNA in Citrus sinensis
Source: Int J Mol Sci. 2025 Dec 18;26(24):12161. doi: 10.3390/ijms262412161 (PMC12733902; doi:10.3390/ijms262412161)
Supplement: Supplementary file 1 [file ijms-26-12161-s001.zip › Table S2.xlsx]

## Sheet: DEGs
Table S2 Identification and functional annotation of differentially expressed genes in pulps between GM and and Newhall navel orange both at 180 and 200 DAF
ID	Significant at 180 DAF	Significant at 200 DAF	GO_annotation	KEGG_annotation	Pfam_annotation	Swissprot_annotation	nr_annotation
Cs_ont_7g008050	down	down	--	--|1e-58|cit:102626912|hypothetical protein	--	--	XP_006485233.1 uncharacterized protein LOC102626912 isoform X2 [Citrus sinensis]
Cs_ont_3g018570	down	down	--	--|0.0|cit:102631026|hypothetical protein	Ndr family;; alpha/beta hydrolase fold;; Serine aminopeptidase, S33	Protein NDL1 OS=Arabidopsis thaliana OX=3702 GN=NDL1 PE=1 SV=1	XP_006471724.1 protein NDL1-like isoform X1 [Citrus sinensis]
Cs_ont_4g005560	down	down	Cellular Component: endoplasmic reticulum membrane (GO:0005789);; Biological Process: unsaturated fatty acid biosynthetic process (GO:0006636);; Cellular Component: integral component of membrane (GO:0016021);; Molecular Function: oxidoreductase activity (GO:0016491);; Molecular Function: metal ion binding (GO:0046872);;	K21737|0.0|cit:102624404|K21737 ACET6; acyl-lipid Delta6-acetylenase / acyl-lipid (9-3)-desaturase [EC:1.14.19.38 1.14.19.47]	Fatty acid desaturase;; Cytochrome b5-like Heme/Steroid binding domain	Acyl-lipid (9-3)-desaturase OS=Borago officinalis OX=13363 PE=1 SV=1	XP_006475919.1 acyl-lipid (9-3)-desaturase [Citrus sinensis]
QC_newGene_224	down	down	Molecular Function: ATP binding (GO:0005524);; Biological Process: signal transduction (GO:0007165);; Biological Process: multicellular organism development (GO:0007275);; Biological Process: response to light stimulus (GO:0009416);; Biological Process: response to red light (GO:0010114);; Biological Process: defense response to bacterium (GO:0042742);; Molecular Function: ADP binding (GO:0043531…	--|5e-61|cit:112498282|hypothetical protein	--	Disease resistance-like protein CSA1 OS=Arabidopsis thaliana OX=3702 GN=CSA1 PE=4 SV=1	KDO41439.1 hypothetical protein CISIN_1g0487862mg, partial [Citrus sinensis]
Cs_ont_5g015730	down	down	Biological Process: alkaloid metabolic process (GO:0009820);; Molecular Function: vinorine synthase activity (GO:0050636);;	--|0.0|cit:102622066|hypothetical protein	Transferase family	Vinorine synthase OS=Rauvolfia serpentina OX=4060 GN=ACT PE=1 SV=2	XP_006479029.1 vinorine synthase-like [Citrus sinensis]
Cs_ont_5g009360	down	down	Molecular Function: nucleotide binding (GO:0000166);; Biological Process: DNA repair (GO:0006281);; Cellular Component: chloroplast (GO:0009507);;	--|0.0|cit:102617092|hypothetical protein	Leucine rich repeat;; Leucine Rich repeats (2 copies);; Leucine rich repeat N-terminal domain;; Leucine Rich repeat;; Leucine Rich Repeat	DNA damage-repair/toleration protein DRT100 OS=Arabidopsis thaliana OX=3702 GN=DRT100 PE=2 SV=2	XP_006479824.1 probably inactive leucine-rich repeat receptor-like protein kinase IMK2 [Citrus sinensis]
QC_newGene_73	down	down	--	--|2e-06|cit:102624353|hypothetical protein	--	--	KDO37051.1 hypothetical protein CISIN_1g042862mg [Citrus sinensis]
Cs_ont_8g022690	down	down	Cellular Component: chloroplast (GO:0009507);; Cellular Component: chloroplast stroma (GO:0009570);; Biological Process: isopentenyl diphosphate biosynthetic process, methylerythritol 4-phosphate pathway (GO:0019288);; Molecular Function: 4-hydroxy-3-methylbut-2-en-1-yl diphosphate synthase activity (GO:0046429);; Molecular Function: metal ion binding (GO:0046872);; Biological Process: dimethylal…	K03527|0.0|cit:102625659|K03527 ispH; 4-hydroxy-3-methylbut-2-en-1-yl diphosphate reductase [EC:1.17.7.4]	LytB protein	4-hydroxy-3-methylbut-2-enyl diphosphate reductase, chloroplastic OS=Arabidopsis thaliana OX=3702 GN=ISPH PE=2 SV=1	XP_006487206.1 4-hydroxy-3-methylbut-2-enyl diphosphate reductase, chloroplastic-like [Citrus sinensis]
Cs_ont_1g029150	down	down	Biological Process: polysaccharide catabolic process (GO:0000272);; Molecular Function: chitinase activity (GO:0004568);; Cellular Component: vacuole (GO:0005773);; Biological Process: chitin catabolic process (GO:0006032);; Biological Process: defense response (GO:0006952);; Molecular Function: chitin binding (GO:0008061);; Biological Process: cell wall macromolecule catabolic process (GO:001699…	K20547|0.0|cit:102623680|K20547 CHIB; basic endochitinase B [EC:3.2.1.14]	Chitinase class I;; Chitin recognition protein	Endochitinase A OS=Nicotiana tabacum OX=4097 GN=CHN48 PE=1 SV=2	XP_006467052.2 basic endochitinase [Citrus sinensis]
Cs_ont_1g008570	down	down	--	--|0.0|cit:102606704|hypothetical protein	Protein of unknown function (DUF1666)	--	XP_006468089.1 uncharacterized protein LOC102606704 [Citrus sinensis]
Cs_ont_2g031910	down	down	--	--|0.0|cit:102610356|hypothetical protein	Transferase family	BAHD acyltransferase BIA1 OS=Arabidopsis thaliana OX=3702 GN=BIA1 PE=2 SV=1	XP_006470642.1 BAHD acyltransferase BIA1-like [Citrus sinensis]
Cs_ont_5g046330	down	down	Cellular Component: extracellular region (GO:0005576);; Biological Process: defense response (GO:0006952);; Cellular Component: plant-type cell wall (GO:0009505);; Biological Process: response to abscisic acid (GO:0009737);; Biological Process: response to gibberellin (GO:0009739);; Biological Process: response to brassinosteroid (GO:0009741);;	--|2e-85|cit:102628910|hypothetical protein	Gibberellin regulated protein	Snakin-2 OS=Solanum tuberosum OX=4113 GN=SN2 PE=1 SV=1	XP_006476724.1 snakin-2-like [Citrus sinensis]
Cs_ont_2g017230	down	down	Molecular Function: RNA binding (GO:0003723);; Molecular Function: endonuclease activity (GO:0004519);; Cellular Component: mitochondrion (GO:0005739);; Biological Process: RNA modification (GO:0009451);; Biological Process: mitochondrial mRNA 5'-end processing (GO:0090617);;	--|0.0|cit:102630405|hypothetical protein	PPR repeat family;; PPR repeat;; PPR repeat;; Pentatricopeptide repeat domain;; Pentacotripeptide-repeat region of PRORP;; Mitochondrial 28S ribosomal protein S27	Pentatricopeptide repeat-containing protein At4g26680, mitochondrial OS=Arabidopsis thaliana OX=3702 GN=At4g26680 PE=3 SV=1	XP_006469494.1 pentatricopeptide repeat-containing protein At4g26680, mitochondrial [Citrus sinensis]
Cs_ont_9g004900	down	down	--	--|1e-80|cit:102610339|hypothetical protein	--	--	XP_006489322.2 uncharacterized protein LOC102610339 [Citrus sinensis]
Cs_ont_6g018490	down	down	Molecular Function: transferase activity, transferring acyl groups other than amino-acyl groups (GO:0016747);;	--|0.0|cit:102611886|hypothetical protein	Transferase family	Uncharacterized acetyltransferase At3g50280 OS=Arabidopsis thaliana OX=3702 GN=At3g50280 PE=3 SV=1	XP_006480712.1 uncharacterized acetyltransferase At3g50280-like isoform X1 [Citrus sinensis]
Cs_ont_1g028600	down	down	Molecular Function: calcium channel activity (GO:0005262);; Cellular Component: integral component of plasma membrane (GO:0005887);; Biological Process: calcium ion transport (GO:0006816);; Biological Process: osmosensory signaling pathway (GO:0007231);; Biological Process: mechanosensory behavior (GO:0007638);; Biological Process: carbohydrate homeostasis (GO:0033500);;	--|0.0|cit:102609339|hypothetical protein	PLAC8 family	Protein MID1-COMPLEMENTING ACTIVITY 1 OS=Arabidopsis thaliana OX=3702 GN=MCA1 PE=1 SV=1	XP_006467000.1 protein MID1-COMPLEMENTING ACTIVITY 1 [Citrus sinensis]
Cs_ont_5g004950	down	down	--	--|0.0|cit:102612533|hypothetical protein	Protein of unknown function (DUF4079)	--	XP_006491334.1 uncharacterized protein LOC102612533 [Citrus sinensis]
Cs_ont_3g009610	down	down	Biological Process: flavonoid biosynthetic process (GO:0009813);; Molecular Function: naringenin-chalcone synthase activity (GO:0016210);;	K00660|0.0|cit:102620619|K00660 CHS; chalcone synthase [EC:2.3.1.74]	Chalcone and stilbene synthases, N-terminal domain;; Chalcone and stilbene synthases, C-terminal domain;; 3-Oxoacyl-[acyl-carrier-protein (ACP)] synthase III	Chalcone synthase OS=Betula pendula OX=3505 GN=CHS PE=2 SV=2	XP_006472745.1 chalcone synthase-like [Citrus sinensis]
Cs_ont_9g006210	down	down	Molecular Function: structural constituent of cell wall (GO:0005199);; Cellular Component: extracellular region (GO:0005576);; Cellular Component: cell wall (GO:0005618);; Biological Process: cell wall organization (GO:0071555);;	--|0.0|cit:102614680|hypothetical protein	Leucine rich repeat;; Leucine rich repeat N-terminal domain	Leucine-rich repeat extensin-like protein 6 OS=Arabidopsis thaliana OX=3702 GN=LRX6 PE=2 SV=1	XP_006489595.1 leucine-rich repeat extensin-like protein 6 [Citrus sinensis]
Cs_ont_6g007840	down	down	--	K15287|0.0|cit:102607073|K15287 SLC35F1_2; solute carrier family 35, member F1/2	Solute carrier family 35;; EamA-like transporter family;; CRT-like, chloroquine-resistance transporter-like;; UAA transporter family	--	XP_006481878.2 solute carrier family 35 member F2-like isoform X1 [Citrus sinensis]
Cs_ont_9g005790	down	down	--	--|3e-81|cit:102611425|hypothetical protein	Protein of unknown function (DUF1677)	--	XP_006489413.1 uncharacterized protein LOC102611425 [Citrus sinensis]
Cs_ont_1g027790	down	down	Molecular Function: peptide-methionine (S)-S-oxide reductase activity (GO:0008113);;	K07304|1e-178|cit:102614384|K07304 msrA; peptide-methionine (S)-S-oxide reductase [EC:1.8.4.11]	Peptide methionine sulfoxide reductase	Peptide methionine sulfoxide reductase A5 OS=Arabidopsis thaliana OX=3702 GN=MSRA5 PE=2 SV=1	XP_006466931.1 peptide methionine sulfoxide reductase A5 [Citrus sinensis]
Cs_ont_5g002790	down	down	Biological Process: defense response (GO:0006952);; Molecular Function: (+)-neomenthol dehydrogenase activity (GO:0047501);;	K15095|1e-126|qsu:111996009|K15095 E1.1.1.208; (+)-neomenthol dehydrogenase [EC:1.1.1.208]	short chain dehydrogenase;; Enoyl-(Acyl carrier protein) reductase;; KR domain	(+)-neomenthol dehydrogenase OS=Arabidopsis thaliana OX=3702 GN=SDR1 PE=1 SV=1	XP_006491048.1 (+)-neomenthol dehydrogenase-like [Citrus sinensis]
Cs_ont_3g008430	down	down	Molecular Function: oxidoreductase activity (GO:0016491);; Molecular Function: metal ion binding (GO:0046872);;	--|0.0|cit:102631342|hypothetical protein	2OG-Fe(II) oxygenase superfamily;; non-haem dioxygenase in morphine synthesis N-terminal	Gibberellin 20 oxidase 2 OS=Oryza sativa subsp. japonica OX=39947 GN=20ox2 PE=1 SV=1	XP_006472882.1 gibberellin 20 oxidase 1-D [Citrus sinensis]
Cs_ont_5g008910	down	down	Cellular Component: cytoplasm (GO:0005737);; Molecular Function: electron transfer activity (GO:0009055);; Molecular Function: protein disulfide oxidoreductase activity (GO:0015035);; Biological Process: cell redox homeostasis (GO:0045454);; Molecular Function: metal ion binding (GO:0046872);; Molecular Function: 2 iron, 2 sulfur cluster binding (GO:0051537);;	K03676|5e-69|cit:102607358|K03676 grxC; glutaredoxin 3	Glutaredoxin	Monothiol glutaredoxin-S9 OS=Arabidopsis thaliana OX=3702 GN=GRXS9 PE=3 SV=1	XP_006479882.1 monothiol glutaredoxin-S9 [Citrus sinensis]
Cs_ont_9g024100	down	down	Cellular Component: extracellular space (GO:0005615);; Cellular Component: plant-type cell wall (GO:0009505);; Cellular Component: plasmodesma (GO:0009506);; Cellular Component: apoplast (GO:0048046);; Biological Process: response to karrikin (GO:0080167);;	--|0.0|cit:102619166|hypothetical protein	Phosphate-induced protein 1 conserved region	Protein EXORDIUM-like 3 OS=Arabidopsis thaliana OX=3702 GN=EXL3 PE=2 SV=1	XP_024948037.1 protein EXORDIUM-like 3 [Citrus sinensis]
Cs_ont_9g011490	down	down	Cellular Component: integral component of membrane (GO:0016021);;	K09518|1e-177|cit:102625062|K09518 DNAJB12; DnaJ homolog subfamily B member 12	DnaJ domain	Chaperone protein dnaJ 49 OS=Arabidopsis thaliana OX=3702 GN=ATJ49 PE=2 SV=2	XP_006475827.1 chaperone protein dnaJ 49-like [Citrus sinensis]
Cs_ont_8g014080	down	down	Molecular Function: C-8 sterol isomerase activity (GO:0000247);; Cellular Component: endoplasmic reticulum membrane (GO:0005789);; Cellular Component: plasma membrane (GO:0005886);; Cellular Component: integral component of membrane (GO:0016021);; Biological Process: sterol biosynthetic process (GO:0016126);; Molecular Function: cholestenol delta-isomerase activity (GO:0047750);;	K01824|1e-53|cit:102607060|K01824 EBP; cholestenol Delta-isomerase [EC:5.3.3.5]	--	Probable 3-beta-hydroxysteroid-Delta(8),Delta(7)-isomerase OS=Oryza sativa subsp. japonica OX=39947 GN=Os01g0103600 PE=2 SV=1	XP_006478591.1 probable 3-beta-hydroxysteroid-Delta(8),Delta(7)-isomerase [Citrus sinensis]
Cs_ont_5g024390	down	down	Biological Process: catabolic process (GO:0009056);; Biological Process: pollen tube growth (GO:0009860);; Molecular Function: carboxylic ester hydrolase activity (GO:0052689);;	--|0.0|cit:102623064|hypothetical protein	alpha/beta hydrolase fold;; Carboxylesterase family;; Steryl acetyl hydrolase	Probable carboxylesterase 18 OS=Arabidopsis thaliana OX=3702 GN=CXE18 PE=1 SV=1	XP_006478336.1 probable carboxylesterase 18 [Citrus sinensis]
Cs_ont_2g017240	down	down	Molecular Function: monooxygenase activity (GO:0004497);; Molecular Function: iron ion binding (GO:0005506);; Cellular Component: integral component of membrane (GO:0016021);; Molecular Function: oxidoreductase activity, acting on paired donors, with incorporation or reduction of molecular oxygen (GO:0016705);; Molecular Function: heme binding (GO:0020037);;	--|0.0|cit:102631112|hypothetical protein	Cytochrome P450	Premnaspirodiene oxygenase OS=Hyoscyamus muticus OX=35626 GN=CYP71D55 PE=1 SV=1	XP_006469495.1 premnaspirodiene oxygenase-like [Citrus sinensis]
Cs_ont_4g025530	down	down	--	--|2e-73|cit:112497897|hypothetical protein	Domain of unknown function (DUF4228)	--	XP_024953013.1 uncharacterized protein LOC112497897 [Citrus sinensis]
Cs_ont_7g011510	down	down	Molecular Function: iron ion binding (GO:0005506);; Cellular Component: integral component of membrane (GO:0016021);; Molecular Function: heme binding (GO:0020037);; Molecular Function: beta-amyrin 11-oxidase activity (GO:0102289);; Molecular Function: beta-amyrin monooxygenase activity (GO:0102290);;	K04123|0.0|cit:102613483|K04123 KAO; ent-kaurenoic acid monooxygenase [EC:1.14.14.107]	Cytochrome P450	Beta-amyrin 11-oxidase OS=Glycyrrhiza uralensis OX=74613 GN=CYP88D6 PE=1 SV=1	XP_006485427.1 beta-amyrin 11-oxidase-like [Citrus sinensis]
Cs_ont_8g008430	down	down	Biological Process: deadenylation-dependent decapping of nuclear-transcribed mRNA (GO:0000290);; Cellular Component: P-body (GO:0000932);; Molecular Function: mRNA binding (GO:0003729);; Cellular Component: cytoplasm (GO:0005737);; Biological Process: mRNA processing (GO:0006397);; Biological Process: defense response (GO:0006952);; Molecular Function: enzyme activator activity (GO:0008047);; Mol…	K12611|1e-137|cit:102607983|K12611 DCP1B; mRNA-decapping enzyme 1B [EC:3.-.-.-]	--	mRNA-decapping enzyme-like protein OS=Arabidopsis thaliana OX=3702 GN=At1g08370 PE=1 SV=2	XP_006487935.2 mRNA-decapping enzyme-like protein, partial [Citrus sinensis]
Cs_ont_1g017980	down	down	Molecular Function: ATP binding (GO:0005524);; Biological Process: ATP biosynthetic process (GO:0006754);; Biological Process: vacuole organization (GO:0007033);; Biological Process: vacuolar acidification (GO:0007035);; Molecular Function: proton-exporting ATPase activity, phosphorylative mechanism (GO:0008553);; Cellular Component: plasmodesma (GO:0009506);; Cellular Component: chloroplast (GO:…	K01535|0.0|cit:102619542|K01535 PMA1; H+-transporting ATPase [EC:7.1.2.1]	E1-E2 ATPase;; haloacid dehalogenase-like hydrolase;; Cation transporter/ATPase, N-terminus;; Cation transport ATPase (P-type);; haloacid dehalogenase-like hydrolase	ATPase 10, plasma membrane-type OS=Arabidopsis thaliana OX=3702 GN=AHA10 PE=2 SV=2	XP_006465725.1 ATPase 10, plasma membrane-type-like isoform X2 [Citrus sinensis]
Cs_ont_6g002800	down	down	Molecular Function: structural constituent of cell wall (GO:0005199);;	--|0.0|cit:102617583|hypothetical protein	Pollen protein Ole e 1 like	Vegetative cell wall protein gp1 OS=Chlamydomonas reinhardtii OX=3055 GN=GP1 PE=1 SV=1	XP_024955604.1 proline-rich extensin-like protein EPR1 isoform X2 [Citrus sinensis]
Cs_ont_2g006390	down	down	--	--|1e-114|cit:102616632|hypothetical protein	Protein of unknown function, DUF538	--	XP_006467941.1 uncharacterized protein LOC102616632 [Citrus sinensis]
QC_newGene_1719	down	down	Molecular Function: nucleic acid binding (GO:0003676);; Molecular Function: RNA-DNA hybrid ribonuclease activity (GO:0004523);; Molecular Function: metal ion binding (GO:0046872);;	--|0.0|cit:107175329|hypothetical protein	zinc-binding in reverse transcriptase;; Reverse transcriptase-like;; Endonuclease/Exonuclease/phosphatase family	Putative ribonuclease H protein At1g65750 OS=Arabidopsis thaliana OX=3702 GN=At1g65750 PE=3 SV=1	XP_024037590.1 uncharacterized protein LOC112097210 [Citrus clementina]
Cs_ont_2g034290	down	down	Molecular Function: peroxidase activity (GO:0004601);; Cellular Component: extracellular region (GO:0005576);; Cellular Component: vacuole (GO:0005773);; Biological Process: response to oxidative stress (GO:0006979);; Molecular Function: heme binding (GO:0020037);; Biological Process: hydrogen peroxide catabolic process (GO:0042744);; Molecular Function: metal ion binding (GO:0046872);;	K00430|1e-151|cit:107174216|K00430 E1.11.1.7; peroxidase [EC:1.11.1.7]	Peroxidase	Peroxidase C3 OS=Armoracia rusticana OX=3704 GN=PRXC3 PE=3 SV=1	XP_006492674.1 peroxidase E5-like [Citrus sinensis]
Cs_ont_4g003430	down	down	Molecular Function: metal ion binding (GO:0046872);; Molecular Function: dioxygenase activity (GO:0051213);;	--|0.0|cit:102608615|hypothetical protein	2OG-Fe(II) oxygenase superfamily;; non-haem dioxygenase in morphine synthesis N-terminal	Probable 2-oxoglutarate-dependent dioxygenase AOP1.2 OS=Arabidopsis thaliana OX=3702 GN=AOP1.2 PE=2 SV=1	XP_006476205.1 probable 2-oxoglutarate-dependent dioxygenase AOP1 [Citrus sinensis]
Cs_ont_6g026740	down	down	Biological Process: metabolic process (GO:0008152);; Cellular Component: intracellular membrane-bounded organelle (GO:0043231);; Molecular Function: quercetin 3-O-glucosyltransferase activity (GO:0080043);; Molecular Function: quercetin 7-O-glucosyltransferase activity (GO:0080044);;	--|0.0|cit:107174999|hypothetical protein	UDP-glucoronosyl and UDP-glucosyl transferase	UDP-glycosyltransferase 83A1 OS=Arabidopsis thaliana OX=3702 GN=UGT83A1 PE=2 SV=1	XP_024949899.1 UDP-glycosyltransferase 83A1-like [Citrus sinensis]
Cs_ont_4g009330	down	down	--	--|0.0|cit:102630234|hypothetical protein	Protein of unknown function (DUF4005);; IQ calmodulin-binding motif	Protein IQ-DOMAIN 14 OS=Arabidopsis thaliana OX=3702 GN=IQD14 PE=1 SV=1	XP_006475588.1 protein IQ-DOMAIN 14 [Citrus sinensis]
Cs_ont_7g013550	down	down	Biological Process: anthocyanin-containing compound biosynthetic process (GO:0009718);; Molecular Function: O-malonyltransferase activity (GO:0050736);;	--|0.0|cit:102628756|hypothetical protein	Transferase family	Malonyl-CoA:anthocyanidin 5-O-glucoside-6&apos;&apos;-O-malonyltransferase OS=Arabidopsis thaliana OX=3702 GN=5MAT PE=1 SV=1	XP_015387773.1 malonyl-CoA:anthocyanidin 5-O-glucoside-6&apos;&apos;-O-malonyltransferase-like isoform X1 [Citrus sinensis]
Cs_ont_6g009760	down	down	Cellular Component: cytoplasm (GO:0005737);; Cellular Component: microtubule (GO:0005874);;	--|0.0|cit:102611006|hypothetical protein	Targeting protein for Xklp2 (TPX2) domain	Protein WVD2-like 4 OS=Arabidopsis thaliana OX=3702 GN=WDL4 PE=1 SV=2	XP_015386933.1 protein WVD2-like 4 isoform X1 [Citrus sinensis]
Cs_ont_8g008990	down	down	Molecular Function: protein kinase activity (GO:0004672);; Molecular Function: protein serine/threonine kinase activity (GO:0004674);; Molecular Function: ATP binding (GO:0005524);; Biological Process: microtubule-based process (GO:0007017);; Biological Process: epidermal cell differentiation (GO:0009913);; Biological Process: cortical microtubule organization (GO:0043622);; Cellular Component: c…	K08857|0.0|cit:102608053|K08857 NEK1_4_5; NIMA (never in mitosis gene a)-related kinase 1/4/5 [EC:2.7.11.1]	Protein kinase domain;; Protein tyrosine and serine/threonine kinase	Serine/threonine-protein kinase Nek5 OS=Arabidopsis thaliana OX=3702 GN=NEK5 PE=1 SV=1	XP_015386804.1 serine/threonine-protein kinase Nek5 [Citrus sinensis]
Cs_ont_4g004010	down	down	Cellular Component: vacuolar membrane (GO:0005774);; Cellular Component: integral component of membrane (GO:0016021);;	K15029|0.0|cit:102620355|K15029 EIF3L; translation initiation factor 3 subunit L	RNA polymerase I-associated factor PAF67	Tetraspanin-19 OS=Arabidopsis thaliana OX=3702 GN=TOM2AH3 PE=2 SV=1	XP_006476083.1 eukaryotic translation initiation factor 3 subunit L [Citrus sinensis]
Cs_ont_5g013830	down	down	Biological Process: response to molecule of bacterial origin (GO:0002237);; Cellular Component: plasma membrane (GO:0005886);; Biological Process: protein phosphorylation (GO:0006468);; Biological Process: plant-type hypersensitive response (GO:0009626);; Biological Process: defense response to bacterium, incompatible interaction (GO:0009816);; Biological Process: defense response signaling pathw…	K13456|0.0|cit:102608817|K13456 RIN4; RPM1-interacting protein 4	Cleavage site for pathogenic type III effector avirulence factor Avr	RPM1-interacting protein 4 OS=Arabidopsis thaliana OX=3702 GN=RIN4 PE=1 SV=1	XP_006479252.1 RPM1-interacting protein 4 isoform X2 [Citrus sinensis]
Cs_ont_8g016730	down	down	Molecular Function: phosphoprotein phosphatase activity (GO:0004721);;	--|1e-40|gab:108462804|hypothetical protein	--	Formin-like protein 7 OS=Oryza sativa subsp. japonica OX=39947 GN=FH7 PE=3 SV=2	XP_024957570.1 protein PELPK1 isoform X2 [Citrus sinensis]
Cs_ont_5g006730	down	down	Cellular Component: cytoplasm (GO:0005737);; Biological Process: oligosaccharide biosynthetic process (GO:0009312);; Biological Process: stachyose biosynthetic process (GO:0033532);; Molecular Function: galactinol-raffinose galactosyltransferase activity (GO:0047268);;	K06611|0.0|cit:102611645|K06611 E2.4.1.67; stachyose synthetase [EC:2.4.1.67]	Raffinose synthase or seed imbibition protein Sip1	Stachyose synthase OS=Pisum sativum OX=3888 GN=STS1 PE=1 SV=1	XP_006492357.1 stachyose synthase [Citrus sinensis]
Cs_ont_2g005610	down	down	Molecular Function: magnesium ion binding (GO:0000287);; Biological Process: response to singlet oxygen (GO:0000304);; Cellular Component: cytoplasm (GO:0005737);; Biological Process: response to wounding (GO:0009611);; Biological Process: response to bacterium (GO:0009617);; Biological Process: response to jasmonic acid (GO:0009753);; Molecular Function: terpene synthase activity (GO:0010333);; …	K17982|0.0|cit:102615273|K17982 TPS04; geranyllinalool synthase [EC:4.2.3.144]	Terpene synthase family, metal binding domain;; Terpene synthase, N-terminal domain;; Terpene synthase family 2, C-terminal metal binding	(E,E)-geranyllinalool synthase OS=Arabidopsis thaliana OX=3702 GN=GES PE=1 SV=1	XP_024950277.1 (E,E)-geranyllinalool synthase isoform X2 [Citrus sinensis]
Cs_ont_9g024530	down	down	Molecular Function: transferase activity, transferring acyl groups other than amino-acyl groups (GO:0016747);;	--|0.0|cit:102629630|hypothetical protein	Transferase family	Coumaroyl-CoA:anthocyanidin 3-O-glucoside-6&apos;&apos;-O-coumaroyltransferase 1 OS=Arabidopsis thaliana OX=3702 GN=3AT1 PE=1 SV=1	XP_006490275.1 coumaroyl-CoA:anthocyanidin 3-O-glucoside-6&apos;&apos;-O-coumaroyltransferase 1-like [Citrus sinensis]
Cs_ont_4g005940	down	down	Molecular Function: DNA binding (GO:0003677);; Molecular Function: DNA-binding transcription factor activity (GO:0003700);; Cellular Component: nucleus (GO:0005634);; Biological Process: regulation of transcription, DNA-templated (GO:0006355);; Biological Process: polarity specification of adaxial/abaxial axis (GO:0009944);; Molecular Function: metal ion binding (GO:0046872);; Biological Process:…	--|1e-147|cit:102611194|hypothetical protein	YABBY protein;; HMG-box domain	Axial regulator YABBY 5 OS=Arabidopsis thaliana OX=3702 GN=YAB5 PE=1 SV=1	XP_006475868.1 axial regulator YABBY 5 isoform X1 [Citrus sinensis]
Cs_ont_3g019700	down	down	Biological Process: leaf senescence (GO:0010150);; Molecular Function: oxidoreductase activity, acting on diphenols and related substances as donors, oxygen as acceptor (GO:0016682);; Molecular Function: metal ion binding (GO:0046872);;	--|1e-28|cit:102611178|hypothetical protein	--	Protein SRG1 OS=Arabidopsis thaliana OX=3702 GN=SRG1 PE=2 SV=1	XP_006494091.1 protein SRG1-like [Citrus sinensis]
Cs_ont_2g006770	down	down	Biological Process: gibberellin metabolic process (GO:0009685);; Biological Process: gibberellin biosynthetic process (GO:0009686);; Molecular Function: metal ion binding (GO:0046872);; Molecular Function: C-20 gibberellin 2-beta-dioxygenase activity (GO:0052635);;	K04125|0.0|cit:102625856|K04125 E1.14.11.13; gibberellin 2beta-dioxygenase [EC:1.14.11.13]	2OG-Fe(II) oxygenase superfamily;; non-haem dioxygenase in morphine synthesis N-terminal	Gibberellin 2-beta-dioxygenase 8 OS=Arabidopsis thaliana OX=3702 GN=GA2OX8 PE=1 SV=2	XP_006467983.1 gibberellin 2-beta-dioxygenase 8 isoform X3 [Citrus sinensis]
Cs_ont_9g023940	down	down	Molecular Function: enzyme inhibitor activity (GO:0004857);;	--|1e-144|cit:102623113|hypothetical protein	Plant invertase/pectin methylesterase inhibitor	Pectinesterase inhibitor 4 OS=Arabidopsis thaliana OX=3702 GN=PMEI4 PE=2 SV=1	XP_006490091.1 pectinesterase inhibitor 4 [Citrus sinensis]
Cs_ont_3g005450	down	down	Molecular Function: protein kinase activity (GO:0004672);; Molecular Function: ATP binding (GO:0005524);; Cellular Component: plasma membrane (GO:0005886);; Cellular Component: integral component of membrane (GO:0016021);;	--|0.0|cit:102624485|hypothetical protein	Protein tyrosine and serine/threonine kinase;; Protein kinase domain;; Leucine rich repeat;; Leucine Rich repeats (2 copies);; Leucine Rich Repeat	Probable inactive receptor kinase At5g67200 OS=Arabidopsis thaliana OX=3702 GN=At5g67200 PE=1 SV=1	XP_006473279.1 probable inactive receptor kinase At5g67200 [Citrus sinensis]
Cs_ont_1g009220	down	down	Molecular Function: monooxygenase activity (GO:0004497);; Molecular Function: iron ion binding (GO:0005506);; Cellular Component: membrane (GO:0016020);; Cellular Component: integral component of membrane (GO:0016021);; Molecular Function: oxidoreductase activity, acting on paired donors, with incorporation or reduction of molecular oxygen, NAD(P)H as one donor, and incorporation of one atom of o…	--|0.0|cit:102614285|hypothetical protein	Cytochrome P450	Cytochrome P450 82C4 OS=Arabidopsis thaliana OX=3702 GN=CYP82C4 PE=2 SV=1	XP_006465163.1 cytochrome P450 82C4-like [Citrus sinensis]
Cs_ont_2g031470	down	down	--	--|2e-80|cit:102630209|hypothetical protein	Probable lipid transfer;; Protease inhibitor/seed storage/LTP family	--	XP_006470712.1 uncharacterized protein LOC102630209 [Citrus sinensis]
Cs_ont_5g048260	down	down	--	--|1e-168|cit:102623550|hypothetical protein	Sin3 binding region of histone deacetylase complex subunit SAP30	--	XP_006476530.1 uncharacterized protein LOC102623550 isoform X2 [Citrus sinensis]
Cs_ont_3g024500	down	down	Cellular Component: cytoplasm (GO:0005737);; Biological Process: jasmonic acid metabolic process (GO:0009694);; Biological Process: response to jasmonic acid (GO:0009753);; Molecular Function: hydroxyjasmonate sulfotransferase activity (GO:0080131);;	K22312|0.0|cit:102616051|K22312 ST2A; hydroxyjasmonate sulfotransferase [EC:2.8.2.39]	Sulfotransferase domain;; Sulfotransferase family	Cytosolic sulfotransferase 15 OS=Arabidopsis thaliana OX=3702 GN=SOT15 PE=1 SV=1	XP_006465789.1 cytosolic sulfotransferase 15-like [Citrus sinensis]
Cs_ont_2g006430	down	down	Molecular Function: magnesium ion binding (GO:0000287);; Cellular Component: chloroplast (GO:0009507);; Molecular Function: terpene synthase activity (GO:0010333);; Biological Process: terpenoid biosynthetic process (GO:0016114);;	K14175|0.0|cit:102617431|K14175 NES1; (3S,6E)-nerolidol synthase [EC:4.2.3.48]	Terpene synthase family, metal binding domain;; Terpene synthase family 2, C-terminal metal binding;; Terpene synthase, N-terminal domain	(3S,6E)-nerolidol synthase 1, chloroplastic OS=Fragaria vesca OX=57918 PE=1 SV=1	XP_006467944.1 (3S,6E)-nerolidol synthase 1 [Citrus sinensis]
Cs_ont_8g027180	down	down	Biological Process: carbohydrate metabolic process (GO:0005975);; Molecular Function: beta-glucosidase activity (GO:0008422);; Molecular Function: scopolin beta-glucosidase activity (GO:0102483);; Biological Process: glycosyl compound metabolic process (GO:1901657);;	K01188|0.0|cit:102625094|K01188 E3.2.1.21; beta-glucosidase [EC:3.2.1.21]	Glycosyl hydrolase family 1	Beta-glucosidase 11 OS=Arabidopsis thaliana OX=3702 GN=BGLU11 PE=2 SV=2	XP_024958003.1 beta-glucosidase 11-like isoform X4 [Citrus sinensis]
Cs_ont_7g005220	down	down	Cellular Component: mitochondrion (GO:0005739);;	--|1e-173|cit:102622391|hypothetical protein	Lateral organ boundaries (LOB) domain	LOB domain-containing protein 1 OS=Arabidopsis thaliana OX=3702 GN=LBD1 PE=2 SV=1	XP_006485928.1 LOB domain-containing protein 1 isoform X2 [Citrus sinensis]
QC_newGene_683	down	down	Molecular Function: 3-oxo-5-alpha-steroid 4-dehydrogenase activity (GO:0003865);; Cellular Component: cytoplasm (GO:0005737);; Cellular Component: integral component of membrane (GO:0016021);; Biological Process: brassinosteroid biosynthetic process (GO:0016132);; Molecular Function: cholestenone 5-alpha-reductase activity (GO:0047751);; Molecular Function: progesterone 5-alpha-reductase activity…	K10258|0.0|cit:102617880|K10258 TER; very-long-chain enoyl-CoA reductase [EC:1.3.1.93]	3-oxo-5-alpha-steroid 4-dehydrogenase;; Protein of unknown function (DUF1295)	Steroid 5-alpha-reductase DET2 OS=Gossypium hirsutum OX=3635 GN=DET2 PE=1 SV=1	XP_006445816.1 very-long-chain enoyl-CoA reductase [Citrus clementina]
QC_newGene_303	down	down	Molecular Function: RNA-directed DNA polymerase activity (GO:0003964);; Molecular Function: RNA-directed 5'-3' RNA polymerase activity (GO:0003968);; Cellular Component: mitochondrion (GO:0005739);;	--|0.0|cam:101496717|hypothetical protein	Reverse transcriptase (RNA-dependent DNA polymerase);; RNase H-like domain found in reverse transcriptase;; RNase H-like domain found in reverse transcriptase;; Retroviral aspartyl protease	RNA-directed DNA polymerase homolog OS=Oenothera berteroana OX=3950 PE=4 SV=1	XP_024042782.1 putative uncharacterized protein DDB_G0290521 [Citrus clementina]
Cs_ont_8g027680	down	down	Biological Process: karyogamy (GO:0000741);; Biological Process: transport (GO:0006810);; Biological Process: response to salt stress (GO:0009651);; Biological Process: polar nucleus fusion (GO:0010197);; Cellular Component: integral component of membrane (GO:0016021);;	--|0.0|cit:102610314|hypothetical protein	Nodulin-like	Protein NUCLEAR FUSION DEFECTIVE 4 OS=Arabidopsis thaliana OX=3702 GN=NFD4 PE=3 SV=1	XP_006486761.1 protein NUCLEAR FUSION DEFECTIVE 4 [Citrus sinensis]
Cs_ont_1g013900	down	down	Biological Process: phosphorelay signal transduction system (GO:0000160);; Molecular Function: obsolete signal transducer activity (GO:0004871);; Cellular Component: nucleus (GO:0005634);; Cellular Component: cytoplasm (GO:0005737);; Cellular Component: cytosol (GO:0005829);; Biological Process: response to cytokinin (GO:0009735);; Biological Process: cytokinin-activated signaling pathway (GO:000…	K14490|1e-109|cit:102621810|K14490 AHP; histidine-containing phosphotransfer peotein	Hpt domain	Pseudo histidine-containing phosphotransfer protein 6 OS=Arabidopsis thaliana OX=3702 GN=AHP6 PE=1 SV=2	XP_006465323.1 pseudo histidine-containing phosphotransfer protein 6 [Citrus sinensis]
Cs_ont_8g016740	down	down	--	--|0.0|cit:102627593|hypothetical protein	Collagen triple helix repeat (20 copies)	Protein PELPK1 OS=Arabidopsis thaliana OX=3702 GN=PELPK1 PE=2 SV=1	XP_024957569.1 protein PELPK1 isoform X1 [Citrus sinensis]
QC_newGene_1984	down	down	--	K09833|0.0|cit:102613589|K09833 HPT; homogentisate phytyltransferase / homogentisate geranylgeranyltransferase [EC:2.5.1.115 2.5.1.116]	UbiA prenyltransferase family	Coumarin 8-geranyltransferase 1b, chloroplastic OS=Citrus limon OX=2708 GN=Cl-PT1b PE=1 SV=1	XP_006465160.1 coumarin 8-geranyltransferase 1b, chloroplastic-like isoform X1 [Citrus sinensis]
Cs_ont_2g005850	down	down	--	--|0.0|cit:102624543|hypothetical protein	Cotton fibre expressed protein;; Domain of unknown function (DUF4408)	--	XP_006467883.1 uncharacterized protein LOC102624543 [Citrus sinensis]
Cs_ont_3g032920	down	down	Cellular Component: cytosol (GO:0005829);; Molecular Function: oxidoreductase activity (GO:0016491);;	K22374|1e-110|cit:102614513|K22374 DMAS1; 3''-deamino-3''-oxonicotianamine reductase [EC:1.1.1.285]	Aldo/keto reductase family	Non-functional NADPH-dependent codeinone reductase 2 OS=Papaver somniferum OX=3469 GN=COR2 PE=1 SV=1	XP_006492284.1 non-functional NADPH-dependent codeinone reductase 2-like [Citrus sinensis]
Cs_ont_1g027110	down	down	Molecular Function: ATP binding (GO:0005524);; Cellular Component: plasma membrane (GO:0005886);; Cellular Component: integral component of membrane (GO:0016021);; Molecular Function: ATPase activity (GO:0016887);;	--|0.0|cit:102615754|hypothetical protein	Domain associated at C-terminal with AAA;; ATPase family associated with various cellular activities (AAA);; Holliday junction DNA helicase RuvB P-loop domain;; AAA domain (dynein-related subfamily)	AAA-ATPase At5g17760 OS=Arabidopsis thaliana OX=3702 GN=At5g17760 PE=3 SV=1	XP_006466843.1 AAA-ATPase At3g50940-like isoform X1 [Citrus sinensis]
Cs_ont_3g032510	down	down	Cellular Component: endoplasmic reticulum lumen (GO:0005788);;	K13993|2e-61|cit:112496543|K13993 HSP20; HSP20 family protein	Hsp20/alpha crystallin family	22.7 kDa class IV heat shock protein OS=Pisum sativum OX=3888 GN=HSP22.7 PE=2 SV=1	XP_024949711.1 22.7 kDa class IV heat shock protein-like [Citrus sinensis]
QC_newGene_2204	down	down	--	K12742|1e-138|cit:102620897|K12742 ispS; isoprene synthase [EC:4.2.3.27]	Terpene synthase, N-terminal domain	(R)-limonene synthase 1, chloroplastic OS=Citrus sinensis OX=2711 PE=1 SV=2	KDO43817.1 hypothetical protein CISIN_1g021595mg [Citrus sinensis]
QC_newGene_2201	down	down	Molecular Function: magnesium ion binding (GO:0000287);; Biological Process: metabolic process (GO:0008152);; Molecular Function: (R)-limonene synthase activity (GO:0034002);;	K12742|0.0|cit:102620897|K12742 ispS; isoprene synthase [EC:4.2.3.27]	Terpene synthase family, metal binding domain;; Terpene synthase family 2, C-terminal metal binding;; Terpene synthase, N-terminal domain	(R)-limonene synthase 1, chloroplastic OS=Citrus limon OX=2708 PE=2 SV=1	XP_024040968.1 (R)-limonene synthase 1, chloroplastic-like [Citrus clementina]
Cs_ont_3g019960	down	down	--	--|2e-17|egr:104443287|hypothetical protein	--	--	--
Cs_ont_8g022530	down	down	Cellular Component: chloroplast (GO:0009507);; Cellular Component: chloroplast stroma (GO:0009570);; Biological Process: isopentenyl diphosphate biosynthetic process, methylerythritol 4-phosphate pathway (GO:0019288);; Molecular Function: 4-hydroxy-3-methylbut-2-en-1-yl diphosphate synthase activity (GO:0046429);; Molecular Function: metal ion binding (GO:0046872);; Biological Process: dimethylal…	K03527|0.0|cit:102625659|K03527 ispH; 4-hydroxy-3-methylbut-2-en-1-yl diphosphate reductase [EC:1.17.7.4]	LytB protein	4-hydroxy-3-methylbut-2-enyl diphosphate reductase, chloroplastic OS=Arabidopsis thaliana OX=3702 GN=ISPH PE=2 SV=1	XP_006487206.1 4-hydroxy-3-methylbut-2-enyl diphosphate reductase, chloroplastic-like [Citrus sinensis]
Cs_ont_8g008220	down	down	--	--|1e-127|cit:102623586|hypothetical protein	Pollen protein Ole e 1 like	--	XP_006487907.1 uncharacterized protein LOC102623586 [Citrus sinensis]
Cs_ont_6g005380	down	down	--	K09422|0.0|cit:102624136|K09422 MYBP; transcription factor MYB, plant	Myb-like DNA-binding domain;; Myb-like DNA-binding domain	Transcription factor MYB20 OS=Arabidopsis thaliana OX=3702 GN=MYB20 PE=2 SV=1	XP_006482113.1 transcription factor MYB20 [Citrus sinensis]
Cs_ont_3g003910	down	down	Molecular Function: iron ion binding (GO:0005506);; Molecular Function: steroid hydroxylase activity (GO:0008395);; Biological Process: response to brassinosteroid (GO:0009741);; Biological Process: brassinosteroid homeostasis (GO:0010268);; Cellular Component: integral component of membrane (GO:0016021);; Biological Process: brassinosteroid metabolic process (GO:0016131);; Molecular Function: ox…	--|0.0|cit:102621275|hypothetical protein	Cytochrome P450	Cytochrome P450 734A1 OS=Arabidopsis thaliana OX=3702 GN=CYP734A1 PE=2 SV=1	XP_006473892.1 cytochrome P450 734A1-like [Citrus sinensis]
Cs_ont_3g009360	down	down	Molecular Function: long-chain fatty acid-CoA ligase activity (GO:0004467);; Molecular Function: ATP binding (GO:0005524);; Biological Process: fatty acid metabolic process (GO:0006631);; Cellular Component: chloroplast (GO:0009507);; Cellular Component: plastid (GO:0009536);; Cellular Component: chloroplast envelope (GO:0009941);; Cellular Component: membrane (GO:0016020);; Molecular Function: d…	K01897|0.0|cit:102628813|K01897 ACSL; long-chain acyl-CoA synthetase [EC:6.2.1.3]	AMP-binding enzyme	Long chain acyl-CoA synthetase 9, chloroplastic OS=Arabidopsis thaliana OX=3702 GN=LACS9 PE=1 SV=1	XP_024951687.1 long chain acyl-CoA synthetase 9, chloroplastic [Citrus sinensis]
Cs_ont_5g035280	down	down	Cellular Component: plasma membrane (GO:0005886);; Biological Process: response to salicylic acid (GO:0009751);; Cellular Component: integral component of membrane (GO:0016021);; Biological Process: innate immune response (GO:0045087);;	--|0.0|cit:102622244|hypothetical protein	Ankyrin repeats (3 copies);; Ankyrin repeats (many copies);; Ankyrin repeats (many copies);; Ankyrin repeat;; Ankyrin repeat;; Domain of unknown function	Ankyrin repeat-containing protein BDA1 OS=Arabidopsis thaliana OX=3702 GN=BAD1 PE=1 SV=1	XP_006494671.1 ankyrin-1-like isoform X1 [Citrus sinensis]
Cs_ont_9g018480	down	down	Cellular Component: cell wall (GO:0005618);; Cellular Component: vacuole (GO:0005773);; Biological Process: carbohydrate metabolic process (GO:0005975);; Biological Process: defense response (GO:0006952);; Molecular Function: cellulase activity (GO:0008810);; Molecular Function: polysaccharide binding (GO:0030247);; Molecular Function: glucan endo-1,3-beta-D-glucosidase activity (GO:0042973);; Ce…	--|0.0|cit:102612936|hypothetical protein	Glycosyl hydrolases family 17	Glucan endo-1,3-beta-glucosidase OS=Glycine max OX=3847 PE=1 SV=1	XP_015389806.1 glucan endo-1,3-beta-glucosidase-like [Citrus sinensis]
Cs_ont_9g007940	down	down	Molecular Function: zinc ion binding (GO:0008270);; Cellular Component: integral component of membrane (GO:0016021);; Biological Process: proteasome-mediated ubiquitin-dependent protein catabolic process (GO:0043161);; Molecular Function: ubiquitin protein ligase activity (GO:0061630);;	--|0.0|cit:102612313|hypothetical protein	Ring finger domain;; RING-like zinc finger;; Zinc finger, C3HC4 type (RING finger);; RING-H2 zinc finger domain;; Zinc finger, C3HC4 type (RING finger);; zinc-RING finger domain;; RING-type zinc-finger	RING-H2 finger protein ATL16 OS=Arabidopsis thaliana OX=3702 GN=ATL16 PE=2 SV=1	XP_006489746.1 RING-H2 finger protein ATL16 [Citrus sinensis]
Cs_ont_8g022620	down	down	Cellular Component: chloroplast (GO:0009507);; Cellular Component: chloroplast stroma (GO:0009570);; Biological Process: isopentenyl diphosphate biosynthetic process, methylerythritol 4-phosphate pathway (GO:0019288);; Molecular Function: 4-hydroxy-3-methylbut-2-en-1-yl diphosphate synthase activity (GO:0046429);; Molecular Function: metal ion binding (GO:0046872);; Biological Process: dimethylal…	K03527|0.0|cit:102625659|K03527 ispH; 4-hydroxy-3-methylbut-2-en-1-yl diphosphate reductase [EC:1.17.7.4]	LytB protein	4-hydroxy-3-methylbut-2-enyl diphosphate reductase, chloroplastic OS=Arabidopsis thaliana OX=3702 GN=ISPH PE=2 SV=1	XP_006487206.1 4-hydroxy-3-methylbut-2-enyl diphosphate reductase, chloroplastic-like [Citrus sinensis]
Cs_ont_2g006590	down	down	Molecular Function: protein serine/threonine kinase activity (GO:0004674);; Molecular Function: ATP binding (GO:0005524);; Cellular Component: plasma membrane (GO:0005886);; Biological Process: protein phosphorylation (GO:0006468);; Cellular Component: integral component of membrane (GO:0016021);; Biological Process: defense response to bacterium (GO:0042742);;	--|0.0|cit:102621729|hypothetical protein	Protein kinase domain;; Protein tyrosine and serine/threonine kinase;; Salt stress response/antifungal	Cysteine-rich receptor-like protein kinase 25 OS=Arabidopsis thaliana OX=3702 GN=CRK25 PE=3 SV=1	XP_024950648.1 putative receptor-like protein kinase At4g00960 [Citrus sinensis]
Cs_ont_2g019470	down	down	Molecular Function: RNA polymerase II transcription factor activity, sequence-specific DNA binding (GO:0000981);; Molecular Function: transcription factor activity, RNA polymerase II transcription factor recruiting (GO:0001135);; Molecular Function: DNA-binding transcription factor activity (GO:0003700);; Cellular Component: nucleus (GO:0005634);; Biological Process: transcription, DNA-templated …	--|1e-52|cit:102615663|hypothetical protein	Myb-like DNA-binding domain;; Myb-like DNA-binding domain	Transcription factor CPC OS=Arabidopsis thaliana OX=3702 GN=CPC PE=1 SV=1	XP_006469704.1 transcription factor CPC-like [Citrus sinensis]
QC_newGene_53	down	down	--	--	--	--	GAY40398.1 hypothetical protein CUMW_051620 [Citrus unshiu]
Cs_ont_6g004370	down	down	--	--|2e-90|cit:107177560|hypothetical protein	--	--	XP_015386975.1 uncharacterized protein LOC107177560 [Citrus sinensis]
Cs_ont_1g028480	down	down	Biological Process: response to reactive oxygen species (GO:0000302);; Molecular Function: cytochrome-c peroxidase activity (GO:0004130);; Cellular Component: mitochondrion (GO:0005739);; Cellular Component: vacuole (GO:0005773);; Cellular Component: vacuolar membrane (GO:0005774);; Cellular Component: peroxisome (GO:0005777);; Cellular Component: peroxisomal membrane (GO:0005778);; Biological Pr…	K00434|0.0|cit:102630188|K00434 E1.11.1.11; L-ascorbate peroxidase [EC:1.11.1.11]	Peroxidase	L-ascorbate peroxidase 3 OS=Arabidopsis thaliana OX=3702 GN=APX3 PE=1 SV=1	XP_006466985.1 L-ascorbate peroxidase 3 [Citrus sinensis]
Cs_ont_8g021660	down	down	--	--|1e-157|cit:102625683|hypothetical protein	alpha/beta hydrolase fold;; Alpha/beta hydrolase family;; Serine aminopeptidase, S33;; BAAT / Acyl-CoA thioester hydrolase C terminal	--	XP_006469149.1 epoxide hydrolase 4-like isoform X1 [Citrus sinensis]
Cs_ont_5g025780	down	down	Molecular Function: nucleotide binding (GO:0000166);; Biological Process: DNA repair (GO:0006281);; Cellular Component: chloroplast (GO:0009507);;	--|0.0|cit:102631057|hypothetical protein	Leucine rich repeat;; Leucine Rich repeats (2 copies);; Leucine rich repeat N-terminal domain;; Leucine Rich Repeat;; Leucine Rich repeat	DNA damage-repair/toleration protein DRT100 OS=Arabidopsis thaliana OX=3702 GN=DRT100 PE=2 SV=2	XP_006478435.1 probable LRR receptor-like serine/threonine-protein kinase At4g36180 [Citrus sinensis]
Cs_ont_4g020370	down	down	Molecular Function: monooxygenase activity (GO:0004497);; Molecular Function: iron ion binding (GO:0005506);; Molecular Function: oxidoreductase activity, acting on paired donors, with incorporation or reduction of molecular oxygen (GO:0016705);; Molecular Function: heme binding (GO:0020037);;	K00512|0.0|cit:102615599|K00512 CYP17A; steroid 17alpha-monooxygenase / 17alpha-hydroxyprogesterone deacetylase [EC:1.14.14.19 1.14.14.32]	Cytochrome P450	Cytochrome P450 71D11 (Fragment) OS=Lotus japonicus OX=34305 GN=CYP71D11 PE=2 SV=1	XP_006474919.1 cytochrome P450 71D11-like [Citrus sinensis]
Cs_ont_7g015870	down	down	Molecular Function: DNA binding (GO:0003677);; Molecular Function: DNA-binding transcription factor activity (GO:0003700);; Cellular Component: nucleus (GO:0005634);; Biological Process: transcription, DNA-templated (GO:0006351);; Biological Process: regulation of transcription, DNA-templated (GO:0006355);; Biological Process: response to blue light (GO:0009637);;	--|0.0|cit:102615527|hypothetical protein	Helix-loop-helix DNA-binding domain	Transcription factor bHLH78 OS=Arabidopsis thaliana OX=3702 GN=BHLH78 PE=1 SV=1	XP_015387638.1 transcription factor bHLH62 isoform X1 [Citrus sinensis]
Cs_ont_4g013840	down	down	--	--|0.0|cit:102621220|hypothetical protein	--	--	XP_006464821.1 uncharacterized protein LOC102621220 [Citrus sinensis]
Cs_ont_3g009350	down	down	--	--|0.0|cit:102629267|hypothetical protein	--	--	XP_006472778.1 uncharacterized protein LOC102629267 isoform X1 [Citrus sinensis]
Cs_ont_2g016690	down	down	Molecular Function: methyltransferase activity (GO:0008168);; Biological Process: alkaloid metabolic process (GO:0009820);;	K21483|0.0|cit:102615371|K21483 SAMT; salicylate 1-O-methyltransferase [EC:2.1.1.274]	SAM dependent carboxyl methyltransferase	Probable caffeine synthase 4 OS=Coffea arabica OX=13443 GN=CS4 PE=2 SV=1	XP_006469449.1 probable caffeine synthase 4 [Citrus sinensis]
Cs_ont_7g010050	down	down	Cellular Component: extracellular region (GO:0005576);; Cellular Component: vacuole (GO:0005773);;	--|0.0|cit:102617594|hypothetical protein	Fasciclin domain	Fasciclin-like arabinogalactan protein 17 OS=Arabidopsis thaliana OX=3702 GN=FLA17 PE=2 SV=1	XP_006485518.1 fasciclin-like arabinogalactan protein 17 [Citrus sinensis]
Cs_ont_6g025690	down	down	Biological Process: karyogamy (GO:0000741);; Biological Process: transport (GO:0006810);; Biological Process: response to salt stress (GO:0009651);; Biological Process: polar nucleus fusion (GO:0010197);; Cellular Component: integral component of membrane (GO:0016021);;	--|1e-176|cit:102609670|hypothetical protein	Nodulin-like	Protein NUCLEAR FUSION DEFECTIVE 4 OS=Arabidopsis thaliana OX=3702 GN=NFD4 PE=3 SV=1	XP_024955444.1 uncharacterized protein LOC102609670 [Citrus sinensis]
Cs_ont_3g029060	down	down	Molecular Function: monooxygenase activity (GO:0004497);; Molecular Function: iron ion binding (GO:0005506);; Cellular Component: membrane (GO:0016020);; Cellular Component: integral component of membrane (GO:0016021);; Molecular Function: oxidoreductase activity, acting on paired donors, with incorporation or reduction of molecular oxygen, NAD(P)H as one donor, and incorporation of one atom of o…	--|0.0|cit:102610662|hypothetical protein	Cytochrome P450	Cytochrome P450 82C4 OS=Arabidopsis thaliana OX=3702 GN=CYP82C4 PE=2 SV=1	XP_006471151.1 cytochrome P450 CYP82D47-like [Citrus sinensis]
Cs_ont_5g017420	down	down	Molecular Function: monooxygenase activity (GO:0004497);; Molecular Function: iron ion binding (GO:0005506);; Cellular Component: integral component of membrane (GO:0016021);; Molecular Function: oxidoreductase activity, acting on paired donors, with incorporation or reduction of molecular oxygen (GO:0016705);; Molecular Function: heme binding (GO:0020037);;	K20667|0.0|cit:102620622|K20667 CYP716A; beta-amyrin 28-monooxygenase [EC:1.14.14.126]	Cytochrome P450	Beta-amyrin 28-oxidase OS=Panax ginseng OX=4054 PE=2 SV=1	XP_006494184.1 beta-amyrin 28-oxidase-like [Citrus sinensis]
Cs_ont_5g011260	down	down	Cellular Component: nucleus (GO:0005634);; Biological Process: transcription, DNA-templated (GO:0006351);; Biological Process: regulation of transcription, DNA-templated (GO:0006355);; Biological Process: auxin-activated signaling pathway (GO:0009734);;	K14484|1e-171|cit:102607251|K14484 IAA; auxin-responsive protein IAA	AUX/IAA family	Auxin-induced protein AUX28 OS=Glycine max OX=3847 GN=AUX28 PE=2 SV=1	XP_006479598.1 auxin-induced protein AUX28-like [Citrus sinensis]
Cs_ont_5g025770	down	down	Biological Process: defense response to oomycetes (GO:0002229);; Biological Process: response to oomycetes (GO:0002239);; Biological Process: response to bacterium (GO:0009617);; Biological Process: response to fungus (GO:0009620);; Biological Process: response to salicylic acid (GO:0009751);; Biological Process: flavonoid biosynthetic process (GO:0009813);; Molecular Function: flavone synthase a…	--|0.0|cit:102631367|hypothetical protein	non-haem dioxygenase in morphine synthesis N-terminal;; 2OG-Fe(II) oxygenase superfamily	Protein DOWNY MILDEW RESISTANCE 6 OS=Arabidopsis thaliana OX=3702 GN=DMR6 PE=1 SV=1	XP_006478436.1 2-oxoglutarate-Fe(II) type oxidoreductase hxnY-like isoform X1 [Citrus sinensis]
Cs_ont_5g000500	down	down	Biological Process: regulation of cyclin-dependent protein serine/threonine kinase activity (GO:0000079);; Biological Process: cell cycle (GO:0007049);; Biological Process: cell division (GO:0051301);;	--|1e-147|cit:102622295|hypothetical protein	Cyclin;; Cyclin, N-terminal domain	Cyclin-U4-1 OS=Arabidopsis thaliana OX=3702 GN=CYCU4-1 PE=1 SV=1	XP_006464405.1 cyclin-U4-1 [Citrus sinensis]
Cs_ont_4g023520	down	down	Cellular Component: cytosol (GO:0005829);; Biological Process: protein folding (GO:0006457);; Biological Process: hyperosmotic response (GO:0006972);; Biological Process: response to heat (GO:0009408);; Biological Process: response to high light intensity (GO:0009644);; Biological Process: response to hydrogen peroxide (GO:0042542);; Molecular Function: unfolded protein binding (GO:0051082);;	K13993|1e-109|cit:102608313|K13993 HSP20; HSP20 family protein	Hsp20/alpha crystallin family;; HSP20-like domain found in ArsA	17.7 kDa class II heat shock protein OS=Arabidopsis thaliana OX=3702 GN=HSP17.7 PE=2 SV=1	XP_006474461.1 17.7 kDa class II heat shock protein [Citrus sinensis]
Cs_ont_3g013620	down	down	--	--|0.0|cit:102615393|hypothetical protein	--	--	XP_006472266.1 uncharacterized protein LOC102615393 [Citrus sinensis]
Cs_ont_5g002110	down	down	Molecular Function: monooxygenase activity (GO:0004497);; Molecular Function: iron ion binding (GO:0005506);; Cellular Component: integral component of membrane (GO:0016021);; Molecular Function: oxidoreductase activity, acting on paired donors, with incorporation or reduction of molecular oxygen (GO:0016705);; Molecular Function: heme binding (GO:0020037);;	--|0.0|cit:102609624|hypothetical protein	Cytochrome P450	Cytochrome P450 704C1 OS=Pinus taeda OX=3352 GN=CYP704C1 PE=2 SV=1	XP_006490953.1 cytochrome P450 704C1-like [Citrus sinensis]
Cs_ont_7g010920	down	down	--	--|1e-138|cit:102628013|hypothetical protein	--	--	XP_006491740.1 uncharacterized protein LOC102628013 [Citrus sinensis]
Cs_ont_2g017910	down	down	Cellular Component: extracellular region (GO:0005576);; Cellular Component: cell wall (GO:0005618);; Biological Process: defense response (GO:0006952);; Biological Process: response to biotic stimulus (GO:0009607);; Biological Process: cell wall organization (GO:0071555);;	--|2e-92|cit:102626073|hypothetical protein	Glycine rich protein family	Glycine-rich protein OS=Nicotiana tabacum OX=4097 GN=GRP PE=2 SV=1	XP_006469564.1 glycine-rich protein-like [Citrus sinensis]
Cs_ont_1g027210	down	down	Molecular Function: peroxidase activity (GO:0004601);; Cellular Component: extracellular region (GO:0005576);; Biological Process: response to oxidative stress (GO:0006979);; Biological Process: lignin biosynthetic process (GO:0009809);; Molecular Function: heme binding (GO:0020037);; Biological Process: hydrogen peroxide catabolic process (GO:0042744);; Molecular Function: metal ion binding (GO:…	--|0.0|cit:102619749|hypothetical protein	Peroxidase	Peroxidase 72 OS=Arabidopsis thaliana OX=3702 GN=PER72 PE=1 SV=1	XP_006466860.1 uncharacterized protein LOC102619749 isoform X1 [Citrus sinensis]
Cs_ont_1g004230	down	down	Molecular Function: protein serine/threonine kinase activity (GO:0004674);; Molecular Function: calmodulin binding (GO:0005516);; Molecular Function: ATP binding (GO:0005524);; Cellular Component: plasma membrane (GO:0005886);; Biological Process: protein phosphorylation (GO:0006468);; Cellular Component: integral component of membrane (GO:0016021);; Molecular Function: carbohydrate binding (GO:0…	--|0.0|cit:107178380|hypothetical protein	D-mannose binding lectin;; S-locus glycoprotein domain;; PAN-like domain	G-type lectin S-receptor-like serine/threonine-protein kinase At1g34300 OS=Arabidopsis thaliana OX=3702 GN=At1g34300 PE=1 SV=1	XP_015388974.1 G-type lectin S-receptor-like serine/threonine-protein kinase At1g34300 [Citrus sinensis]
QC_newGene_270	down	down	Biological Process: lignin biosynthetic process (GO:0009809);; Molecular Function: caffeate O-methyltransferase activity (GO:0047763);;	K13066|0.0|cit:102625166|K13066 E2.1.1.68; caffeic acid 3-O-methyltransferase [EC:2.1.1.68]	O-methyltransferase domain;; Dimerisation domain	Caffeic acid 3-O-methyltransferase 1 OS=Populus kitakamiensis OX=34292 GN=HOMT1 PE=3 SV=1	XP_006478221.1 caffeic acid 3-O-methyltransferase-like [Citrus sinensis]
Cs_ont_1g005240	down	down	Molecular Function: monooxygenase activity (GO:0004497);; Molecular Function: iron ion binding (GO:0005506);; Cellular Component: integral component of membrane (GO:0016021);; Molecular Function: oxidoreductase activity, acting on paired donors, with incorporation or reduction of molecular oxygen (GO:0016705);; Molecular Function: heme binding (GO:0020037);;	K20667|0.0|cit:102613788|K20667 CYP716A; beta-amyrin 28-monooxygenase [EC:1.14.14.126]	Cytochrome P450	Beta-amyrin 28-oxidase OS=Panax ginseng OX=4054 PE=2 SV=1	XP_006465005.1 beta-amyrin 28-oxidase-like [Citrus sinensis]
Cs_ont_5g028550	down	down	Cellular Component: cytoplasm (GO:0005737);;	--|0.0|cit:102630628|hypothetical protein	KIP1-like protein	Kinase-interacting family protein OS=Arabidopsis thaliana OX=3702 GN=At1g48405 PE=2 SV=1	XP_006493405.1 kinase-interacting family protein isoform X2 [Citrus sinensis]
Cs_ont_6g001330	down	down	Biological Process: transcription, DNA-templated (GO:0006351);; Biological Process: regulation of transcription, DNA-templated (GO:0006355);; Biological Process: gibberellic acid mediated signaling pathway (GO:0009740);; Biological Process: regulation of growth (GO:0040008);;	--|2e-55|cit:102607461|hypothetical protein	Helix-loop-helix DNA-binding domain	Transcription factor PRE5 OS=Arabidopsis thaliana OX=3702 GN=PRE5 PE=1 SV=1	XP_006482579.1 transcription factor PRE5 [Citrus sinensis]
Cs_ont_5g015810	down	down	Cellular Component: cell wall (GO:0005618);; Molecular Function: manganese ion binding (GO:0030145);; Molecular Function: nutrient reservoir activity (GO:0045735);; Cellular Component: apoplast (GO:0048046);;	--|1e-128|cit:102616791|hypothetical protein	Cupin;; Cupin domain	Germin-like protein subfamily 1 member 13 OS=Arabidopsis thaliana OX=3702 GN=GLP6 PE=2 SV=2	XP_024954975.1 germin-like protein subfamily 1 member 17 [Citrus sinensis]
Cs_ont_8g006710	down	down	Biological Process: glycerol metabolic process (GO:0006071);; Biological Process: lipid metabolic process (GO:0006629);; Molecular Function: O-acyltransferase activity (GO:0008374);; Cellular Component: integral component of membrane (GO:0016021);; Molecular Function: phospholipid:diacylglycerol acyltransferase activity (GO:0046027);;	K00679|0.0|cit:102608065|K00679 E2.3.1.158; phospholipid:diacylglycerol acyltransferase [EC:2.3.1.158]	Lecithin:cholesterol acyltransferase;; GDSL-like Lipase/Acylhydrolase	Putative phospholipid:diacylglycerol acyltransferase 2 OS=Arabidopsis thaliana OX=3702 GN=PDAT2 PE=3 SV=1	XP_006484947.1 putative phospholipid:diacylglycerol acyltransferase 2 isoform X2 [Citrus sinensis]
Cs_ont_5g024890	down	down	Molecular Function: iron ion binding (GO:0005506);; Cellular Component: integral component of membrane (GO:0016021);; Molecular Function: heme binding (GO:0020037);; Molecular Function: licodione synthase activity (GO:0033771);;	K23179|0.0|cit:102609972|K23179 CYP93B2_16; flavone synthase II [EC:1.14.19.76]	Cytochrome P450	Licodione synthase OS=Glycyrrhiza echinata OX=46348 GN=CYP93B1 PE=1 SV=2	XP_006478300.1 licodione synthase-like [Citrus sinensis]
Cs_ont_2g002190	down	down	--	--|0.0|cit:102615077|hypothetical protein	Protein of unknown function (DUF616)	--	XP_006467470.1 uncharacterized protein LOC102615077 isoform X1 [Citrus sinensis]
Cs_ont_1g028820	down	down	--	--|1e-124|cit:102616431|hypothetical protein	--	--	XP_006467025.1 uncharacterized protein LOC102616431 [Citrus sinensis]
Cs_ont_8g020280	up	up	Molecular Function: monooxygenase activity (GO:0004497);; Molecular Function: iron ion binding (GO:0005506);; Cellular Component: endoplasmic reticulum (GO:0005783);; Biological Process: phenylpropanoid biosynthetic process (GO:0009699);; Biological Process: lignin biosynthetic process (GO:0009809);; Biological Process: response to UV-B (GO:0010224);; Cellular Component: membrane (GO:0016020);; C…	K09755|0.0|cit:102629212|K09755 CYP84A; ferulate-5-hydroxylase [EC:1.14.-.-]	Cytochrome P450	Cytochrome P450 84A1 OS=Arabidopsis thaliana OX=3702 GN=CYP84A1 PE=1 SV=1	XP_006487364.1 cytochrome P450 84A1-like [Citrus sinensis]
Cs_ont_8g006900	up	up	Cellular Component: Golgi membrane (GO:0000139);; Cellular Component: Golgi apparatus (GO:0005794);; Biological Process: mucilage biosynthetic process (GO:0010192);; Cellular Component: integral component of membrane (GO:0016021);; Molecular Function: glucomannan 4-beta-mannosyltransferase activity (GO:0047259);; Biological Process: mucilage metabolic process involved in seed coat development (GO…	K13680|0.0|cit:102616038|K13680 CSLA; beta-mannan synthase [EC:2.4.1.32]	Glycosyl transferase family group 2;; Glycosyltransferase like family 2;; Glycosyl transferase family 2;; Glycosyl transferase family 21	Glucomannan 4-beta-mannosyltransferase 2 OS=Arabidopsis thaliana OX=3702 GN=CSLA2 PE=2 SV=1	XP_006484970.1 glucomannan 4-beta-mannosyltransferase 2 [Citrus sinensis]
Cs_ont_7g005300	up	up	Biological Process: spliceosomal complex disassembly (GO:0000390);; Biological Process: mRNA splicing, via spliceosome (GO:0000398);; Molecular Function: DNA binding (GO:0003677);; Biological Process: regulation of transcription, DNA-templated (GO:0006355);; Cellular Component: nuclear lumen (GO:0031981);; Biological Process: regulation of circadian rhythm (GO:0042752);; Cellular Component: U2-ty…	K13103|0.0|cit:102615935|K13103 TFIP11; tuftelin-interacting protein 11	GC-rich sequence DNA-binding factor-like protein	Septin and tuftelin-interacting protein 1 homolog 1 OS=Arabidopsis thaliana OX=3702 GN=STIPL1 PE=1 SV=1	XP_006485913.1 septin and tuftelin-interacting protein 1 homolog 1-like [Citrus sinensis]
Cs_ont_3g008190	up	up	Molecular Function: RNA polymerase II transcription factor activity, sequence-specific DNA binding (GO:0000981);; Molecular Function: transcription factor activity, RNA polymerase II transcription factor recruiting (GO:0001135);; Molecular Function: DNA-binding transcription factor activity (GO:0003700);; Cellular Component: nucleus (GO:0005634);; Biological Process: transcription, DNA-templated …	K09422|0.0|cit:102629366|K09422 MYBP; transcription factor MYB, plant	Myb-like DNA-binding domain;; Myb-like DNA-binding domain	Transcription factor MYB52 OS=Arabidopsis thaliana OX=3702 GN=MYB52 PE=2 SV=1	XP_006473036.1 transcription factor MYB115-like [Citrus sinensis]
Cs_ont_3g017730	up	up	Molecular Function: superoxide dismutase activity (GO:0004784);; Cellular Component: cytoplasm (GO:0005737);; Molecular Function: metal ion binding (GO:0046872);;	K04565|3e-53|cit:102628711|K04565 SOD1; superoxide dismutase, Cu-Zn family [EC:1.15.1.1]	Copper/zinc superoxide dismutase (SODC)	Superoxide dismutase [Cu-Zn] OS=Pisum sativum OX=3888 GN=SODCC PE=2 SV=2	XP_024952756.1 superoxide dismutase [Cu-Zn]-like isoform X2 [Citrus sinensis]
Cs_ont_4g026030	up	up	Molecular Function: DNA-binding transcription factor activity (GO:0003700);; Cellular Component: nucleus (GO:0005634);; Biological Process: transcription, DNA-templated (GO:0006351);; Biological Process: response to auxin (GO:0009733);; Biological Process: auxin-activated signaling pathway (GO:0009734);;	--|1e-119|cit:102608997|hypothetical protein	AUX/IAA family	Auxin-responsive protein IAA33 OS=Arabidopsis thaliana OX=3702 GN=IAA33 PE=1 SV=1	XP_006474183.1 auxin-responsive protein IAA33 [Citrus sinensis]
Cs_ont_5g000450	up	up	Molecular Function: RNA binding (GO:0003723);; Molecular Function: endonuclease activity (GO:0004519);; Biological Process: RNA modification (GO:0009451);; Cellular Component: intracellular membrane-bounded organelle (GO:0043231);;	--|0.0|cit:102620101|hypothetical protein	Nucleotide-diphospho-sugar transferase	Uncharacterized protein At1g28695 OS=Arabidopsis thaliana OX=3702 GN=At1g28695 PE=2 SV=1	XP_006464396.1 uncharacterized protein At1g28695 isoform X1 [Citrus sinensis]
Cs_ont_9g027950	up	up	Molecular Function: RNA polymerase II transcription factor activity, sequence-specific DNA binding (GO:0000981);; Molecular Function: transcription factor activity, RNA polymerase II transcription factor recruiting (GO:0001135);; Molecular Function: DNA-binding transcription factor activity (GO:0003700);; Cellular Component: nucleus (GO:0005634);; Biological Process: transcription, DNA-templated …	K09422|0.0|cit:102623156|K09422 MYBP; transcription factor MYB, plant	Myb-like DNA-binding domain;; Myb-like DNA-binding domain	Transcription factor MYB63 OS=Arabidopsis thaliana OX=3702 GN=MYB63 PE=2 SV=1	XP_006475333.1 transcription factor MYB63 [Citrus sinensis]
Cs_ont_4g014540	up	up	--	--|0.0|cit:107175601|hypothetical protein	Protein of unknown function (DUF2921)	--	XP_015382676.1 uncharacterized protein LOC107175601 [Citrus sinensis]
Cs_ont_7g017040	up	up	Molecular Function: acid phosphatase activity (GO:0003993);; Molecular Function: phospholipase C activity (GO:0004629);; Cellular Component: plasma membrane (GO:0005886);; Biological Process: phospholipid catabolic process (GO:0009395);; Molecular Function: phosphatidylcholine phospholipase C activity (GO:0034480);;	K01114|0.0|cit:102613775|K01114 plc; phospholipase C [EC:3.1.4.3]	Phosphoesterase family	Non-specific phospholipase C4 OS=Arabidopsis thaliana OX=3702 GN=NPC4 PE=1 SV=1	XP_006484721.1 non-specific phospholipase C4-like [Citrus sinensis]
Cs_ont_3g010330	up	up	--	--|6e-09|pvu:PHAVU_008G169800g|hypothetical protein	--	--	--
Cs_ont_3g021000	up	up	Molecular Function: iron ion binding (GO:0005506);; Cellular Component: membrane (GO:0016020);; Molecular Function: oxidoreductase activity, acting on paired donors, with incorporation or reduction of molecular oxygen, NAD(P)H as one donor, and incorporation of one atom of oxygen (GO:0016709);; Molecular Function: heme binding (GO:0020037);; Biological Process: secondary metabolite biosynthetic p…	K23136|0.0|cit:102631126|K23136 CYP82C4; fraxetin 5-hydroxylase [EC:1.14.14.164]	Cytochrome P450	Cytochrome P450 82A3 OS=Glycine max OX=3847 GN=CYP82A3 PE=2 SV=1	XP_006471503.1 cytochrome P450 CYP82D47-like [Citrus sinensis]
Cs_ont_4g022290	up	up	Molecular Function: beta-galactosidase activity (GO:0004565);; Cellular Component: cell wall (GO:0005618);; Cellular Component: vacuole (GO:0005773);; Biological Process: carbohydrate metabolic process (GO:0005975);; Molecular Function: carbohydrate binding (GO:0030246);; Cellular Component: apoplast (GO:0048046);;	--|0.0|cit:102614153|hypothetical protein	Glycosyl hydrolases family 35;; Beta-sandwich domain in beta galactosidase;; Galactose binding lectin domain;; Beta-galactosidase jelly roll domain	Beta-galactosidase 7 OS=Arabidopsis thaliana OX=3702 GN=BGAL7 PE=2 SV=2	XP_024953177.1 beta-galactosidase 7-like [Citrus sinensis]
Cs_ont_5g048790	up	up	Molecular Function: anion channel activity (GO:0005253);; Cellular Component: plant-type vacuole membrane (GO:0009705);; Molecular Function: malate transmembrane transporter activity (GO:0015140);; Biological Process: malate transport (GO:0015743);; Cellular Component: integral component of membrane (GO:0016021);;	--|0.0|cit:102606765|hypothetical protein	Aluminium activated malate transporter;; Fusaric acid resistance protein-like;; Fusaric acid resistance protein family	Aluminum-activated malate transporter 9 OS=Arabidopsis thaliana OX=3702 GN=ALMT9 PE=2 SV=1	XP_006476468.1 aluminum-activated malate transporter 9-like [Citrus sinensis]
Cs_ont_5g003510	up	up	Molecular Function: ferric-chelate reductase activity (GO:0000293);; Cellular Component: plasma membrane (GO:0005886);; Biological Process: ion transport (GO:0006811);; Biological Process: response to bacterium (GO:0009617);; Biological Process: iron chelate transport (GO:0015688);; Cellular Component: integral component of membrane (GO:0016021);; Molecular Function: metal ion binding (GO:0046872…	K00521|0.0|cit:102615568|K00521 E1.16.1.7; ferric-chelate reductase [EC:1.16.1.7]	Ferric reductase NAD binding domain;; FAD-binding domain;; Ferric reductase like transmembrane component;; Oxidoreductase NAD-binding domain	Ferric reduction oxidase 2 OS=Arabidopsis thaliana OX=3702 GN=FRO2 PE=1 SV=2	XP_006491162.1 ferric reduction oxidase 2-like [Citrus sinensis]
Cs_ont_2g004470	up	up	Molecular Function: DNA binding (GO:0003677);; Molecular Function: DNA-binding transcription factor activity (GO:0003700);; Cellular Component: nucleus (GO:0005634);; Biological Process: transcription, DNA-templated (GO:0006351);; Biological Process: positive regulation of transcription, DNA-templated (GO:0045893);; Biological Process: regulation of secondary cell wall biogenesis (GO:2000652);;	--|0.0|cit:102607493|hypothetical protein	No apical meristem (NAM) protein	NAC domain-containing protein 10 OS=Arabidopsis thaliana OX=3702 GN=NAC010 PE=2 SV=1	XP_024951459.1 NAC domain-containing protein 73 [Citrus sinensis]
Cs_ont_2g010050	up	up	Molecular Function: polygalacturonase activity (GO:0004650);; Cellular Component: extracellular region (GO:0005576);; Cellular Component: cell wall (GO:0005618);; Biological Process: metabolic process (GO:0008152);; Biological Process: microsporogenesis (GO:0009556);; Biological Process: pollen exine formation (GO:0010584);; Biological Process: cell wall organization (GO:0071555);;	--|0.0|cit:102625680|hypothetical protein	Pectate lyase superfamily protein	Polygalacturonase QRT3 OS=Arabidopsis thaliana OX=3702 GN=QRT3 PE=2 SV=1	XP_006468545.1 polygalacturonase QRT3 [Citrus sinensis]
Cs_ont_7g024960	up	up	Molecular Function: transmembrane receptor protein serine/threonine kinase activity (GO:0004675);; Molecular Function: ATP binding (GO:0005524);; Cellular Component: plasma membrane (GO:0005886);; Biological Process: protein phosphorylation (GO:0006468);; Biological Process: defense response (GO:0006952);; Biological Process: cell surface receptor signaling pathway (GO:0007166);;	--|0.0|cit:102624330|hypothetical protein	Protein kinase domain;; Protein tyrosine and serine/threonine kinase	Probable serine/threonine-protein kinase PBL28 OS=Arabidopsis thaliana OX=3702 GN=PBL28 PE=2 SV=1	XP_015387467.1 probable serine/threonine-protein kinase PBL28 isoform X2 [Citrus sinensis]
Cs_ont_5g011300	up	up	Molecular Function: triglyceride lipase activity (GO:0004806);; Molecular Function: phosphatidylcholine 1-acylhydrolase activity (GO:0008970);; Cellular Component: chloroplast (GO:0009507);; Biological Process: lipid catabolic process (GO:0016042);; Molecular Function: galactolipase activity (GO:0047714);;	--|0.0|cit:102630957|hypothetical protein	Lipase (class 3)	Phospholipase A1-Igamma2, chloroplastic OS=Arabidopsis thaliana OX=3702 GN=At2g30550 PE=1 SV=2	XP_006479594.1 phospholipase A1-Igamma1, chloroplastic [Citrus sinensis]
Cs_ont_3g002930	up	up	Biological Process: tryptophan biosynthetic process (GO:0000162);; Cellular Component: vacuolar membrane (GO:0005774);; Cellular Component: plasma membrane (GO:0005886);; Biological Process: defense response (GO:0006952);; Cellular Component: plant-type vacuole membrane (GO:0009705);; Biological Process: auxin-activated signaling pathway (GO:0009734);; Biological Process: unidimensional cell grow…	--|0.0|cit:102607931|hypothetical protein	EamA-like transporter family	Protein WALLS ARE THIN 1 OS=Arabidopsis thaliana OX=3702 GN=WAT1 PE=1 SV=1	XP_006473582.1 protein WALLS ARE THIN 1 [Citrus sinensis]
Cs_ont_1g008510	up	up	Biological Process: pentacyclic triterpenoid biosynthetic process (GO:0019745);; Molecular Function: beta-amyrin synthase activity (GO:0042300);;	--|0.0|cit:102612414|hypothetical protein	Squalene-hopene cyclase C-terminal domain;; Squalene-hopene cyclase N-terminal domain;; Prenyltransferase and squalene oxidase repeat	Beta-amyrin synthase OS=Betula platyphylla OX=78630 GN=OSCBPY PE=1 SV=1	XP_024950659.1 beta-amyrin synthase-like isoform X1 [Citrus sinensis]
Cs_ont_5g008500	up	up	Molecular Function: obsolete signal transducer activity (GO:0004871);; Molecular Function: hormone activity (GO:0005179);; Cellular Component: intracellular (GO:0005622);; Biological Process: cell-cell signaling (GO:0007267);; Cellular Component: plant-type cell wall (GO:0009505);; Cellular Component: plasmodesma (GO:0009506);; Biological Process: calcium-mediated signaling (GO:0019722);; Cellula…	--|4e-81|cit:102617093|hypothetical protein	Rapid ALkalinization Factor (RALF)	Protein RALF-like 33 OS=Arabidopsis thaliana OX=3702 GN=RALFL33 PE=2 SV=1	XP_006479916.1 protein RALF-like 33 [Citrus sinensis]
Cs_ont_6g017880	up	up	Cellular Component: endoplasmic reticulum (GO:0005783);; Biological Process: protein targeting to vacuole (GO:0006623);; Biological Process: potassium ion transport (GO:0006813);; Biological Process: regulation of pH (GO:0006885);; Cellular Component: endomembrane system (GO:0012505);; Molecular Function: solute:proton antiporter activity (GO:0015299);; Cellular Component: integral component of m…	--|0.0|cit:102630665|hypothetical protein	Sodium/hydrogen exchanger family;; Universal stress protein family	Cation/H(+) antiporter 20 OS=Arabidopsis thaliana OX=3702 GN=CHX20 PE=2 SV=1	XP_006480781.1 cation/H(+) antiporter 20 [Citrus sinensis]
Cs_ont_2g031500	up	up	--	--|2e-78|cit:102629916|hypothetical protein	Probable lipid transfer	--	XP_006470711.1 uncharacterized protein LOC102629916 [Citrus sinensis]
Cs_ont_5g024940	up	up	Biological Process: alkaloid metabolic process (GO:0009820);; Molecular Function: oxidoreductase activity, acting on CH-OH group of donors (GO:0016614);; Cellular Component: cytoplasmic vesicle (GO:0031410);; Molecular Function: reticuline oxidase activity (GO:0050468);; Molecular Function: flavin adenine dinucleotide binding (GO:0050660);;	--|0.0|cit:102607740|hypothetical protein	FAD binding domain;; Berberine and berberine like	Reticuline oxidase OS=Eschscholzia californica OX=3467 GN=BBE1 PE=1 SV=1	XP_006478292.1 reticuline oxidase-like [Citrus sinensis]
Cs_ont_8g026390	up	up	Molecular Function: transporter activity (GO:0005215);; Cellular Component: integral component of membrane (GO:0016021);; Biological Process: transmembrane transport (GO:0055085);;	K14611|0.0|cit:102629417|K14611 SLC23A1_2; solute carrier family 23 (nucleobase transporter), member 1/2	Permease family	Nucleobase-ascorbate transporter 4 OS=Arabidopsis thaliana OX=3702 GN=NAT4 PE=2 SV=2	XP_006486910.2 nucleobase-ascorbate transporter 4-like [Citrus sinensis]
Cs_ont_5g044940	up	up	Molecular Function: monooxygenase activity (GO:0004497);; Molecular Function: iron ion binding (GO:0005506);; Cellular Component: endoplasmic reticulum membrane (GO:0005789);; Biological Process: fruit ripening (GO:0009835);; Cellular Component: integral component of membrane (GO:0016021);; Molecular Function: oxidoreductase activity, acting on paired donors, with incorporation or reduction of mo…	--|0.0|cit:102607148|hypothetical protein	Cytochrome P450	Cytochrome P450 71A1 OS=Persea americana OX=3435 GN=CYP71A1 PE=1 SV=2	XP_006477550.1 cytochrome P450 71A1-like [Citrus sinensis]
Cs_ont_8g010200	up	up	Cellular Component: extracellular region (GO:0005576);; Cellular Component: cell wall (GO:0005618);; Biological Process: defense response to bacterium (GO:0042742);; Biological Process: defense response to fungus (GO:0050832);;	--|1e-106|cit:102578030|hypothetical protein	Barwin family	Pathogenesis-related protein PR-4A OS=Nicotiana tabacum OX=4097 PE=2 SV=1	XP_006487793.1 pathogenesis-related protein PR-4A [Citrus sinensis]
Cs_ont_5g009810	up	up	Cellular Component: nucleus (GO:0005634);; Biological Process: response to osmotic stress (GO:0006970);; Biological Process: response to water deprivation (GO:0009414);; Biological Process: response to salt stress (GO:0009651);; Biological Process: response to abscisic acid (GO:0009737);; Biological Process: abscisic acid-activated signaling pathway (GO:0009738);; Biological Process: regulation o…	--|0.0|cit:102625456|hypothetical protein	--	EID1-like F-box protein 3 OS=Arabidopsis thaliana OX=3702 GN=EDL3 PE=2 SV=1	XP_006479760.1 EID1-like F-box protein 3 [Citrus sinensis]
Cs_ont_9g005250	up	up	Molecular Function: high-affinity glucose:proton symporter activity (GO:0005358);; Cellular Component: plasma membrane (GO:0005886);; Biological Process: response to water deprivation (GO:0009414);; Cellular Component: plasmodesma (GO:0009506);; Biological Process: response to salt stress (GO:0009651);; Molecular Function: hexose:proton symporter activity (GO:0009679);; Biological Process: respon…	--|0.0|cit:102620675|hypothetical protein	Sugar (and other) transporter;; Major Facilitator Superfamily	Sugar transport protein 13 OS=Arabidopsis thaliana OX=3702 GN=STP13 PE=1 SV=2	XP_006489360.1 sugar transport protein 13 [Citrus sinensis]
Cs_ont_5g041610	up	up	Molecular Function: enzyme inhibitor activity (GO:0004857);;	--|1e-145|cit:102624882|hypothetical protein	Plant invertase/pectin methylesterase inhibitor	Pectinesterase inhibitor 9 OS=Arabidopsis thaliana OX=3702 GN=PMEI9 PE=2 SV=1	NP_001306998.1 21 kDa protein-like precursor [Citrus sinensis]
Cs_ont_5g042440	up	up	--	--|0.0|cit:102623738|hypothetical protein	Oxidoreductase family, C-terminal alpha/beta domain;; Oxidoreductase family, NAD-binding Rossmann fold	--	XP_006477160.1 uncharacterized protein LOC102623738 [Citrus sinensis]
Cs_ont_3g001750	up	up	Molecular Function: thioredoxin-disulfide reductase activity (GO:0004791);; Cellular Component: cytoplasm (GO:0005737);; Biological Process: cell redox homeostasis (GO:0045454);; Molecular Function: protein-disulfide reductase activity (GO:0047134);;	K17609|0.0|cit:102618989|K17609 NXN; nucleoredoxin [EC:1.8.1.8]	Thioredoxin-like;; AhpC/TSA family;; Thioredoxin-like domain;; Thioredoxin;; Redoxin;; C1 domain	Probable nucleoredoxin 2 OS=Oryza sativa subsp. japonica OX=39947 GN=Os01g0794400 PE=2 SV=1	NAC
Cs_ont_4g011890	up	up	Molecular Function: ATP binding (GO:0005524);; Cellular Component: plasma membrane (GO:0005886);; Biological Process: pollen wall assembly (GO:0010208);; Cellular Component: integral component of membrane (GO:0016021);; Molecular Function: ATPase activity, coupled to transmembrane movement of substances (GO:0042626);;	--|0.0|cit:102631314|hypothetical protein	ABC-2 type transporter;; ABC transporter;; ABC-2 type transporter	ABC transporter G family member 16 OS=Arabidopsis thaliana OX=3702 GN=ABCG16 PE=2 SV=2	XP_006490803.1 ABC transporter G family member 6-like [Citrus sinensis]
Cs_ont_4g013790	up	up	Molecular Function: DNA binding (GO:0003677);; Molecular Function: DNA-binding transcription factor activity (GO:0003700);; Cellular Component: nucleus (GO:0005634);; Biological Process: transcription, DNA-templated (GO:0006351);; Biological Process: multicellular organism development (GO:0007275);; Biological Process: meristem initiation (GO:0010014);; Biological Process: organ boundary specific…	K15430|0.0|cit:102623365|K15430 TRM11; tRNA (guanine10-N2)-methyltransferase [EC:2.1.1.214]	No apical meristem (NAM) protein	Protein CUP-SHAPED COTYLEDON 3 OS=Arabidopsis thaliana OX=3702 GN=NAC031 PE=1 SV=1	XP_024957171.1 LOW QUALITY PROTEIN: tRNA (guanine(10)-N2)-methyltransferase homolog [Citrus sinensis]
Cs_ont_6g004700	up	up	--	--|1e-111|cit:107177557|hypothetical protein	--	--	XP_015386972.1 uncharacterized protein LOC107177557 [Citrus sinensis]
Cs_ont_4g015870	up	up	Molecular Function: DNA-binding transcription factor activity (GO:0003700);; Cellular Component: nucleus (GO:0005634);; Biological Process: transcription, DNA-templated (GO:0006351);; Biological Process: anther development (GO:0048653);;	--|0.0|cit:102621039|hypothetical protein	Plant transcription factor NOZZLE	Protein SPOROCYTELESS OS=Arabidopsis thaliana OX=3702 GN=SPL PE=1 SV=1	XP_006464657.1 protein SPOROCYTELESS [Citrus sinensis]
Cs_ont_9g028460	up	up	Molecular Function: DNA binding (GO:0003677);; Molecular Function: DNA-binding transcription factor activity (GO:0003700);; Cellular Component: nucleus (GO:0005634);; Biological Process: transcription, DNA-templated (GO:0006351);; Biological Process: sieve element enucleation (GO:0090602);; Biological Process: sieve element differentiation (GO:0090603);;	--|0.0|cit:102623621|hypothetical protein	No apical meristem (NAM) protein	NAC domain-containing protein 86 OS=Arabidopsis thaliana OX=3702 GN=NAC086 PE=2 SV=1	XP_006493742.1 NAC domain-containing protein 45 [Citrus sinensis]
Cs_ont_2g029410	up	up	Biological Process: metabolic process (GO:0008152);; Cellular Component: intracellular membrane-bounded organelle (GO:0043231);; Molecular Function: quercetin 3-O-glucosyltransferase activity (GO:0080043);; Molecular Function: quercetin 7-O-glucosyltransferase activity (GO:0080044);;	--|0.0|cit:102626664|hypothetical protein	UDP-glucoronosyl and UDP-glucosyl transferase	UDP-glycosyltransferase 90A1 OS=Arabidopsis thaliana OX=3702 GN=UGT90A1 PE=2 SV=1	XP_006470360.1 UDP-glycosyltransferase 90A1-like [Citrus sinensis]
Cs_ont_3g007480	up	up	Molecular Function: iron ion transmembrane transporter activity (GO:0005381);; Molecular Function: manganese ion transmembrane transporter activity (GO:0005384);; Cellular Component: vacuolar membrane (GO:0005774);; Biological Process: intracellular sequestering of iron ion (GO:0006880);; Biological Process: response to iron ion (GO:0010039);; Cellular Component: membrane (GO:0016020);; Cellular …	K22736|1e-152|cit:102630633|K22736 VIT; vacuolar iron transporter family protein	VIT family	Vacuolar iron transporter homolog 3 OS=Arabidopsis thaliana OX=3702 GN=At3g43630 PE=3 SV=1	XP_006472968.1 vacuolar iron transporter homolog 3-like [Citrus sinensis]
Cs_ont_5g037290	up	up	Cellular Component: extracellular space (GO:0005615);; Biological Process: multicellular organism development (GO:0007275);; Molecular Function: receptor serine/threonine kinase binding (GO:0033612);; Biological Process: cell-cell signaling involved in cell fate commitment (GO:0045168);; Cellular Component: apoplast (GO:0048046);;	--|1e-21|aip:107616472|hypothetical protein	--	CLAVATA3/ESR (CLE)-related protein 13 OS=Arabidopsis thaliana OX=3702 GN=CLE13 PE=2 SV=1	XP_024957241.1 CLAVATA3/ESR (CLE)-related protein 12 [Citrus sinensis]
Cs_ont_1g019190	up	up	Molecular Function: monooxygenase activity (GO:0004497);; Molecular Function: iron ion binding (GO:0005506);; Cellular Component: endoplasmic reticulum membrane (GO:0005789);; Biological Process: fruit ripening (GO:0009835);; Cellular Component: integral component of membrane (GO:0016021);; Molecular Function: oxidoreductase activity, acting on paired donors, with incorporation or reduction of mo…	--|0.0|cit:102623100|hypothetical protein	Cytochrome P450	Cytochrome P450 71A1 OS=Persea americana OX=3435 GN=CYP71A1 PE=1 SV=2	XP_006465907.1 cytochrome P450 71A1-like [Citrus sinensis]
Cs_ont_5g044910	up	up	Molecular Function: monooxygenase activity (GO:0004497);; Molecular Function: iron ion binding (GO:0005506);; Cellular Component: endoplasmic reticulum membrane (GO:0005789);; Biological Process: fruit ripening (GO:0009835);; Cellular Component: integral component of membrane (GO:0016021);; Molecular Function: oxidoreductase activity, acting on paired donors, with incorporation or reduction of mo…	--|0.0|cit:102607444|hypothetical protein	Cytochrome P450	Cytochrome P450 71A1 OS=Persea americana OX=3435 GN=CYP71A1 PE=1 SV=2	XP_006477551.1 cytochrome P450 71A1 [Citrus sinensis]
Cs_ont_3g009330	up	up	Biological Process: defense response (GO:0006952);; Molecular Function: hydrolase activity, acting on ester bonds (GO:0016788);; Molecular Function: IgE binding (GO:0019863);;	--|0.0|cit:107174254|hypothetical protein	GDSL-like Lipase/Acylhydrolase	Esterase OS=Hevea brasiliensis OX=3981 PE=1 SV=1	XP_015384070.1 esterase-like [Citrus sinensis]
Cs_ont_1g025300	up	up	--	--|0.0|cit:102630693|hypothetical protein	Protein of unknown function, DUF547;; Leucine-zipper of ternary complex factor MIP1	--	XP_015389457.2 uncharacterized protein LOC102630693 isoform X2 [Citrus sinensis]
Cs_ont_5g009040	up	up	Molecular Function: N,N-dimethylaniline monooxygenase activity (GO:0004499);; Biological Process: auxin biosynthetic process (GO:0009851);; Molecular Function: flavin adenine dinucleotide binding (GO:0050660);; Molecular Function: NADP binding (GO:0050661);; Molecular Function: indole-3-pyruvate monooxygenase activity (GO:0103075);;	K11816|0.0|cit:102627458|K11816 YUCCA; indole-3-pyruvate monooxygenase [EC:1.14.13.168]	Flavin-binding monooxygenase-like;; Pyridine nucleotide-disulphide oxidoreductase;; L-lysine 6-monooxygenase (NADPH-requiring);; Pyridine nucleotide-disulphide oxidoreductase;; FAD binding domain;; Pyridine nucleotide-disulphide oxidoreductase;; NAD(P)-binding Rossmann-like domain;; FAD-NAD(P)-binding;; FAD binding domain	Probable indole-3-pyruvate monooxygenase YUCCA10 OS=Arabidopsis thaliana OX=3702 GN=YUC10 PE=2 SV=1	XP_006479865.1 probable indole-3-pyruvate monooxygenase YUCCA10 [Citrus sinensis]
Cs_ont_9g024950	up	up	--	--|1e-103|cit:112499537|hypothetical protein	LysM domain	--	XP_024958286.1 uncharacterized protein LOC112499537 [Citrus sinensis]
Cs_ont_5g008520	up	up	Cellular Component: chloroplast envelope (GO:0009941);; Molecular Function: ligase activity (GO:0016874);;	K14487|0.0|cit:102616398|K14487 GH3; auxin responsive GH3 gene family	GH3 auxin-responsive promoter	Putative indole-3-acetic acid-amido synthetase GH3.9 OS=Arabidopsis thaliana OX=3702 GN=GH3.9 PE=2 SV=1	XP_006479914.1 putative indole-3-acetic acid-amido synthetase GH3.9 [Citrus sinensis]
Cs_ont_5g029560	up	up	Molecular Function: protein serine/threonine kinase activity (GO:0004674);; Molecular Function: obsolete signal transducer, downstream of receptor, with serine/threonine kinase activity (GO:0004702);; Molecular Function: MAP kinase kinase activity (GO:0004708);; Molecular Function: ATP binding (GO:0005524);; Cellular Component: nucleus (GO:0005634);; Cellular Component: cytoplasm (GO:0005737);; B…	K20604|0.0|cit:102610970|K20604 MKK9; mitogen-activated protein kinase kinase 9 [EC:2.7.12.2]	Protein kinase domain;; Protein tyrosine and serine/threonine kinase	Mitogen-activated protein kinase kinase 9 OS=Arabidopsis thaliana OX=3702 GN=MKK9 PE=1 SV=1	XP_006493267.1 mitogen-activated protein kinase kinase 9 [Citrus sinensis]
Cs_ont_4g024900	up	up	Molecular Function: monooxygenase activity (GO:0004497);; Molecular Function: iron ion binding (GO:0005506);; Cellular Component: integral component of membrane (GO:0016021);; Molecular Function: oxidoreductase activity, acting on paired donors, with incorporation or reduction of molecular oxygen (GO:0016705);; Molecular Function: heme binding (GO:0020037);;	K00487|0.0|cit:102577934|K00487 CYP73A; trans-cinnamate 4-monooxygenase [EC:1.14.14.91]	Cytochrome P450	Cytochrome P450 CYP73A100 OS=Panax ginseng OX=4054 PE=2 SV=1	NP_001275769.1 cinnamate 4-hydroxylase CYP73 [Citrus sinensis]
Cs_ont_8g024920	up	up	Biological Process: lignin biosynthetic process (GO:0009809);; Molecular Function: caffeoyl-CoA O-methyltransferase activity (GO:0042409);; Molecular Function: metal ion binding (GO:0046872);;	K00588|1e-180|cit:102619432|K00588 E2.1.1.104; caffeoyl-CoA O-methyltransferase [EC:2.1.1.104]	O-methyltransferase;; Methyltransferase domain	Caffeoyl-CoA O-methyltransferase OS=Populus tremuloides OX=3693 PE=2 SV=1	XP_006487045.1 caffeoyl-CoA O-methyltransferase [Citrus sinensis]
Cs_ont_8g007820	up	up	Cellular Component: nucleus (GO:0005634);; Biological Process: response to karrikin (GO:0080167);;	--|1e-112|cit:102609694|hypothetical protein	--	Protein BIC1 OS=Arabidopsis thaliana OX=3702 GN=BIC1 PE=1 SV=1	XP_006487941.1 uncharacterized protein LOC102609694 [Citrus sinensis]
Cs_ont_1g002030	up	up	--	--|0.0|cit:102606846|hypothetical protein	Protein of unknown function, DUF599	--	XP_006493847.1 uncharacterized protein LOC102606846 [Citrus sinensis]
Cs_ont_8g000460	up	up	Molecular Function: protein serine/threonine phosphatase activity (GO:0004722);; Cellular Component: nucleus (GO:0005634);; Cellular Component: plastid (GO:0009536);; Biological Process: response to wounding (GO:0009611);; Biological Process: response to fungus (GO:0009620);; Biological Process: abscisic acid-activated signaling pathway (GO:0009738);; Molecular Function: metal ion binding (GO:004…	--|0.0|cit:102628871|hypothetical protein	Protein phosphatase 2C	Probable protein phosphatase 2C 25 OS=Arabidopsis thaliana OX=3702 GN=At2g30020 PE=1 SV=1	XP_024957830.1 probable protein phosphatase 2C 25 [Citrus sinensis]
Cs_ont_4g025770	up	up	--	--|0.0|cit:102617180|hypothetical protein	--	--	XP_006474214.1 uncharacterized protein LOC102617180 [Citrus sinensis]
Cs_ont_Un005820	up	up	Molecular Function: calcium ion binding (GO:0005509);; Cellular Component: nucleus (GO:0005634);; Cellular Component: cytoplasm (GO:0005737);; Biological Process: response to ozone (GO:0010193);;	K13448|1e-141|cit:102613838|K13448 CML; calcium-binding protein CML	EF-hand domain pair;; EF hand;; EF-hand domain pair;; EF-hand domain;; EF hand;; Cytoskeletal-regulatory complex EF hand	Calcium-binding protein CML37 OS=Arabidopsis thaliana OX=3702 GN=CML37 PE=2 SV=1	XP_006494431.1 calcium-binding protein CML39-like [Citrus sinensis]
Cs_ont_7g026520	up	up	Molecular Function: RNA binding (GO:0003723);; Cellular Component: extracellular space (GO:0005615);; Cellular Component: cell wall (GO:0005618);; Molecular Function: ribonuclease T2 activity (GO:0033897);;	K01166|1e-178|cit:102615337|K01166 RNASET2; ribonuclease T2 [EC:4.6.1.19]	Ribonuclease T2 family	Extracellular ribonuclease LE OS=Solanum lycopersicum OX=4081 PE=1 SV=2	XP_006483150.1 extracellular ribonuclease LE-like [Citrus sinensis]
Cs_ont_6g007790	up	up	--	--|0.0|cit:107177479|hypothetical protein	F-box-like	Probable F-box protein At2g36090 OS=Arabidopsis thaliana OX=3702 GN=At2g36090 PE=2 SV=1	XP_015386822.2 probable F-box protein At2g36090 [Citrus sinensis]
Cs_ont_4g015440	up	up	--	--|0.0|cit:107175713|hypothetical protein	F-box-like;; F-box domain	F-box protein At2g27310 OS=Arabidopsis thaliana OX=3702 GN=At2g27310 PE=2 SV=1	XP_015382906.2 probable F-box protein At2g36090 [Citrus sinensis]
Cs_ont_2g024310	up	up	Molecular Function: peroxidase activity (GO:0004601);; Cellular Component: extracellular region (GO:0005576);; Biological Process: response to oxidative stress (GO:0006979);; Molecular Function: heme binding (GO:0020037);; Biological Process: hydrogen peroxide catabolic process (GO:0042744);; Molecular Function: metal ion binding (GO:0046872);;	K00430|0.0|cit:102612835|K00430 E1.11.1.7; peroxidase [EC:1.11.1.7]	Peroxidase	Peroxidase 55 OS=Arabidopsis thaliana OX=3702 GN=PER55 PE=1 SV=1	XP_006470079.1 peroxidase 55-like [Citrus sinensis]
Cs_ont_7g017320	up	up	Molecular Function: transferase activity, transferring acyl groups other than amino-acyl groups (GO:0016747);;	K19861|0.0|cit:102630782|K19861 BEBT; benzyl alcohol O-benzoyltransferase [EC:2.3.1.196 2.3.1.232]	Transferase family	Benzyl alcohol O-benzoyltransferase OS=Nicotiana tabacum OX=4097 GN=HSR201 PE=1 SV=1	XP_006484694.1 benzyl alcohol O-benzoyltransferase [Citrus sinensis]
Cs_ont_9g005140	up	up	Biological Process: isoflavonoid biosynthetic process (GO:0009717);; Biological Process: flavonoid biosynthetic process (GO:0009813);; Molecular Function: 2-hydroxyisoflavanone dehydratase activity (GO:0033987);; Biological Process: isoflavonoid metabolic process (GO:0046287);; Molecular Function: carboxylic ester hydrolase activity (GO:0052689);;	--|1e-100|cit:102617530|hypothetical protein	alpha/beta hydrolase fold	2-hydroxyisoflavanone dehydratase OS=Glycyrrhiza echinata OX=46348 GN=HIDM PE=1 SV=1	XP_006489347.1 2-hydroxyisoflavanone dehydratase [Citrus sinensis]
Cs_ont_3g017660	up	up	Molecular Function: superoxide dismutase activity (GO:0004784);; Cellular Component: cytoplasm (GO:0005737);; Molecular Function: metal ion binding (GO:0046872);;	K04565|3e-27|gra:105782588|K04565 SOD1; superoxide dismutase, Cu-Zn family [EC:1.15.1.1]	Copper/zinc superoxide dismutase (SODC)	Superoxide dismutase [Cu-Zn] 1 OS=Mesembryanthemum crystallinum OX=3544 GN=SODCC.1 PE=2 SV=1	XP_006471806.1 superoxide dismutase [Cu-Zn] [Citrus sinensis]
Cs_ont_1g012370	up	up	Cellular Component: integral component of membrane (GO:0016021);;	--|0.0|cit:112498796|hypothetical protein	Plant protein of unknown function	Putative UPF0481 protein At3g02645 OS=Arabidopsis thaliana OX=3702 GN=At3g02645 PE=3 SV=1	XP_024956131.1 putative UPF0481 protein At3g02645 [Citrus sinensis]
Cs_ont_3g013130	up	up	Molecular Function: carboxypeptidase activity (GO:0004180);; Cellular Component: extracellular region (GO:0005576);; Molecular Function: transferase activity, transferring acyl groups other than amino-acyl groups (GO:0016747);; Biological Process: secondary metabolic process (GO:0019748);;	K16296|0.0|cit:102629647|K16296 SCPL-I; serine carboxypeptidase-like clade I [EC:3.4.16.-]	Serine carboxypeptidase	Serine carboxypeptidase-like 18 OS=Arabidopsis thaliana OX=3702 GN=SCPL18 PE=2 SV=2	XP_006472316.1 serine carboxypeptidase-like 17 isoform X8 [Citrus sinensis]
Cs_ont_3g032130	up	up	Biological Process: MAPK cascade (GO:0000165);; Molecular Function: DNA binding (GO:0003677);; Molecular Function: protein serine/threonine kinase activity (GO:0004674);; Molecular Function: MAP kinase kinase kinase activity (GO:0004709);; Molecular Function: ATP binding (GO:0005524);; Cellular Component: nucleus (GO:0005634);; Cellular Component: endosome (GO:0005768);; Cellular Component: plasm…	K13414|0.0|cit:102609842|K13414 MEKK1; mitogen-activated protein kinase kinase kinase 1 [EC:2.7.11.25]	Protein kinase domain;; Protein tyrosine and serine/threonine kinase;; Ca2+-ATPase N terminal autoinhibitory domain;; Kinase-like	Mitogen-activated protein kinase kinase kinase 1 OS=Arabidopsis thaliana OX=3702 GN=MEKK1 PE=1 SV=2	XP_006494296.1 mitogen-activated protein kinase kinase kinase 1-like [Citrus sinensis]
Cs_ont_5g009640	up	up	Cellular Component: Golgi membrane (GO:0000139);; Biological Process: polysaccharide biosynthetic process (GO:0000271);; Cellular Component: Golgi apparatus (GO:0005794);; Cellular Component: integral component of membrane (GO:0016021);; Molecular Function: transferase activity, transferring glycosyl groups (GO:0016757);; Biological Process: pectin biosynthetic process (GO:0045489);; Molecular Fu…	--|0.0|cit:102631373|hypothetical protein	Glycosyl transferase family 8;; Glucosyltransferase 24	Probable galacturonosyltransferase-like 4 OS=Arabidopsis thaliana OX=3702 GN=GATL4 PE=2 SV=1	XP_006479783.1 probable galacturonosyltransferase-like 4 [Citrus sinensis]
Cs_ont_3g009960	up	up	Biological Process: nitric oxide biosynthetic process (GO:0006809);; Molecular Function: heme binding (GO:0020037);; Molecular Function: molybdenum ion binding (GO:0030151);; Biological Process: nitrate assimilation (GO:0042128);; Molecular Function: molybdopterin cofactor binding (GO:0043546);; Molecular Function: nitrate reductase [NAD(P)H] activity (GO:0050463);; Molecular Function: nitrate re…	K10534|0.0|cit:102610866|K10534 NR; nitrate reductase (NAD(P)H) [EC:1.7.1.1 1.7.1.2 1.7.1.3]	Oxidoreductase molybdopterin binding domain;; Mo-co oxidoreductase dimerisation domain;; Oxidoreductase FAD-binding domain;; Oxidoreductase NAD-binding domain;; Cytochrome b5-like Heme/Steroid binding domain	Nitrate reductase [NAD(P)H] OS=Betula pendula OX=3505 GN=NIA1 PE=2 SV=1	XP_006472708.1 nitrate reductase [NAD(P)H]-like [Citrus sinensis]
QC_newGene_57	up	up	Cellular Component: cell wall (GO:0005618);; Cellular Component: plant-type cell wall (GO:0009505);; Cellular Component: plasmodesma (GO:0009506);; Biological Process: plasmodesmata-mediated intercellular transport (GO:0010497);; Molecular Function: manganese ion binding (GO:0030145);; Molecular Function: nutrient reservoir activity (GO:0045735);; Cellular Component: apoplast (GO:0048046);; Biolo…	--|1e-151|cit:102617347|hypothetical protein	Cupin;; Cupin domain	Germin-like protein subfamily 2 member 4 OS=Arabidopsis thaliana OX=3702 GN=GLP10 PE=2 SV=1	XP_006444653.1 germin-like protein subfamily 2 member 4 [Citrus clementina]
Cs_ont_4g021750	up	up	Molecular Function: core promoter binding (GO:0001047);; Molecular Function: DNA-binding transcription factor activity (GO:0003700);; Cellular Component: nucleus (GO:0005634);; Biological Process: transcription, DNA-templated (GO:0006351);; Biological Process: response to chitin (GO:0010200);; Molecular Function: transcription regulatory region DNA binding (GO:0044212);; Molecular Function: metal…	--|0.0|cit:102622354|hypothetical protein	C2H2-type zinc finger;; C2H2-type zinc finger	Zinc finger protein ZAT6 OS=Arabidopsis thaliana OX=3702 GN=ZAT6 PE=2 SV=1	XP_006474759.1 transcriptional regulator ATRX homolog [Citrus sinensis]
Cs_ont_5g008540	up	up	--	--|0.0|cit:102616111|hypothetical protein	Ferritin-like domain	Desiccation-related protein PCC13-62 OS=Craterostigma plantagineum OX=4153 PE=2 SV=1	XP_006479913.1 desiccation-related protein PCC13-62-like [Citrus sinensis]
Cs_ont_1g024990	up	up	--	--|1e-120|cit:102622403|hypothetical protein	Protein of unknown function (DUF1685)	--	XP_006466605.1 uncharacterized protein LOC102622403 [Citrus sinensis]
Cs_ont_4g002190	up	up	Cellular Component: Golgi membrane (GO:0000139);; Cellular Component: integral component of membrane (GO:0016021);; Molecular Function: transferase activity, transferring glycosyl groups (GO:0016757);; Biological Process: cell wall organization (GO:0071555);;	--|0.0|cit:102622683|hypothetical protein	Exostosin family	Probable glycosyltransferase At5g25310 OS=Arabidopsis thaliana OX=3702 GN=At5g25310 PE=3 SV=2	XP_006483712.1 probable glycosyltransferase At5g25310 [Citrus sinensis]
Cs_ont_8g000570	up	up	Cellular Component: endoplasmic reticulum membrane (GO:0005789);; Biological Process: unsaturated fatty acid biosynthetic process (GO:0006636);; Cellular Component: integral component of membrane (GO:0016021);; Molecular Function: oxidoreductase activity, acting on paired donors, with oxidation of a pair of donors resulting in the reduction of molecular oxygen to two molecules of water (GO:001671…	K10257|0.0|cit:102626347|K10257 FAD3; acyl-lipid omega-3 desaturase [EC:1.14.19.25 1.14.19.35 1.14.19.36]	Fatty acid desaturase;; Domain of unknown function (DUF3474)	Acyl-lipid omega-3 desaturase (cytochrome b5), endoplasmic reticulum OS=Brassica napus OX=3708 GN=FAD3 PE=1 SV=1	XP_024958187.1 acyl-lipid omega-3 desaturase (cytochrome b5), endoplasmic reticulum-like [Citrus sinensis]
QC_newGene_1172	up	up	Molecular Function: DNA-binding transcription factor activity (GO:0003700);; Cellular Component: nucleus (GO:0005634);; Cellular Component: cytoplasm (GO:0005737);; Biological Process: transcription, DNA-templated (GO:0006351);; Molecular Function: sequence-specific DNA binding (GO:0043565);; Biological Process: response to cadmium ion (GO:0046686);;	K09419|0.0|cit:102625986|K09419 HSFF; heat shock transcription factor, other eukaryote	HSF-type DNA-binding	Heat stress transcription factor B-3 OS=Arabidopsis thaliana OX=3702 GN=HSFB3 PE=1 SV=1	XP_006492933.1 heat stress transcription factor B-3-like [Citrus sinensis]
Cs_ont_5g000200	up	up	Molecular Function: iron ion binding (GO:0005506);; Cellular Component: endoplasmic reticulum membrane (GO:0005789);; Biological Process: lipid metabolic process (GO:0006629);; Biological Process: fatty acid biosynthetic process (GO:0006633);; Cellular Component: integral component of membrane (GO:0016021);; Molecular Function: oxidoreductase activity (GO:0016491);;	K15404|0.0|cit:102609996|K15404 K15404; aldehyde decarbonylase [EC:4.1.99.5]	WAX2 C-terminal domain;; Fatty acid hydroxylase superfamily	Protein ECERIFERUM 1 OS=Arabidopsis thaliana OX=3702 GN=CER1 PE=1 SV=1	XP_006464360.1 protein ECERIFERUM 1 [Citrus sinensis]
QC_newGene_183	up	up	--	--|3e-07|cit:107176016|hypothetical protein	--	--	GAY34763.1 hypothetical protein CUMW_284650 [Citrus unshiu]
Cs_ont_4g022300	up	up	Molecular Function: beta-galactosidase activity (GO:0004565);; Cellular Component: cell wall (GO:0005618);; Cellular Component: vacuole (GO:0005773);; Biological Process: carbohydrate metabolic process (GO:0005975);; Molecular Function: carbohydrate binding (GO:0030246);; Cellular Component: apoplast (GO:0048046);;	--|0.0|cit:102613853|hypothetical protein	Glycosyl hydrolases family 35;; Galactose binding lectin domain;; Beta-galactosidase;; Beta-sandwich domain in beta galactosidase;; Beta-galactosidase jelly roll domain	Beta-galactosidase 7 OS=Arabidopsis thaliana OX=3702 GN=BGAL7 PE=2 SV=2	XP_006475096.1 beta-galactosidase 7-like [Citrus sinensis]
Cs_ont_9g026170	up	up	Cellular Component: cytoplasm (GO:0005737);; Cellular Component: cytosol (GO:0005829);; Biological Process: trichome morphogenesis (GO:0010090);; Biological Process: cutin biosynthetic process (GO:0010143);; Molecular Function: transferase activity, transferring acyl groups other than amino-acyl groups (GO:0016747);; Biological Process: localization (GO:0051179);; Biological Process: plant epider…	--|0.0|cit:102628600|hypothetical protein	Ulp1 protease family, C-terminal catalytic domain;; Transferase family	BAHD acyltransferase DCR OS=Arabidopsis thaliana OX=3702 GN=DCR PE=2 SV=1	XP_006470368.1 uncharacterized protein LOC102628600 isoform X7 [Citrus sinensis]
Cs_ont_4g001930	up	up	--	--|2e-84|cit:102614356|hypothetical protein	--	--	XP_006483427.1 uncharacterized protein LOC102614356 [Citrus sinensis]
Cs_ont_1g007850	up	up	Biological Process: karyogamy (GO:0000741);; Biological Process: transport (GO:0006810);; Biological Process: response to salt stress (GO:0009651);; Biological Process: polar nucleus fusion (GO:0010197);; Cellular Component: integral component of membrane (GO:0016021);;	--|0.0|cit:102624828|hypothetical protein	Nodulin-like	Protein NUCLEAR FUSION DEFECTIVE 4 OS=Arabidopsis thaliana OX=3702 GN=NFD4 PE=3 SV=1	XP_006468143.1 protein NUCLEAR FUSION DEFECTIVE 4 [Citrus sinensis]
Cs_ont_6g014020	up	up	Molecular Function: ferroxidase activity (GO:0004322);; Molecular Function: iron ion binding (GO:0005506);; Cellular Component: cytoplasm (GO:0005737);; Biological Process: iron ion transport (GO:0006826);; Biological Process: intracellular sequestering of iron ion (GO:0006880);; Molecular Function: ferric iron binding (GO:0008199);; Cellular Component: chloroplast (GO:0009507);;	K00522|0.0|cit:102626899|K00522 FTH1; ferritin heavy chain [EC:1.16.3.2]	Ferritin-like domain	Ferritin-3, chloroplastic OS=Glycine max OX=3847 PE=2 SV=1	XP_006481103.1 ferritin-3, chloroplastic [Citrus sinensis]
Cs_ont_5g044670	up	up	Molecular Function: cysteine-type peptidase activity (GO:0008234);; Cellular Component: cytoplasmic vesicle (GO:0031410);;	K16292|0.0|cit:102611288|K16292 CEP; KDEL-tailed cysteine endopeptidase [EC:3.4.22.-]	Papain family cysteine protease;; Cathepsin propeptide inhibitor domain (I29)	Vignain OS=Ricinus communis OX=3988 GN=CYSEP PE=1 SV=1	NP_001306990.1 vignain precursor [Citrus sinensis]
Cs_ont_6g011980	up	up	--	--|0.0|cit:102613760|hypothetical protein	Late embryogenesis abundant protein	NDR1/HIN1-like protein 6 OS=Arabidopsis thaliana OX=3702 GN=NHL6 PE=1 SV=1	XP_006481325.1 NDR1/HIN1-like protein 6 [Citrus sinensis]
Cs_ont_4g026060	up	up	--	--|0.0|cit:107176438|hypothetical protein	--	--	XP_015384438.1 uncharacterized protein DDB_G0271670-like [Citrus sinensis]
Cs_ont_8g023600	up	up	--	--|0.0|cit:102615233|hypothetical protein	--	--	XP_006480155.1 uncharacterized protein LOC102615233 isoform X3 [Citrus sinensis]
Cs_ont_3g001500	up	up	--	K01322|0.0|cit:102627435|K01322 PREP; prolyl oligopeptidase [EC:3.4.21.26]	Prolyl oligopeptidase, N-terminal beta-propeller domain;; Prolyl oligopeptidase family	--	XP_006473741.2 prolyl endopeptidase-like [Citrus sinensis]
Cs_ont_5g004520	up	up	Molecular Function: diacylglycerol O-acyltransferase activity (GO:0004144);; Cellular Component: endoplasmic reticulum (GO:0005783);; Cellular Component: endoplasmic reticulum membrane (GO:0005789);; Cellular Component: plasma membrane (GO:0005886);; Biological Process: wax biosynthetic process (GO:0010025);; Cellular Component: integral component of membrane (GO:0016021);; Biological Process: tr…	--|0.0|cit:102628199|hypothetical protein	WS/DGAT C-terminal domain;; Protein of unknown function (DUF1442);; Wax ester synthase-like Acyl-CoA acyltransferase domain	O-acyltransferase WSD1 OS=Arabidopsis thaliana OX=3702 GN=WSD1 PE=2 SV=1	XP_024948260.1 O-acyltransferase WSD1 [Citrus sinensis]
Cs_ont_6g003290	up	up	Biological Process: amino acid transport (GO:0006865);; Cellular Component: integral component of membrane (GO:0016021);; Biological Process: regulation of amino acid export (GO:0080143);;	--|2e-30|gab:108487281|hypothetical protein	--	Protein GLUTAMINE DUMPER 2 OS=Arabidopsis thaliana OX=3702 GN=GDU2 PE=2 SV=1	XP_015386993.1 protein GLUTAMINE DUMPER 6 [Citrus sinensis]
Cs_ont_6g006130	up	up	Molecular Function: iron ion binding (GO:0005506);; Biological Process: lignin biosynthetic process (GO:0009809);; Cellular Component: membrane (GO:0016020);; Cellular Component: integral component of membrane (GO:0016021);; Molecular Function: oxidoreductase activity, acting on paired donors, with incorporation or reduction of molecular oxygen, NAD(P)H as one donor, and incorporation of one atom…	K09754|0.0|cit:102624231|K09754 CYP98A; 5-O-(4-coumaroyl)-D-quinate 3'-monooxygenase [EC:1.14.14.96]	Cytochrome P450	Cytochrome P450 98A2 OS=Glycine max OX=3847 GN=CYP98A2 PE=2 SV=1	XP_006482026.1 cytochrome P450 98A2 [Citrus sinensis]
Cs_ont_2g002950	up	up	Biological Process: leaf senescence (GO:0010150);; Molecular Function: oxidoreductase activity, acting on diphenols and related substances as donors, oxygen as acceptor (GO:0016682);; Molecular Function: metal ion binding (GO:0046872);;	--|9e-58|cit:102613700|hypothetical protein	non-haem dioxygenase in morphine synthesis N-terminal	Protein SRG1 OS=Arabidopsis thaliana OX=3702 GN=SRG1 PE=2 SV=1	XP_006467560.1 protein SRG1 [Citrus sinensis]
Cs_ont_7g026530	up	up	Molecular Function: RNA binding (GO:0003723);; Molecular Function: ribonuclease T2 activity (GO:0033897);;	K01166|1e-174|cit:102615052|K01166 RNASET2; ribonuclease T2 [EC:4.6.1.19]	Ribonuclease T2 family	Ribonuclease 3 OS=Arabidopsis thaliana OX=3702 GN=RNS3 PE=2 SV=1	XP_006483149.1 ribonuclease 3 [Citrus sinensis]
Cs_ont_6g026390	up	up	--	K09422|0.0|cit:102620830|K09422 MYBP; transcription factor MYB, plant	Myb-like DNA-binding domain;; Myb-like DNA-binding domain	Transcription factor MYB61 OS=Arabidopsis thaliana OX=3702 GN=MYB61 PE=2 SV=1	XP_006480338.1 transcription factor MYB61 [Citrus sinensis]
