# Supplementary material for: Identification of Novel Regulators of Fruit Sugar Accumulation Based on Transcriptome and WGCNA in Citrus sinensis
Source: Int J Mol Sci. 2025 Dec 18;26(24):12161. doi: 10.3390/ijms262412161 (PMC12733902; doi:10.3390/ijms262412161)
Supplement: Supplementary file 1 [file ijms-26-12161-s001.zip › Table S3.xlsx]

## Sheet: Sheet1
Table S3 KEGG enrichment analysis of all DEGs in pulps of Ganmi navel orange at 180 DAF
KEGG_pathway	map_id	GeneRatio	BgRatio	enrichment_factor	qvalue	geneID	KO
Flavonoid biosynthesis	map00941	11/145(7.58620689655172%)	56/5218(1.07320812571867%)	7.06872	1.88734e-05	Cs_ont_1g014190;Cs_ont_1g024770;Cs_ont_1g027890;Cs_ont_3g009610;Cs_ont_4g024900;Cs_ont_5g024860;Cs_ont_5g024890;Cs_ont_5g040910;Cs_ont_6g006130;Cs_ont_7g003040;Cs_ont_8g024920	K00588+K00588+K00475+K00660+K00487+K23179+K23179+K05277+K09754+K01859+K00588
Biosynthesis of secondary metabolites - unclassified	map00999	6/145(4.13793103448276%)	19/5218(0.36412418551169%)	11.3641	0.000296715	Cs_ont_1g014190;Cs_ont_1g024770;Cs_ont_4g024900;Cs_ont_4g026210;Cs_ont_8g005850;Cs_ont_8g024920	K00588+K00588+K00487+K01904+K01904+K00588
Phenylpropanoid biosynthesis	map00940	17/145(11.7241379310345%)	207/5218(3.96703717899578%)	2.95539	0.00119273	Cs_ont_1g014190;Cs_ont_1g024770;Cs_ont_2g024310;Cs_ont_2g034290;Cs_ont_4g024900;Cs_ont_4g026210;Cs_ont_5g026850;Cs_ont_6g006130;Cs_ont_6g020620;Cs_ont_7g021630;Cs_ont_8g005310;Cs_ont_8g005850;Cs_ont_8g020280;Cs_ont_8g024920;Cs_ont_8g027180;QC_newGene_270;QC_newGene_275	K00588+K00588+K00430+K00430+K00487+K01904+K13066+K09754+K10775+K01188+K10775+K01904+K09755+K00588+K01188+K13066+K13066
Stilbenoid, diarylheptanoid and gingerol biosynthesis	map00945	5/145(3.44827586206897%)	27/5218(0.517439632042928%)	6.66411	0.013522	Cs_ont_1g014190;Cs_ont_1g024770;Cs_ont_4g024900;Cs_ont_6g006130;Cs_ont_8g024920	K00588+K00588+K00487+K09754+K00588
Photosynthesis - antenna proteins	map00196	4/145(2.75862068965517%)	18/5218(0.344959754695286%)	7.99693	0.0183464	Cs_ont_4g015540;Cs_ont_5g024910;Cs_ont_7g005590;Cs_ont_8g014690	K08914+K08916+K08907+K08917
Ether lipid metabolism	map00565	4/145(2.75862068965517%)	23/5218(0.440781908777309%)	6.25847	0.0397153	Cs_ont_3g014760;Cs_ont_7g017040;Cs_ont_7g017050;Cs_ont_9g017320	K01115+K01114+K01114+K14674
Glycerophospholipid metabolism	map00564	7/145(4.82758620689655%)	82/5218(1.57148332694519%)	3.07199	0.0749419	Cs_ont_2g024800;Cs_ont_3g010660;Cs_ont_3g014760;Cs_ont_7g017040;Cs_ont_7g017050;Cs_ont_8g022460;Cs_ont_9g017320	K18696+K13513+K01115+K01114+K01114+K13513+K14674
Peroxisome	map04146	8/145(5.51724137931035%)	105/5218(2.0122652357225%)	2.74181	0.0749419	Cs_ont_2g004050;Cs_ont_2g031290;Cs_ont_3g009360;Cs_ont_3g017660;Cs_ont_3g017730;Cs_ont_6g010280;Cs_ont_6g010980;Cs_ont_8g022970	K17879+K00830+K01897+K04565+K04565+K13356+K13356+K01897
Cutin, suberine and wax biosynthesis	map00073	4/145(2.75862068965517%)	31/5218(0.594097355308547%)	4.64338	0.0792376	Cs_ont_5g000200;Cs_ont_6g010280;Cs_ont_6g010980;Cs_ont_6g025170	K15404+K13356+K13356+K15400
Carotenoid biosynthesis	map00906	5/145(3.44827586206897%)	50/5218(0.958221540820238%)	3.59862	0.0851575	Cs_ont_2g002030;Cs_ont_3g018790;Cs_ont_4g004420;Cs_ont_5g033020;Cs_ont_8g009690	K09840+K00514+K17913+K09840+K09840
Terpenoid backbone biosynthesis	map00900	6/145(4.13793103448276%)	70/5218(1.34151015714833%)	3.08453	0.0851575	Cs_ont_8g022530;Cs_ont_8g022550;Cs_ont_8g022620;Cs_ont_8g022690;QC_newGene_2201;QC_newGene_2204	K03527+K03527+K03527+K03527+K12742+K12742
Ubiquinone and other terpenoid-quinone biosynthesis	map00130	5/145(3.44827586206897%)	56/5218(1.07320812571867%)	3.21305	0.112114	Cs_ont_4g024900;Cs_ont_4g026210;Cs_ont_8g005850;QC_newGene_1984;QC_newGene_2209	K00487+K01904+K01904+K09833+K09833
Isoflavonoid biosynthesis	map00943	2/145(1.37931034482759%)	8/5218(0.153315446531238%)	8.99655	0.112114	Cs_ont_5g024860;Cs_ont_5g024890	K23179+K23179
Photosynthesis	map00195	4/145(2.75862068965517%)	44/5218(0.843234955921809%)	3.27147	0.166712	Cs_ont_1g016810;Cs_ont_2g015450;Cs_ont_2g020690;Cs_ont_5g013020	K02695+K02699+K02636+K02693
MAPK signaling pathway - plant	map04016	8/145(5.51724137931035%)	138/5218(2.64469145266386%)	2.08616	0.177229	Cs_ont_1g029150;Cs_ont_3g032130;Cs_ont_5g029560;Cs_ont_5g038740;Cs_ont_7g010910;Cs_ont_8g028710;Cs_ont_8g028720;Cs_ont_8g028740	K20547+K13414+K20604+K13447+K14496+K20547+K20547+K20547
Diterpenoid biosynthesis	map00904	3/145(2.06896551724138%)	27/5218(0.517439632042928%)	3.99847	0.177229	Cs_ont_2g005610;Cs_ont_2g006770;Cs_ont_7g011510	K17982+K04125+K04123
Nitrogen metabolism	map00910	3/145(2.06896551724138%)	29/5218(0.555768493675738%)	3.72271	0.189327	Cs_ont_3g009960;Cs_ont_8g016890;Cs_ont_9g027600	K10534+K01673+K00264
Fatty acid biosynthesis	map00061	4/145(2.75862068965517%)	57/5218(1.09237255653507%)	2.52535	0.287256	Cs_ont_1g018720;Cs_ont_2g012200;Cs_ont_3g009360;Cs_ont_8g022970	K09458+K10781+K01897+K01897
Amino sugar and nucleotide sugar metabolism	map00520	7/145(4.82758620689655%)	136/5218(2.60636259103105%)	1.85223	0.311461	Cs_ont_1g029150;Cs_ont_3g022320;Cs_ont_4g028320;Cs_ont_8g028710;Cs_ont_8g028720;Cs_ont_8g028740;Cs_ont_9g023620	K20547+K01183+K01183+K20547+K20547+K20547+K01183
Linoleic acid metabolism	map00591	2/145(1.37931034482759%)	18/5218(0.344959754695286%)	3.99847	0.311682	Cs_ont_1g019170;Cs_ont_9g017320	K00454+K14674
Glycerolipid metabolism	map00561	5/145(3.44827586206897%)	88/5218(1.68646991184362%)	2.04467	0.328188	Cs_ont_3g010660;Cs_ont_6g016620;Cs_ont_8g006710;Cs_ont_8g022460;Cs_ont_9g017320	K13513+K00011+K00679+K13513+K14674
Carbon fixation in photosynthetic organisms	map00710	4/145(2.75862068965517%)	67/5218(1.28401686469912%)	2.14843	0.370739	Cs_ont_1g022750;Cs_ont_2g025950;Cs_ont_3g000770;Cs_ont_8g027320	K01610+K05298+K05298+K00026
Autophagy - other	map04136	2/145(1.37931034482759%)	32/5218(0.613261786124952%)	2.24914	0.68783	Cs_ont_8g024470;Cs_ont_8g026870	K17906+K07203
alpha-Linolenic acid metabolism	map00592	3/145(2.06896551724138%)	60/5218(1.14986584898429%)	1.79931	0.68783	Cs_ont_1g019170;Cs_ont_2g018770;Cs_ont_9g017320	K00454+K10528+K14674
ABC transporters	map02010	2/145(1.37931034482759%)	34/5218(0.651590647757762%)	2.11684	0.691629	Cs_ont_2g002920;Cs_ont_6g002200	K05658+K05658
Monoterpenoid biosynthesis	map00902	1/145(0.689655172413793%)	11/5218(0.210808738980452%)	3.27147	0.728499	Cs_ont_5g002790	K15095
Plant hormone signal transduction	map04075	10/145(6.89655172413793%)	285/5218(5.46186278267535%)	1.26267	0.728499	Cs_ont_1g013900;Cs_ont_5g008520;Cs_ont_5g011260;Cs_ont_5g041710;Cs_ont_7g010910;Cs_ont_7g014520;Cs_ont_8g007770;Cs_ont_8g019320;Cs_ont_8g019330;Cs_ont_9g017220	K14490+K14487+K14484+K14488+K14496+K14508+K14431+K14488+K14488+K14508
Arachidonic acid metabolism	map00590	1/145(0.689655172413793%)	12/5218(0.229973169796857%)	2.99885	0.728499	Cs_ont_9g017320	K14674
Galactose metabolism	map00052	3/145(2.06896551724138%)	68/5218(1.30318129551552%)	1.58763	0.728499	Cs_ont_4g021530;Cs_ont_5g006730;Cs_ont_6g016620	K06617+K06611+K00011
Pyrimidine metabolism	map00240	3/145(2.06896551724138%)	69/5218(1.32234572633193%)	1.56462	0.728499	Cs_ont_4g010440;Cs_ont_5g015490;Cs_ont_6g003260	K01489+K14641+K13800
Steroid biosynthesis	map00100	2/145(1.37931034482759%)	40/5218(0.76657723265619%)	1.79931	0.728499	Cs_ont_8g014080;Cs_ont_9g017320	K01824+K14674
Oxidative phosphorylation	map00190	5/145(3.44827586206897%)	136/5218(2.60636259103105%)	1.32302	0.728499	Cs_ont_1g017980;Cs_ont_1g020480;Cs_ont_1g020490;Cs_ont_1g027650;Cs_ont_4g028350	K01535+K03940+K02140+K02155+K01535
Phenylalanine metabolism	map00360	2/145(1.37931034482759%)	44/5218(0.843234955921809%)	1.63574	0.746524	Cs_ont_6g020620;Cs_ont_8g005310	K10775+K10775
Citrate cycle (TCA cycle)	map00020	2/145(1.37931034482759%)	45/5218(0.862399386738214%)	1.59939	0.746524	Cs_ont_1g022750;Cs_ont_8g027320	K01610+K00026
Vitamin B6 metabolism	map00750	1/145(0.689655172413793%)	16/5218(0.306630893062476%)	2.24914	0.746524	Cs_ont_1g020460	K13248
Protein processing in endoplasmic reticulum	map04141	8/145(5.51724137931035%)	251/5218(4.81027213491759%)	1.14697	0.783473	Cs_ont_2g022940;Cs_ont_3g032510;Cs_ont_4g023520;Cs_ont_7g000290;Cs_ont_7g003840;Cs_ont_7g003880;Cs_ont_9g011490;Cs_ont_9g028550	K13993+K13993+K13993+K13993+K03283+K03283+K09518+K13993
Alanine, aspartate and glutamate metabolism	map00250	2/145(1.37931034482759%)	50/5218(0.958221540820238%)	1.43945	0.783473	Cs_ont_2g031290;Cs_ont_9g027600	K00830+K00264
Fatty acid degradation	map00071	2/145(1.37931034482759%)	50/5218(0.958221540820238%)	1.43945	0.783473	Cs_ont_3g009360;Cs_ont_8g022970	K01897+K01897
Biosynthesis of unsaturated fatty acids	map01040	1/145(0.689655172413793%)	22/5218(0.421617477960905%)	1.63574	0.84242	QC_newGene_683	K10258
Valine, leucine and isoleucine biosynthesis	map00290	1/145(0.689655172413793%)	24/5218(0.459946339593714%)	1.49943	0.873847	Cs_ont_8g027150	K00826
Zeatin biosynthesis	map00908	2/145(1.37931034482759%)	60/5218(1.14986584898429%)	1.19954	0.873847	Cs_ont_8g015980;Cs_ont_8g015990	K13496+K13496
Cyanoamino acid metabolism	map00460	2/145(1.37931034482759%)	62/5218(1.18819471061709%)	1.16085	0.876105	Cs_ont_7g021630;Cs_ont_8g027180	K01188+K01188
Folate biosynthesis	map00790	1/145(0.689655172413793%)	26/5218(0.498275201226524%)	1.38408	0.876105	Cs_ont_6g016620	K00011
Biotin metabolism	map00780	1/145(0.689655172413793%)	30/5218(0.574932924492143%)	1.19954	0.922457	Cs_ont_1g018720	K09458
Glyoxylate and dicarboxylate metabolism	map00630	2/145(1.37931034482759%)	69/5218(1.32234572633193%)	1.04308	0.922457	Cs_ont_2g031290;Cs_ont_8g027320	K00830+K00026
Inositol phosphate metabolism	map00562	2/145(1.37931034482759%)	74/5218(1.41816788041395%)	0.9726	0.94909	Cs_ont_7g017040;Cs_ont_7g017050	K01114+K01114
Pantothenate and CoA biosynthesis	map00770	1/145(0.689655172413793%)	34/5218(0.651590647757762%)	1.05842	0.94909	Cs_ont_8g027150	K00826
Fatty acid elongation	map00062	1/145(0.689655172413793%)	34/5218(0.651590647757762%)	1.05842	0.94909	QC_newGene_683	K10258
Pyruvate metabolism	map00620	2/145(1.37931034482759%)	76/5218(1.45649674204676%)	0.947005	0.94909	Cs_ont_1g022750;Cs_ont_8g027320	K01610+K00026
Tropane, piperidine and pyridine alkaloid biosynthesis	map00960	1/145(0.689655172413793%)	37/5218(0.709083940206976%)	0.9726	0.94909	Cs_ont_6g016840	K08081
Circadian rhythm - plant	map04712	1/145(0.689655172413793%)	40/5218(0.76657723265619%)	0.899655	0.94909	Cs_ont_3g009610	K00660
Ribosome biogenesis in eukaryotes	map03008	2/145(1.37931034482759%)	86/5218(1.64814105021081%)	0.836889	0.950471	Cs_ont_1g019600;Cs_ont_5g018950	K14572+K14569
Ubiquitin mediated proteolysis	map04120	3/145(2.06896551724138%)	132/5218(2.52970486776543%)	0.817868	0.960238	Cs_ont_3g012230;Cs_ont_4g020750;QC_newGene_1110	K10592+K10592+K03358
Plant-pathogen interaction	map04626	5/145(3.44827586206897%)	214/5218(4.10118819471062%)	0.840799	0.960238	Cs_ont_3g032130;Cs_ont_5g013830;Cs_ont_5g038740;Cs_ont_6g000570;Cs_ont_Un005820	K13414+K13456+K13447+K05391+K13448
Sesquiterpenoid and triterpenoid biosynthesis	map00909	1/145(0.689655172413793%)	45/5218(0.862399386738214%)	0.799693	0.960238	Cs_ont_2g006430	K14175
Ascorbate and aldarate metabolism	map00053	1/145(0.689655172413793%)	46/5218(0.881563817554619%)	0.782309	0.960238	Cs_ont_1g028480	K00434
Tryptophan metabolism	map00380	1/145(0.689655172413793%)	48/5218(0.919892679187428%)	0.749713	0.960238	Cs_ont_5g009040	K11816
Cysteine and methionine metabolism	map00270	3/145(2.06896551724138%)	141/5218(2.70218474511307%)	0.765664	0.960238	Cs_ont_7g019350;Cs_ont_8g027150;Cs_ont_8g027320	K00547+K00826+K00026
Valine, leucine and isoleucine degradation	map00280	1/145(0.689655172413793%)	55/5218(1.05404369490226%)	0.654295	0.960238	Cs_ont_8g027150	K00826
Endocytosis	map04144	3/145(2.06896551724138%)	152/5218(2.91299348409352%)	0.710254	0.960238	Cs_ont_3g014760;Cs_ont_7g003840;Cs_ont_7g003880	K01115+K03283+K03283
Glycine, serine and threonine metabolism	map00260	1/145(0.689655172413793%)	60/5218(1.14986584898429%)	0.59977	0.960238	Cs_ont_2g031290	K00830
Pentose and glucuronate interconversions	map00040	2/145(1.37931034482759%)	118/5218(2.26140283633576%)	0.609936	0.968738	Cs_ont_4g009340;Cs_ont_6g016620	K01051+K00011
Fructose and mannose metabolism	map00051	1/145(0.689655172413793%)	66/5218(1.26485243388271%)	0.545246	0.968738	Cs_ont_6g016620	K00011
Glycolysis / Gluconeogenesis	map00010	2/145(1.37931034482759%)	122/5218(2.33806055960138%)	0.589938	0.968738	Cs_ont_1g022750;Cs_ont_5g004130	K01610+K01792
Glutathione metabolism	map00480	2/145(1.37931034482759%)	133/5218(2.54886929858183%)	0.541146	0.972151	Cs_ont_1g028480;Cs_ont_8g001570	K00434+K00799
RNA degradation	map03018	2/145(1.37931034482759%)	134/5218(2.56803372939824%)	0.537108	0.972151	Cs_ont_8g008430;Cs_ont_8g008480	K12611+K12611
Phagosome	map04145	1/145(0.689655172413793%)	87/5218(1.66730548102721%)	0.413635	0.972151	Cs_ont_1g027650	K02155
Starch and sucrose metabolism	map00500	2/145(1.37931034482759%)	157/5218(3.00881563817555%)	0.458423	0.978359	Cs_ont_7g021630;Cs_ont_8g027180	K01188+K01188
Purine metabolism	map00230	1/145(0.689655172413793%)	106/5218(2.0314296665389%)	0.339493	0.978678	Cs_ont_5g015490	K14641
mRNA surveillance pathway	map03015	1/145(0.689655172413793%)	122/5218(2.33806055960138%)	0.294969	0.983015	Cs_ont_8g023180	K08873
Spliceosome	map03040	2/145(1.37931034482759%)	222/5218(4.25450364124185%)	0.3242	0.987248	Cs_ont_7g003840;Cs_ont_7g003880	K03283+K03283
