# Supplementary material for: Identification of Novel Regulators of Fruit Sugar Accumulation Based on Transcriptome and WGCNA in Citrus sinensis
Source: Int J Mol Sci. 2025 Dec 18;26(24):12161. doi: 10.3390/ijms262412161 (PMC12733902; doi:10.3390/ijms262412161)
Supplement: Supplementary file 1 [file ijms-26-12161-s001.zip › Table S4.xlsx]

## Sheet: Sheet1
Table S4 KEGG enrichment analysis of all DEGs in pulps of Ganmi navel orange at 200 DAF
KEGG_pathway	map_id	GeneRatio	BgRatio	enrichment_factor	qvalue	geneID	KO
Phenylpropanoid biosynthesis	map00940	17/104(16.3461538461538%)	207/5218(3.96703717899578%)	4.12049	3.10711e-05	Cs_ont_2g006950;Cs_ont_2g024310;Cs_ont_2g034290;Cs_ont_4g007430;Cs_ont_4g016470;Cs_ont_4g024900;Cs_ont_4g025760;Cs_ont_5g014690;Cs_ont_6g006130;Cs_ont_7g006400;Cs_ont_8g020280;Cs_ont_8g024920;Cs_ont_8g027180;Cs_ont_9g016320;QC_newGene_2242;QC_newGene_24;QC_newGene_270	K05350+K00430+K00430+K12355+K01188+K00487+K00430+K05349+K09754+K10775+K09755+K00588+K01188+K13066+K13065+K13065+K13066
Flavonoid biosynthesis	map00941	8/104(7.69230769230769%)	56/5218(1.07320812571867%)	7.16758	0.000379006	Cs_ont_3g009610;Cs_ont_4g024900;Cs_ont_5g024890;Cs_ont_5g038970;Cs_ont_6g006130;Cs_ont_8g024920;QC_newGene_2242;QC_newGene_24	K00660+K00487+K23179+K05280+K09754+K00588+K13065+K13065
Diterpenoid biosynthesis	map00904	5/104(4.80769230769231%)	27/5218(0.517439632042928%)	9.29131	0.00336116	Cs_ont_2g005610;Cs_ont_2g006770;Cs_ont_5g010330;Cs_ont_7g011500;Cs_ont_7g011510	K17982+K04125+K04120+K04123+K04123
Stilbenoid, diarylheptanoid and gingerol biosynthesis	map00945	5/104(4.80769230769231%)	27/5218(0.517439632042928%)	9.29131	0.00336116	Cs_ont_4g024900;Cs_ont_6g006130;Cs_ont_8g024920;QC_newGene_2242;QC_newGene_24	K00487+K09754+K00588+K13065+K13065
Cyanoamino acid metabolism	map00460	5/104(4.80769230769231%)	62/5218(1.18819471061709%)	4.04622	0.0931713	Cs_ont_2g006950;Cs_ont_3g005570;Cs_ont_4g016470;Cs_ont_5g014690;Cs_ont_8g027180	K05350+K13051+K01188+K05349+K01188
Isoflavonoid biosynthesis	map00943	2/104(1.92307692307692%)	8/5218(0.153315446531238%)	12.5433	0.105264	Cs_ont_1g024230;Cs_ont_5g024890	K13260+K23179
Terpenoid backbone biosynthesis	map00900	5/104(4.80769230769231%)	70/5218(1.34151015714833%)	3.58379	0.109862	Cs_ont_8g022530;Cs_ont_8g022620;Cs_ont_8g022690;QC_newGene_2201;QC_newGene_2204	K03527+K03527+K03527+K12742+K12742
Tryptophan metabolism	map00380	4/104(3.84615384615385%)	48/5218(0.919892679187428%)	4.18109	0.114707	Cs_ont_5g009040;Cs_ont_5g045420;Cs_ont_5g046100;Cs_ont_9g010690	K11816+K16903+K00128+K11816
Monoterpenoid biosynthesis	map00902	2/104(1.92307692307692%)	11/5218(0.210808738980452%)	9.12238	0.132581	Cs_ont_1g022390;Cs_ont_5g002790	K23232+K15095
MAPK signaling pathway - plant	map04016	7/104(6.73076923076923%)	138/5218(2.64469145266386%)	2.54501	0.132581	Cs_ont_1g021540;Cs_ont_1g029150;Cs_ont_3g032130;Cs_ont_4g005330;Cs_ont_5g018270;Cs_ont_5g029560;Cs_ont_5g050360	K13449+K20547+K13414+K14496+K13420+K20604+K13422
Fatty acid elongation	map00062	3/104(2.88461538461538%)	34/5218(0.651590647757762%)	4.42704	0.165879	Cs_ont_4g022960;Cs_ont_7g019370;QC_newGene_683	K15397+K15397+K10258
Vitamin B6 metabolism	map00750	2/104(1.92307692307692%)	16/5218(0.306630893062476%)	6.27163	0.203399	Cs_ont_1g020450;Cs_ont_5g030610	K13248+K05275
Biosynthesis of secondary metabolites - unclassified	map00999	2/104(1.92307692307692%)	19/5218(0.36412418551169%)	5.28138	0.257456	Cs_ont_4g024900;Cs_ont_8g024920	K00487+K00588
Plant hormone signal transduction	map04075	10/104(9.61538461538461%)	285/5218(5.46186278267535%)	1.76046	0.257456	Cs_ont_1g013900;Cs_ont_1g021540;Cs_ont_4g005330;Cs_ont_5g008520;Cs_ont_5g011260;Cs_ont_5g050360;Cs_ont_7g014070;Cs_ont_8g007370;Cs_ont_8g027620;Cs_ont_9g009820	K14490+K13449+K14496+K14487+K14484+K13422+K14431+K14490+K13946+K14484
Plant-pathogen interaction	map04626	8/104(7.69230769230769%)	214/5218(4.10118819471062%)	1.87563	0.258284	Cs_ont_1g021540;Cs_ont_3g000240;Cs_ont_3g032130;Cs_ont_5g013830;Cs_ont_5g018270;Cs_ont_6g000580;Cs_ont_9g027550;Cs_ont_Un005820	K13449+K13448+K13414+K13456+K13420+K05391+K05391+K13448
Ascorbate and aldarate metabolism	map00053	3/104(2.88461538461538%)	46/5218(0.881563817554619%)	3.27216	0.258284	Cs_ont_1g028480;Cs_ont_5g039200;Cs_ont_5g046100	K00434+K00012+K00128
Biosynthesis of unsaturated fatty acids	map01040	2/104(1.92307692307692%)	22/5218(0.421617477960905%)	4.56119	0.258284	Cs_ont_3g007870;QC_newGene_683	K03921+K10258
Cutin, suberine and wax biosynthesis	map00073	2/104(1.92307692307692%)	31/5218(0.594097355308547%)	3.23697	0.434378	Cs_ont_5g000200;Cs_ont_5g048150	K15404+K15398
Flavone and flavonol biosynthesis	map00944	1/104(0.961538461538462%)	7/5218(0.134151015714833%)	7.16758	0.434378	Cs_ont_5g038970	K05280
Limonene and pinene degradation	map00903	1/104(0.961538461538462%)	8/5218(0.153315446531238%)	6.27163	0.461437	Cs_ont_5g046100	K00128
Galactose metabolism	map00052	3/104(2.88461538461538%)	68/5218(1.30318129551552%)	2.21352	0.461437	Cs_ont_3g029500;Cs_ont_4g023960;Cs_ont_5g006730	K01784+K06617+K06611
Peroxisome	map04146	4/104(3.84615384615385%)	105/5218(2.0122652357225%)	1.91136	0.461437	Cs_ont_3g009360;Cs_ont_3g017660;Cs_ont_3g017730;Cs_ont_4g000850	K01897+K04565+K04565+K00306
Lysine degradation	map00310	2/104(1.92307692307692%)	36/5218(0.689919509390571%)	2.78739	0.461437	Cs_ont_4g000850;Cs_ont_5g046100	K00306+K00128
Taurine and hypotaurine metabolism	map00430	1/104(0.961538461538462%)	10/5218(0.191644308164048%)	5.01731	0.471446	Cs_ont_5g014400	K10712
Starch and sucrose metabolism	map00500	5/104(4.80769230769231%)	157/5218(3.00881563817555%)	1.59787	0.503242	Cs_ont_2g006950;Cs_ont_3g001530;Cs_ont_4g016470;Cs_ont_5g014690;Cs_ont_8g027180	K05350+K01176+K01188+K05349+K01188
Phenylalanine metabolism	map00360	2/104(1.92307692307692%)	44/5218(0.843234955921809%)	2.28059	0.520815	Cs_ont_5g045250;Cs_ont_7g006400	K00276+K10775
Phagosome	map04145	3/104(2.88461538461538%)	87/5218(1.66730548102721%)	1.73011	0.574991	Cs_ont_2g034960;Cs_ont_3g012710;Cs_ont_6g001360	K01365+K07374+K07374
beta-Alanine metabolism	map00410	2/104(1.92307692307692%)	49/5218(0.939057110003833%)	2.04788	0.574991	Cs_ont_5g045250;Cs_ont_5g046100	K00276+K00128
Glycerolipid metabolism	map00561	3/104(2.88461538461538%)	88/5218(1.68646991184362%)	1.71045	0.574991	Cs_ont_5g003280;Cs_ont_5g046100;Cs_ont_8g006710	K13508+K00128+K00679
Fatty acid degradation	map00071	2/104(1.92307692307692%)	50/5218(0.958221540820238%)	2.00692	0.574991	Cs_ont_3g009360;Cs_ont_5g046100	K01897+K00128
Histidine metabolism	map00340	1/104(0.961538461538462%)	18/5218(0.344959754695286%)	2.78739	0.608798	Cs_ont_5g046100	K00128
Ubiquinone and other terpenoid-quinone biosynthesis	map00130	2/104(1.92307692307692%)	56/5218(1.07320812571867%)	1.7919	0.608798	Cs_ont_4g024900;QC_newGene_1984	K00487+K09833
Fatty acid biosynthesis	map00061	2/104(1.92307692307692%)	57/5218(1.09237255653507%)	1.76046	0.608798	Cs_ont_3g007870;Cs_ont_3g009360	K03921+K01897
Glycine, serine and threonine metabolism	map00260	2/104(1.92307692307692%)	60/5218(1.14986584898429%)	1.67244	0.614442	Cs_ont_4g000850;Cs_ont_5g045250	K00306+K00276
Arginine and proline metabolism	map00330	2/104(1.92307692307692%)	61/5218(1.16903027980069%)	1.64502	0.614442	Cs_ont_1g028810;Cs_ont_5g046100	K00472+K00128
Ether lipid metabolism	map00565	1/104(0.961538461538462%)	23/5218(0.440781908777309%)	2.18144	0.639386	Cs_ont_7g017040	K01114
Isoquinoline alkaloid biosynthesis	map00950	1/104(0.961538461538462%)	28/5218(0.536604062859333%)	1.7919	0.723463	Cs_ont_5g045250	K00276
Inositol phosphate metabolism	map00562	2/104(1.92307692307692%)	74/5218(1.41816788041395%)	1.35603	0.723463	Cs_ont_1g029280;Cs_ont_7g017040	K21797+K01114
Nitrogen metabolism	map00910	1/104(0.961538461538462%)	29/5218(0.555768493675738%)	1.73011	0.723463	Cs_ont_3g009960	K10534
Sulfur metabolism	map00920	1/104(0.961538461538462%)	32/5218(0.613261786124952%)	1.56791	0.737728	Cs_ont_2g005760	K01082
Glycerophospholipid metabolism	map00564	2/104(1.92307692307692%)	82/5218(1.57148332694519%)	1.22373	0.740516	Cs_ont_5g003280;Cs_ont_7g017040	K13508+K01114
Amino sugar and nucleotide sugar metabolism	map00520	3/104(2.88461538461538%)	136/5218(2.60636259103105%)	1.10676	0.757246	Cs_ont_1g029150;Cs_ont_3g029500;Cs_ont_5g039200	K20547+K01784+K00012
Tropane, piperidine and pyridine alkaloid biosynthesis	map00960	1/104(0.961538461538462%)	37/5218(0.709083940206976%)	1.35603	0.759071	Cs_ont_5g045250	K00276
Cysteine and methionine metabolism	map00270	3/104(2.88461538461538%)	141/5218(2.70218474511307%)	1.06751	0.759071	Cs_ont_3g021860;Cs_ont_4g010400;Cs_ont_6g026120	K00558+K05933+K22207
Steroid biosynthesis	map00100	1/104(0.961538461538462%)	40/5218(0.76657723265619%)	1.25433	0.763849	Cs_ont_8g014080	K01824
Circadian rhythm - plant	map04712	1/104(0.961538461538462%)	40/5218(0.76657723265619%)	1.25433	0.763849	Cs_ont_3g009610	K00660
Sesquiterpenoid and triterpenoid biosynthesis	map00909	1/104(0.961538461538462%)	45/5218(0.862399386738214%)	1.11496	0.788072	Cs_ont_2g006430	K14175
Base excision repair	map03410	1/104(0.961538461538462%)	46/5218(0.881563817554619%)	1.09072	0.788072	Cs_ont_7g020710	K01246
Porphyrin and chlorophyll metabolism	map00860	1/104(0.961538461538462%)	49/5218(0.939057110003833%)	1.02394	0.795663	Cs_ont_1g025020	K13545
Carotenoid biosynthesis	map00906	1/104(0.961538461538462%)	50/5218(0.958221540820238%)	1.00346	0.795663	Cs_ont_6g003200	K09843
Alanine, aspartate and glutamate metabolism	map00250	1/104(0.961538461538462%)	50/5218(0.958221540820238%)	1.00346	0.795663	Cs_ont_3g005570	K13051
Valine, leucine and isoleucine degradation	map00280	1/104(0.961538461538462%)	55/5218(1.05404369490226%)	0.912238	0.80059	Cs_ont_5g046100	K00128
Tyrosine metabolism	map00350	1/104(0.961538461538462%)	56/5218(1.07320812571867%)	0.895948	0.80059	Cs_ont_5g045250	K00276
Phosphatidylinositol signaling system	map04070	1/104(0.961538461538462%)	59/5218(1.13070141816788%)	0.850391	0.80059	Cs_ont_1g029280	K21797
Protein processing in endoplasmic reticulum	map04141	4/104(3.84615384615385%)	251/5218(4.81027213491759%)	0.799571	0.839883	Cs_ont_3g032510;Cs_ont_4g023520;Cs_ont_9g011490;Cs_ont_9g023650	K13993+K13993+K09518+K13993
Pyruvate metabolism	map00620	1/104(0.961538461538462%)	76/5218(1.45649674204676%)	0.660172	0.870094	Cs_ont_5g046100	K00128
RNA transport	map03013	2/104(1.92307692307692%)	179/5218(3.43043311613645%)	0.560593	0.95513	Cs_ont_1g011950;Cs_ont_5g004080	K14298+K03236
Pentose and glucuronate interconversions	map00040	1/104(0.961538461538462%)	118/5218(2.26140283633576%)	0.425196	0.972275	Cs_ont_5g039200	K00012
Glycolysis / Gluconeogenesis	map00010	1/104(0.961538461538462%)	122/5218(2.33806055960138%)	0.411255	0.972275	Cs_ont_5g046100	K00128
Glutathione metabolism	map00480	1/104(0.961538461538462%)	133/5218(2.54886929858183%)	0.377241	0.972275	Cs_ont_1g028480	K00434
RNA degradation	map03018	1/104(0.961538461538462%)	134/5218(2.56803372939824%)	0.374426	0.972275	Cs_ont_8g008430	K12611
Oxidative phosphorylation	map00190	1/104(0.961538461538462%)	136/5218(2.60636259103105%)	0.36892	0.972275	Cs_ont_1g017980	K01535
