# Supplementary material for: Identification of Novel Regulators of Fruit Sugar Accumulation Based on Transcriptome and WGCNA in Citrus sinensis
Source: Int J Mol Sci. 2025 Dec 18;26(24):12161. doi: 10.3390/ijms262412161 (PMC12733902; doi:10.3390/ijms262412161)
Supplement: Supplementary file 1 [file ijms-26-12161-s001.zip › Table S5.xlsx]

## Sheet: Sheet1
Table S5 Biological_process (GO) enrichment analysis of DEGs in fruit of Ganmi navel orange at 180 DAF
Term_id	description	enrichment_factor	qvalue	gene_num	gene_info
GO:0006032	chitin catabolic process	11.5466	0.000693125	7	Cs_ont_3g022320;Cs_ont_9g023620;Cs_ont_9g001720;Cs_ont_8g028720;Cs_ont_1g029150;Cs_ont_8g028710;Cs_ont_8g028740
GO:0009688	abscisic acid biosynthetic process	9.48469	0.00149355	7	Cs_ont_8g026870;Cs_ont_2g002030;Cs_ont_4g003240;Cs_ont_4g003140;Cs_ont_5g033020;Cs_ont_4g003260;Cs_ont_8g023180
GO:0016998	cell wall macromolecule catabolic process	11.9807	0.00149355	6	Cs_ont_8g028720;Cs_ont_1g029150;Cs_ont_8g028710;Cs_ont_8g028740;Cs_ont_3g022320;Cs_ont_9g001720
GO:0050992	dimethylallyl diphosphate biosynthetic process	21.6793	0.00189825	4	Cs_ont_8g022690;Cs_ont_8g022550;Cs_ont_8g022530;Cs_ont_8g022620
GO:0009718	anthocyanin-containing compound biosynthetic process	6.89796	0.00189825	8	Cs_ont_7g013550;Cs_ont_5g040910;Cs_ont_7g014770;Cs_ont_4g020860;Cs_ont_9g026920;Cs_ont_4g009800;Cs_ont_5g021600;Cs_ont_5g021670
GO:0000272	polysaccharide catabolic process	8.12974	0.00602149	6	Cs_ont_8g028740;Cs_ont_1g029150;Cs_ont_8g028710;Cs_ont_3g022320;Cs_ont_9g023620;Cs_ont_8g028720
GO:0019288	isopentenyl diphosphate biosynthetic process, methylerythritol 4-phosphate pathway...	13.7959	0.00940266	4	Cs_ont_8g022690;Cs_ont_8g022620;Cs_ont_8g022550;Cs_ont_8g022530
GO:0016099	monoterpenoid biosynthetic process	13.7959	0.00940266	4	QC_newGene_935;Cs_ont_3g028310;QC_newGene_933;QC_newGene_902
GO:0009768	photosynthesis, light harvesting in photosystem I	11.6735	0.0151946	4	Cs_ont_8g014690;Cs_ont_7g005590;Cs_ont_4g015540;Cs_ont_5g024910
GO:0009813	flavonoid biosynthetic process	4.66939	0.0151946	8	Cs_ont_5g025770;Cs_ont_7g001550;Cs_ont_7g003040;Cs_ont_1g027890;Cs_ont_3g009610;Cs_ont_5g011830;Cs_ont_9g024140;Cs_ont_9g005140
GO:2000652	regulation of secondary cell wall biogenesis	18.9694	0.0151946	3	Cs_ont_9g027950;Cs_ont_3g008190;Cs_ont_2g004470
GO:0006071	glycerol metabolic process	10.8397	0.0156238	4	Cs_ont_9g017320;Cs_ont_2g024800;Cs_ont_8g006710;Cs_ont_4g028110
GO:0050687	negative regulation of defense response to virus...	37.9388	0.0259087	2	Cs_ont_8g026870;Cs_ont_8g023180
GO:1902661	positive regulation of glucose mediated signaling pathway...	37.9388	0.0259087	2	Cs_ont_8g026870;Cs_ont_8g023180
GO:1901355	response to rapamycin	37.9388	0.0259087	2	Cs_ont_8g026870;Cs_ont_8g023180
GO:0009745	sucrose mediated signaling	37.9388	0.0259087	2	Cs_ont_8g023180;Cs_ont_8g026870
GO:0009303	rRNA transcription	37.9388	0.0259087	2	Cs_ont_8g023180;Cs_ont_8g026870
GO:2000234	positive regulation of rRNA processing	37.9388	0.0259087	2	Cs_ont_8g026870;Cs_ont_8g023180
GO:0009809	lignin biosynthetic process	3.63244	0.0259087	9	Cs_ont_1g024770;Cs_ont_1g027210;Cs_ont_3g006580;Cs_ont_1g014190;Cs_ont_8g020280;Cs_ont_8g024920;QC_newGene_270;Cs_ont_6g006130;Cs_ont_9g027950
GO:0009835	fruit ripening	4.64556	0.0420859	6	Cs_ont_5g044910;Cs_ont_1g010900;Cs_ont_5g036480;Cs_ont_5g044940;Cs_ont_1g010930;Cs_ont_1g019190
GO:0040019	positive regulation of embryonic development	25.2925	0.0472749	2	Cs_ont_8g023180;Cs_ont_8g026870
GO:0010321	regulation of vegetative phase change	25.2925	0.0472749	2	Cs_ont_2g022460;Cs_ont_2g004750
GO:0010507	negative regulation of autophagy	25.2925	0.0472749	2	Cs_ont_8g026870;Cs_ont_8g023180
GO:0007267	cell-cell signaling	6.59805	0.0572866	4	Cs_ont_5g047930;Cs_ont_6g000040;Cs_ont_5g002910;Cs_ont_5g008500
GO:0016121	carotene catabolic process	18.9694	0.0780362	2	Cs_ont_7g028730;Cs_ont_4g004420
GO:0009800	cinnamic acid biosynthetic process	15.1755	0.122881	2	Cs_ont_6g020620;Cs_ont_8g005310
GO:1900459	positive regulation of brassinosteroid mediated signaling pathway...	15.1755	0.122881	2	Cs_ont_8g026870;Cs_ont_8g023180
GO:0010150	leaf senescence	2.47966	0.127852	10	Cs_ont_6g009310;QC_newGene_2016;Cs_ont_5g029560;Cs_ont_8g024470;Cs_ont_9g003220;Cs_ont_9g024880;Cs_ont_7g014770;Cs_ont_7g027420;Cs_ont_2g002950;Cs_ont_3g019700
GO:0006810	transport	2.31848	0.138647	11	Cs_ont_5g002910;QC_newGene_118;Cs_ont_1g015070;Cs_ont_8g027680;Cs_ont_6g025690;Cs_ont_9g000400;Cs_ont_1g023950;Cs_ont_5g047930;Cs_ont_1g007850;Cs_ont_2g029590;Cs_ont_5g031640
GO:0009611	response to wounding	2.22081	0.138647	12	Cs_ont_3g022970;Cs_ont_3g022320;Cs_ont_8g007460;Cs_ont_8g000460;Cs_ont_2g005610;Cs_ont_3g022950;Cs_ont_3g023080;Cs_ont_3g032130;Cs_ont_1g028970;Cs_ont_8g007490;Cs_ont_2g002000;Cs_ont_5g029560
GO:0009913	epidermal cell differentiation	12.6463	0.151907	2	Cs_ont_2g019470;Cs_ont_8g008990
GO:0016485	protein processing	5.99033	0.195427	3	Cs_ont_8g024320;Cs_ont_3g000260;Cs_ont_Un005800
GO:0048439	flower morphogenesis	10.8397	0.196318	2	Cs_ont_2g004480;Cs_ont_9g017220
GO:0010116	positive regulation of abscisic acid biosynthetic process...	10.8397	0.196318	2	Cs_ont_8g023180;Cs_ont_8g026870
GO:0009395	phospholipid catabolic process	10.8397	0.196318	2	Cs_ont_7g017040;Cs_ont_7g017050
GO:0006559	L-phenylalanine catabolic process	10.8397	0.196318	2	Cs_ont_8g005310;Cs_ont_6g020620
GO:0010120	camalexin biosynthetic process	10.8397	0.196318	2	Cs_ont_7g014770;Cs_ont_5g029560
GO:0010929	positive regulation of auxin mediated signaling pathway...	10.8397	0.196318	2	Cs_ont_8g026870;Cs_ont_8g023180
GO:0010023	proanthocyanidin biosynthetic process	10.8397	0.196318	2	Cs_ont_3g006580;Cs_ont_1g017980
GO:0008202	steroid metabolic process	5.69082	0.196318	3	Cs_ont_3g022950;Cs_ont_3g023080;Cs_ont_3g022970
GO:0016036	cellular response to phosphate starvation	3.38739	0.196318	5	Cs_ont_4g006130;Cs_ont_7g017050;Cs_ont_5g001320;Cs_ont_1g020460;Cs_ont_1g022750
GO:0006636	unsaturated fatty acid biosynthetic process	5.41983	0.196599	3	Cs_ont_1g018720;Cs_ont_8g000570;Cs_ont_4g005560
GO:0009685	gibberellin metabolic process	9.48469	0.197409	2	Cs_ont_2g006770;Cs_ont_6g013240
GO:0009694	jasmonic acid metabolic process	9.48469	0.197409	2	Cs_ont_3g009190;Cs_ont_3g024500
GO:0009644	response to high light intensity	3.89116	0.204124	4	Cs_ont_9g009400;Cs_ont_4g011040;Cs_ont_4g023520;Cs_ont_7g005590
GO:0008152	metabolic process	2.11948	0.215659	10	Cs_ont_6g024450;Cs_ont_2g033300;Cs_ont_6g026740;Cs_ont_5g039120;Cs_ont_8g000050;Cs_ont_8g015980;QC_newGene_2201;Cs_ont_1g022320;Cs_ont_2g029410;Cs_ont_2g010050
GO:0044550	secondary metabolite biosynthetic process	2.77601	0.218006	6	Cs_ont_3g021000;Cs_ont_3g021130;Cs_ont_7g022220;Cs_ont_1g009220;Cs_ont_3g029060;Cs_ont_2g000620
GO:0019745	pentacyclic triterpenoid biosynthetic process	8.43084	0.22345	2	Cs_ont_1g008510;Cs_ont_1g008300
GO:0006880	intracellular sequestering of iron ion	8.43084	0.22345	2	Cs_ont_3g007480;Cs_ont_6g014020
GO:0016131	brassinosteroid metabolic process	8.43084	0.22345	2	Cs_ont_8g015990;Cs_ont_3g003910
GO:0015979	photosynthesis	2.74256	0.22345	6	Cs_ont_5g024910;Cs_ont_5g013020;Cs_ont_2g020690;Cs_ont_2g015450;Cs_ont_8g023250;Cs_ont_1g016810
GO:0006952	defense response	1.45198	0.223831	31	Cs_ont_8g028740;Cs_ont_8g028720;Cs_ont_1g021600;Cs_ont_7g012820;Cs_ont_3g009330;Cs_ont_5g013460;Cs_ont_8g028710;Cs_ont_2g002000;Cs_ont_5g025410;Cs_ont_7g014520;Cs_ont_6g000570;Cs_ont_5g046330;Cs_ont_1g002400;Cs_ont_8g026870;Cs_ont_3g002930;Cs_ont_3g022320;QC_newGene_238;Cs_ont_2g018770;Cs_ont_8g008480;Cs_ont_9g018480;QC_newGene_247;Cs_ont_8g008430;Cs_ont_9g018470;Cs_ont_8g023180;Cs_ont_7g024960;C…
GO:0006216	cytidine catabolic process	37.9388	0.2417	1	Cs_ont_4g010440
GO:0071493	cellular response to UV-B	37.9388	0.2417	1	Cs_ont_2g026380
GO:1902749	regulation of cell cycle G2/M phase transition...	37.9388	0.2417	1	Cs_ont_4g003820
GO:0070601	centromeric sister chromatid cohesion	37.9388	0.2417	1	Cs_ont_2g010720
GO:0010184	cytokinin transport	37.9388	0.2417	1	Cs_ont_3g011530
GO:0016102	diterpenoid biosynthetic process	37.9388	0.2417	1	Cs_ont_2g005610
GO:0080163	regulation of protein serine/threonine phosphatase activity	37.9388	0.2417	1	Cs_ont_7g010910
GO:0009838	abscission	37.9388	0.2417	1	Cs_ont_9g024880
GO:0019265	glycine biosynthetic process, by transamination of glyoxylate...	37.9388	0.2417	1	Cs_ont_2g031290
GO:1990067	intrachromosomal DNA recombination	37.9388	0.2417	1	Cs_ont_4g003820
GO:0016124	xanthophyll catabolic process	37.9388	0.2417	1	Cs_ont_7g028730
GO:0009972	cytidine deamination	37.9388	0.2417	1	Cs_ont_4g010440
GO:0016118	carotenoid catabolic process	37.9388	0.2417	1	Cs_ont_7g028730
GO:1904277	negative regulation of wax biosynthetic process	37.9388	0.2417	1	Cs_ont_9g022270
GO:0010067	procambium histogenesis	7.58776	0.2417	2	Cs_ont_3g005370;Cs_ont_4g028410
GO:0046898	response to cycloheximide	6.89796	0.2417	2	Cs_ont_9g008150;Cs_ont_8g011690
GO:0009741	response to brassinosteroid	3.16156	0.262259	4	Cs_ont_5g031840;Cs_ont_3g002320;Cs_ont_3g003910;Cs_ont_5g046330
GO:1902183	regulation of shoot apical meristem development	6.32313	0.266681	2	Cs_ont_4g005940;Cs_ont_9g006470
GO:0090617	mitochondrial mRNA 5'-end processing	6.32313	0.266681	2	Cs_ont_2g017230;Cs_ont_5g015830
GO:0000741	karyogamy	3.9247	0.270133	3	Cs_ont_1g007850;Cs_ont_8g027680;Cs_ont_6g025690
GO:0009753	response to jasmonic acid	2.15912	0.2943	7	Cs_ont_3g024500;Cs_ont_2g005610;Cs_ont_9g027950;Cs_ont_1g021600;Cs_ont_1g028970;Cs_ont_3g009190;Cs_ont_2g019470
GO:0010114	response to red light	2.97559	0.29559	4	Cs_ont_7g005590;QC_newGene_224;QC_newGene_104;Cs_ont_5g024910
GO:0018298	protein-chromophore linkage	2.8633	0.328246	4	Cs_ont_7g005590;Cs_ont_5g024910;Cs_ont_8g014690;Cs_ont_4g015540
GO:0010227	floral organ abscission	5.41983	0.328246	2	Cs_ont_9g017220;Cs_ont_7g020040
GO:0016024	CDP-diacylglycerol biosynthetic process	5.41983	0.328246	2	Cs_ont_8g022460;Cs_ont_3g010660
GO:0030307	positive regulation of cell growth	5.41983	0.328246	2	Cs_ont_8g023180;Cs_ont_8g026870
GO:0090358	positive regulation of tryptophan metabolic process	18.9694	0.328246	1	Cs_ont_3g002930
GO:0071588	hydrogen peroxide mediated signaling pathway	18.9694	0.328246	1	Cs_ont_8g007770
GO:0080170	hydrogen peroxide transmembrane transport	18.9694	0.328246	1	Cs_ont_6g022100
GO:0010434	bract formation	18.9694	0.328246	1	Cs_ont_9g017220
GO:0015802	basic amino acid transport	18.9694	0.328246	1	Cs_ont_8g027780
GO:0007638	mechanosensory behavior	18.9694	0.328246	1	Cs_ont_1g028600
GO:0009312	oligosaccharide biosynthetic process	18.9694	0.328246	1	Cs_ont_5g006730
GO:0009645	response to low light intensity stimulus	18.9694	0.328246	1	Cs_ont_7g005590
GO:0010063	positive regulation of trichoblast fate specification	18.9694	0.328246	1	Cs_ont_2g019470
GO:0090377	seed trichome initiation	18.9694	0.328246	1	QC_newGene_683
GO:0045143	homologous chromosome segregation	18.9694	0.328246	1	Cs_ont_5g042450
GO:0090355	positive regulation of auxin metabolic process	18.9694	0.328246	1	Cs_ont_3g002930
GO:0010777	meiotic mismatch repair involved in reciprocal meiotic...	18.9694	0.328246	1	Cs_ont_5g042450
GO:0046475	glycerophospholipid catabolic process	18.9694	0.328246	1	Cs_ont_2g024800
GO:0097054	L-glutamate biosynthetic process	18.9694	0.328246	1	Cs_ont_9g027600
GO:0033532	stachyose biosynthetic process	18.9694	0.328246	1	Cs_ont_5g006730
GO:0015688	iron chelate transport	18.9694	0.328246	1	Cs_ont_5g003510
GO:0019433	triglyceride catabolic process	18.9694	0.328246	1	Cs_ont_9g017320
GO:0043620	regulation of DNA-templated transcription in response to...	18.9694	0.328246	1	Cs_ont_7g021850
GO:0010586	miRNA metabolic process	18.9694	0.328246	1	Cs_ont_9g006470
GO:0010254	nectary development	18.9694	0.328246	1	Cs_ont_9g017220
GO:0010055	atrichoblast differentiation	18.9694	0.328246	1	Cs_ont_7g021850
GO:0035019	somatic stem cell population maintenance	18.9694	0.328246	1	Cs_ont_9g006470
GO:0006537	glutamate biosynthetic process	18.9694	0.328246	1	Cs_ont_9g027600
GO:0071484	cellular response to light intensity	18.9694	0.328246	1	Cs_ont_9g009400
GO:0032107	regulation of response to nutrient levels	18.9694	0.328246	1	Cs_ont_7g021850
GO:0033473	indoleacetic acid conjugate metabolic process	18.9694	0.328246	1	Cs_ont_7g003350
GO:0006754	ATP biosynthetic process	5.0585	0.328246	2	Cs_ont_1g017980;Cs_ont_4g028350
GO:0000290	deadenylation-dependent decapping of nuclear-transcribed mRNA	5.0585	0.328246	2	Cs_ont_8g008480;Cs_ont_8g008430
GO:0050832	defense response to fungus	1.76459	0.328246	10	Cs_ont_8g024470;Cs_ont_6g022370;Cs_ont_8g022970;Cs_ont_5g040330;Cs_ont_5g031840;Cs_ont_5g040320;Cs_ont_8g000460;Cs_ont_8g010200;Cs_ont_1g011140;Cs_ont_7g025870
GO:0046244	salicylic acid catabolic process	4.74235	0.328246	2	Cs_ont_5g011830;Cs_ont_5g025770
GO:1901657	glycosyl compound metabolic process	4.74235	0.328246	2	Cs_ont_7g021630;Cs_ont_8g027180
GO:0002239	response to oomycetes	4.74235	0.328246	2	Cs_ont_5g011830;Cs_ont_5g025770
GO:2000280	regulation of root development	4.74235	0.328246	2	QC_newGene_57;Cs_ont_4g021750
GO:0003333	amino acid transmembrane transport	4.74235	0.328246	2	Cs_ont_8g027780;Cs_ont_8g006870
GO:0009620	response to fungus	2.31334	0.328246	5	Cs_ont_5g029560;Cs_ont_5g011830;Cs_ont_1g021600;Cs_ont_8g000460;Cs_ont_5g025770
GO:0031640	killing of cells of other organism	3.16156	0.328246	3	Cs_ont_6g022370;Cs_ont_5g040330;Cs_ont_5g040320
GO:0010051	xylem and phloem pattern formation	3.16156	0.328246	3	Cs_ont_3g022950;Cs_ont_3g023080;Cs_ont_3g022970
GO:0009056	catabolic process	2.57212	0.328246	4	Cs_ont_8g024040;Cs_ont_8g024220;Cs_ont_8g024060;Cs_ont_5g024390
GO:0031087	deadenylation-independent decapping of nuclear-transcribed mRNA	4.46339	0.328246	2	Cs_ont_8g008430;Cs_ont_8g008480
GO:0080029	cellular response to boron-containing substance levels	12.6463	0.328246	1	Cs_ont_1g014810
GO:0009954	proximal/distal pattern formation	12.6463	0.328246	1	Cs_ont_9g017220
GO:0007263	nitric oxide mediated signal transduction	12.6463	0.328246	1	Cs_ont_6g000570
GO:0097237	cellular response to toxic substance	12.6463	0.328246	1	Cs_ont_7g001550
GO:0080040	positive regulation of cellular response to phosphate...	12.6463	0.328246	1	Cs_ont_5g001320
GO:2000011	regulation of adaxial/abaxial pattern formation	12.6463	0.328246	1	Cs_ont_4g003820
GO:0090627	plant epidermal cell differentiation	12.6463	0.328246	1	Cs_ont_2g004480
GO:0030242	autophagy of peroxisome	12.6463	0.328246	1	Cs_ont_8g024470
GO:0051262	protein tetramerization	12.6463	0.328246	1	Cs_ont_1g020460
GO:0032981	mitochondrial respiratory chain complex I assembly	12.6463	0.328246	1	QC_newGene_2205
GO:0046713	borate transport	12.6463	0.328246	1	Cs_ont_1g014810
GO:1901347	negative regulation of secondary cell wall biogenesis...	12.6463	0.328246	1	Cs_ont_3g008190
GO:0034620	cellular response to unfolded protein	12.6463	0.328246	1	Cs_ont_4g011040
GO:0015743	malate transport	12.6463	0.328246	1	Cs_ont_5g048790
GO:0030104	water homeostasis	12.6463	0.328246	1	Cs_ont_6g017880
GO:0051179	localization	12.6463	0.328246	1	Cs_ont_9g026170
GO:0009650	UV protection	12.6463	0.328246	1	Cs_ont_2g026380
GO:0046916	cellular transition metal ion homeostasis	2.40881	0.328246	4	Cs_ont_1g000950;Cs_ont_6g018310;Cs_ont_1g028570;Cs_ont_2g016200
GO:0010197	polar nucleus fusion	2.84541	0.328246	3	Cs_ont_1g007850;Cs_ont_8g027680;Cs_ont_6g025690
GO:0010584	pollen exine formation	2.84541	0.328246	3	Cs_ont_2g010050;Cs_ont_6g010280;Cs_ont_6g010980
GO:0051607	defense response to virus	2.84541	0.328246	3	Cs_ont_9g006470;Cs_ont_8g008980;Cs_ont_6g009310
GO:0048653	anther development	3.79388	0.334767	2	Cs_ont_8g007770;Cs_ont_4g015870
GO:0016042	lipid catabolic process	1.7944	0.334767	7	Cs_ont_5g011300;Cs_ont_1g025350;Cs_ont_4g019140;Cs_ont_2g026380;Cs_ont_3g014760;Cs_ont_6g002670;Cs_ont_2g027960
GO:0009637	response to blue light	2.70991	0.336432	3	Cs_ont_5g024910;Cs_ont_7g015870;Cs_ont_7g005590
GO:0009820	alkaloid metabolic process	2.70991	0.336432	3	Cs_ont_2g016690;Cs_ont_5g024940;Cs_ont_5g015730
GO:0080143	regulation of amino acid export	9.48469	0.342046	1	Cs_ont_6g003290
GO:0009717	isoflavonoid biosynthetic process	9.48469	0.342046	1	Cs_ont_9g005140
GO:0090626	plant epidermis morphogenesis	9.48469	0.342046	1	Cs_ont_9g026170
GO:0010196	nonphotochemical quenching	9.48469	0.342046	1	Cs_ont_5g024910
GO:0015976	carbon utilization	9.48469	0.342046	1	Cs_ont_8g016890
GO:0080168	abscisic acid transport	9.48469	0.342046	1	Cs_ont_7g025860
GO:0090602	sieve element enucleation	9.48469	0.342046	1	Cs_ont_9g028460
GO:0006596	polyamine biosynthetic process	9.48469	0.342046	1	Cs_ont_4g023360
GO:0090603	sieve element differentiation	9.48469	0.342046	1	Cs_ont_9g028460
GO:0030643	cellular phosphate ion homeostasis	9.48469	0.342046	1	Cs_ont_2g024800
GO:0055078	sodium ion homeostasis	9.48469	0.342046	1	Cs_ont_6g018310
GO:0046287	isoflavonoid metabolic process	9.48469	0.342046	1	Cs_ont_9g005140
GO:0009759	indole glucosinolate biosynthetic process	9.48469	0.342046	1	QC_newGene_104
GO:0005513	detection of calcium ion	9.48469	0.342046	1	Cs_ont_4g027640
GO:0019676	ammonia assimilation cycle	9.48469	0.342046	1	Cs_ont_9g027600
GO:0033500	carbohydrate homeostasis	9.48469	0.342046	1	Cs_ont_1g028600
GO:1990058	fruit replum development	9.48469	0.342046	1	Cs_ont_2g032520
GO:0009834	plant-type secondary cell wall biogenesis	2.64689	0.342046	3	Cs_ont_3g002930;Cs_ont_3g008190;Cs_ont_5g038330
GO:0009851	auxin biosynthetic process	3.61322	0.342046	2	Cs_ont_5g009040;Cs_ont_3g002930
GO:0001944	vasculature development	3.61322	0.342046	2	Cs_ont_3g005370;Cs_ont_4g028410
GO:0010102	lateral root morphogenesis	3.61322	0.342046	2	Cs_ont_7g020040;Cs_ont_4g021450
GO:0007275	multicellular organism development	1.49758	0.342046	12	Cs_ont_4g013790;Cs_ont_9g027210;QC_newGene_224;Cs_ont_5g041710;Cs_ont_6g007420;Cs_ont_5g004500;Cs_ont_9g006470;Cs_ont_2g019470;Cs_ont_5g037290;Cs_ont_5g004340;Cs_ont_1g029390;Cs_ont_8g019330
GO:0010311	lateral root formation	2.58673	0.342046	3	Cs_ont_1g025350;Cs_ont_8g022970;Cs_ont_2g004480
GO:0000162	tryptophan biosynthetic process	3.44898	0.342046	2	Cs_ont_3g002930;QC_newGene_104
GO:0006357	regulation of transcription by RNA polymerase II...	1.79238	0.345075	6	Cs_ont_2g019470;Cs_ont_5g004340;Cs_ont_9g027210;Cs_ont_3g008190;Cs_ont_1g021600;Cs_ont_9g027950
GO:0006629	lipid metabolic process	1.9161	0.346778	5	Cs_ont_8g006710;Cs_ont_4g028110;Cs_ont_6g010280;Cs_ont_5g000200;Cs_ont_6g010980
GO:0009617	response to bacterium	1.89694	0.355551	5	Cs_ont_3g022320;Cs_ont_5g011830;Cs_ont_5g003510;Cs_ont_2g005610;Cs_ont_5g025770
GO:0042617	paclitaxel biosynthetic process	7.58776	0.355551	1	Cs_ont_7g015490
GO:0040009	regulation of growth rate	7.58776	0.355551	1	Cs_ont_7g022220
GO:0007231	osmosensory signaling pathway	7.58776	0.355551	1	Cs_ont_1g028600
GO:0015840	urea transport	7.58776	0.355551	1	Cs_ont_6g022100
GO:0015749	monosaccharide transmembrane transport	7.58776	0.355551	1	Cs_ont_9g005250
GO:0010199	organ boundary specification between lateral organs and...	7.58776	0.355551	1	Cs_ont_4g013790
GO:0015770	sucrose transport	7.58776	0.355551	1	Cs_ont_7g027420
GO:2000071	regulation of defense response by callose deposition...	7.58776	0.355551	1	QC_newGene_259
GO:0006796	phosphate-containing compound metabolic process	7.58776	0.355551	1	Cs_ont_7g017050
GO:0010091	trichome branching	3.16156	0.355551	2	Cs_ont_9g027210;Cs_ont_5g004340
GO:0009742	brassinosteroid mediated signaling pathway	2.37117	0.355564	3	Cs_ont_8g023180;Cs_ont_8g026870;Cs_ont_5g031840
GO:0031408	oxylipin biosynthetic process	2.37117	0.355564	3	Cs_ont_2g018770;Cs_ont_8g005850;Cs_ont_1g019170
GO:0071281	cellular response to iron ion	2.37117	0.355564	3	Cs_ont_1g009220;Cs_ont_3g007480;Cs_ont_3g029060
GO:0030001	metal ion transport	2.0234	0.358663	4	Cs_ont_2g016200;Cs_ont_1g000950;Cs_ont_1g028570;Cs_ont_6g018310
GO:0010200	response to chitin	1.84169	0.358663	5	Cs_ont_4g021750;Cs_ont_5g042740;Cs_ont_8g002170;Cs_ont_9g022190;Cs_ont_4g011040
GO:0006006	glucose metabolic process	3.0351	0.36573	2	Cs_ont_3g000770;Cs_ont_2g025950
GO:1900057	positive regulation of leaf senescence	6.32313	0.384929	1	Cs_ont_5g041710
GO:0000304	response to singlet oxygen	6.32313	0.384929	1	Cs_ont_2g005610
GO:0006221	pyrimidine nucleotide biosynthetic process	6.32313	0.384929	1	Cs_ont_6g003260
GO:0034051	negative regulation of plant-type hypersensitive response	6.32313	0.384929	1	Cs_ont_5g013830
GO:0048830	adventitious root development	6.32313	0.384929	1	QC_newGene_104
GO:1901348	positive regulation of secondary cell wall biogenesis...	6.32313	0.384929	1	Cs_ont_3g008190
GO:0007129	synapsis	6.32313	0.384929	1	Cs_ont_5g042450
GO:0009682	induced systemic resistance	6.32313	0.384929	1	QC_newGene_104
GO:0006809	nitric oxide biosynthetic process	6.32313	0.384929	1	Cs_ont_3g009960
GO:0010117	photoprotection	6.32313	0.384929	1	Cs_ont_9g009400
GO:0010112	regulation of systemic acquired resistance	6.32313	0.384929	1	Cs_ont_3g009190
GO:0007188	adenylate cyclase-modulating G-protein coupled receptor signaling pathway...	6.32313	0.384929	1	Cs_ont_5g049180
GO:0010089	xylem development	2.91837	0.384929	2	Cs_ont_4g028410;Cs_ont_1g013900
GO:0010223	secondary shoot formation	2.91837	0.384929	2	Cs_ont_4g004420;Cs_ont_4g028410
GO:0002229	defense response to oomycetes	2.23169	0.384929	3	Cs_ont_5g025770;Cs_ont_7g000720;Cs_ont_5g011830
GO:0046777	protein autophosphorylation	1.55305	0.399785	7	Cs_ont_3g032130;Cs_ont_5g031840;Cs_ont_9g008150;Cs_ont_5g029560;Cs_ont_8g011690;Cs_ont_2g004480;Cs_ont_6g002720
GO:0019253	reductive pentose-phosphate cycle	2.70991	0.401629	2	Cs_ont_3g000770;Cs_ont_2g025950
GO:0019722	calcium-mediated signaling	2.10771	0.404979	3	Cs_ont_6g000040;Cs_ont_4g027640;Cs_ont_5g008500
GO:0006561	proline biosynthetic process	5.41983	0.404979	1	Cs_ont_7g014770
GO:0010500	transmitting tissue development	5.41983	0.404979	1	Cs_ont_2g032520
GO:0015812	gamma-aminobutyric acid transport	5.41983	0.404979	1	Cs_ont_8g006870
GO:0046688	response to copper ion	5.41983	0.404979	1	Cs_ont_3g006580
GO:0009786	regulation of asymmetric cell division	5.41983	0.404979	1	Cs_ont_2g004480
GO:0010452	histone H3-K36 methylation	5.41983	0.404979	1	Cs_ont_3g000190
GO:0031935	regulation of chromatin silencing	5.41983	0.404979	1	Cs_ont_7g012820
GO:0048829	root cap development	5.41983	0.404979	1	Cs_ont_2g004480
GO:0010143	cutin biosynthetic process	2.61647	0.404979	2	Cs_ont_8g022970;Cs_ont_9g026170
GO:0042744	hydrogen peroxide catabolic process	1.80661	0.410752	4	Cs_ont_1g028480;Cs_ont_2g034290;Cs_ont_2g024310;Cs_ont_1g027210
GO:0009734	auxin-activated signaling pathway	1.39481	0.412864	10	Cs_ont_5g010760;Cs_ont_1g019350;Cs_ont_5g041710;Cs_ont_5g011260;Cs_ont_8g023180;Cs_ont_8g019330;Cs_ont_3g002930;Cs_ont_4g026030;Cs_ont_8g019320;Cs_ont_8g026870
GO:0042128	nitrate assimilation	2.52925	0.420218	2	Cs_ont_7g025860;Cs_ont_3g009960
GO:0009944	polarity specification of adaxial/abaxial axis	2.52925	0.420218	2	Cs_ont_4g005940;Cs_ont_9g017220
GO:1902065	response to L-glutamate	4.74235	0.429032	1	Cs_ont_3g032130
GO:0007035	vacuolar acidification	4.74235	0.429032	1	Cs_ont_1g017980
GO:0048759	xylem vessel member cell differentiation	4.74235	0.429032	1	Cs_ont_4g023360
GO:0090378	seed trichome elongation	4.74235	0.429032	1	QC_newGene_683
GO:0000045	autophagosome assembly	4.74235	0.429032	1	Cs_ont_8g024470
GO:0035265	organ growth	4.74235	0.429032	1	Cs_ont_7g022220
GO:0080027	response to herbivore	4.74235	0.429032	1	Cs_ont_2g005610
GO:0019748	secondary metabolic process	4.74235	0.429032	1	Cs_ont_3g013130
GO:0071421	manganese ion transmembrane transport	4.74235	0.429032	1	Cs_ont_3g007480
GO:0010044	response to aluminum ion	4.74235	0.429032	1	Cs_ont_6g018720
GO:0000390	spliceosomal complex disassembly	4.74235	0.429032	1	Cs_ont_7g005300
GO:0071555	cell wall organization	1.31171	0.429032	13	Cs_ont_4g002190;Cs_ont_5g050370;Cs_ont_3g021220;Cs_ont_3g011980;Cs_ont_5g009640;Cs_ont_3g008190;Cs_ont_2g010050;Cs_ont_2g017910;Cs_ont_2g018860;Cs_ont_8g006900;Cs_ont_9g007430;Cs_ont_9g006210;Cs_ont_3g002930
GO:0009833	plant-type primary cell wall biogenesis	2.44766	0.429032	2	Cs_ont_2g018860;Cs_ont_9g007430
GO:0009791	post-embryonic development	1.92909	0.429032	3	Cs_ont_8g026870;Cs_ont_5g031840;Cs_ont_8g023180
GO:0009630	gravitropism	2.37117	0.431634	2	Cs_ont_8g026870;Cs_ont_8g023180
GO:0007165	signal transduction	1.32065	0.445747	11	QC_newGene_259;Cs_ont_1g018960;Cs_ont_1g002400;Cs_ont_6g018380;QC_newGene_247;QC_newGene_224;Cs_ont_5g022760;QC_newGene_200;Cs_ont_5g025410;Cs_ont_3g005370;QC_newGene_238
GO:0046622	positive regulation of organ growth	4.21542	0.445747	1	Cs_ont_7g022220
GO:0052325	cell wall pectin biosynthetic process	4.21542	0.445747	1	Cs_ont_6g025170
GO:0010233	phloem transport	4.21542	0.445747	1	Cs_ont_6g018310
GO:0010192	mucilage biosynthetic process	4.21542	0.445747	1	Cs_ont_8g006900
GO:0006826	iron ion transport	4.21542	0.445747	1	Cs_ont_6g014020
GO:0010315	auxin efflux	4.21542	0.445747	1	Cs_ont_3g002930
GO:0000271	polysaccharide biosynthetic process	4.21542	0.445747	1	Cs_ont_5g009640
GO:0010014	meristem initiation	4.21542	0.445747	1	Cs_ont_4g013790
GO:0001709	cell fate determination	4.21542	0.445747	1	Cs_ont_2g032520
GO:0009414	response to water deprivation	1.3496	0.450352	9	Cs_ont_8g002170;Cs_ont_7g019690;Cs_ont_5g009810;Cs_ont_4g027640;Cs_ont_9g022270;Cs_ont_9g005250;Cs_ont_3g008190;Cs_ont_9g009400;Cs_ont_6g016620
GO:0005975	carbohydrate metabolic process	1.3496	0.450352	9	Cs_ont_4g022290;Cs_ont_8g027180;Cs_ont_4g022300;Cs_ont_9g018480;Cs_ont_5g004130;Cs_ont_4g021530;Cs_ont_7g021630;Cs_ont_9g001720;Cs_ont_9g018470
GO:0009686	gibberellin biosynthetic process	2.23169	0.450352	2	Cs_ont_6g013240;Cs_ont_2g006770
GO:0006972	hyperosmotic response	3.79388	0.463242	1	Cs_ont_4g023520
GO:0030007	cellular potassium ion homeostasis	3.79388	0.463242	1	Cs_ont_6g017880
GO:0000122	negative regulation of transcription by RNA polymerase...	3.79388	0.463242	1	Cs_ont_7g021850
GO:0010016	shoot system morphogenesis	3.79388	0.463242	1	Cs_ont_7g002000
GO:0010234	anther wall tapetum cell fate specification	3.79388	0.463242	1	QC_newGene_1941
GO:0009086	methionine biosynthetic process	3.79388	0.463242	1	Cs_ont_7g019350
GO:0006282	regulation of DNA repair	3.79388	0.463242	1	Cs_ont_7g012820
GO:0016310	phosphorylation	3.79388	0.463242	1	Cs_ont_1g013900
GO:0006104	succinyl-CoA metabolic process	3.79388	0.463242	1	Cs_ont_2g004050
GO:1902074	response to salt	3.79388	0.463242	1	Cs_ont_3g008190
GO:0030026	cellular manganese ion homeostasis	3.79388	0.463242	1	Cs_ont_3g007480
GO:0051568	histone H3-K4 methylation	3.44898	0.481597	1	Cs_ont_3g000190
GO:1901601	strigolactone biosynthetic process	3.44898	0.481597	1	Cs_ont_4g004420
GO:0010207	photosystem II assembly	3.44898	0.481597	1	Cs_ont_5g024910
GO:0009098	leucine biosynthetic process	3.44898	0.481597	1	Cs_ont_8g027150
GO:0022622	root system development	3.44898	0.481597	1	Cs_ont_3g032130
GO:0006833	water transport	3.44898	0.481597	1	Cs_ont_6g022100
GO:0010483	pollen tube reception	3.44898	0.481597	1	Cs_ont_5g031840
GO:0010582	floral meristem determinacy	3.44898	0.481597	1	Cs_ont_9g017220
GO:0007186	G-protein coupled receptor signaling pathway	3.44898	0.481597	1	Cs_ont_1g016030
GO:0000079	regulation of cyclin-dependent protein serine/threonine kinase activity...	3.44898	0.481597	1	Cs_ont_5g000500
GO:0002237	response to molecule of bacterial origin	2.05074	0.481597	2	Cs_ont_8g007770;Cs_ont_5g013830
GO:0080167	response to karrikin	1.51755	0.490417	4	Cs_ont_9g024100;Cs_ont_7g003040;Cs_ont_8g007820;Cs_ont_7g001550
GO:0009751	response to salicylic acid	1.33453	0.491634	7	Cs_ont_6g016950;Cs_ont_5g025770;Cs_ont_8g001570;Cs_ont_2g019470;Cs_ont_9g027950;Cs_ont_5g035280;Cs_ont_5g011830
GO:0009773	photosynthetic electron transport in photosystem I	3.16156	0.493797	1	Cs_ont_9g009400
GO:0030308	negative regulation of cell growth	3.16156	0.493797	1	Cs_ont_5g031840
GO:0046854	phosphatidylinositol phosphorylation	3.16156	0.493797	1	Cs_ont_6g002720
GO:0006753	nucleoside phosphate metabolic process	3.16156	0.493797	1	Cs_ont_2g004050
GO:0048589	developmental growth	3.16156	0.493797	1	Cs_ont_9g027600
GO:0007062	sister chromatid cohesion	3.16156	0.493797	1	Cs_ont_2g010720
GO:1903507	negative regulation of nucleic acid-templated transcription	3.16156	0.493797	1	Cs_ont_2g002000
GO:0045168	cell-cell signaling involved in cell fate commitment...	3.16156	0.493797	1	Cs_ont_5g037290
GO:0010497	plasmodesmata-mediated intercellular transport	3.16156	0.493797	1	QC_newGene_57
GO:0006631	fatty acid metabolic process	1.94558	0.493797	2	Cs_ont_3g009360;Cs_ont_8g022970
GO:0010029	regulation of seed germination	1.89694	0.493797	2	Cs_ont_5g009810;Cs_ont_5g041710
GO:0055114	oxidation-reduction process	1.39481	0.500131	5	Cs_ont_8g023250;Cs_ont_2g005780;Cs_ont_6g016620;QC_newGene_683;QC_newGene_2205
GO:0080187	floral organ senescence	2.91837	0.505776	1	Cs_ont_9g024880
GO:0009902	chloroplast relocation	2.91837	0.505776	1	Cs_ont_5g008990
GO:0071669	plant-type cell wall organization or biogenesis	2.91837	0.505776	1	Cs_ont_8g027150
GO:0006261	DNA-dependent DNA replication	2.91837	0.505776	1	Cs_ont_4g003820
GO:0009641	shade avoidance	2.91837	0.505776	1	QC_newGene_104
GO:0009556	microsporogenesis	1.85067	0.505776	2	Cs_ont_2g010050;QC_newGene_1941
GO:0010228	vegetative to reproductive phase transition of meristem...	1.44529	0.506169	4	Cs_ont_5g047740;Cs_ont_2g004750;Cs_ont_3g000190;Cs_ont_5g009810
GO:0010087	phloem or xylem histogenesis	1.80661	0.511392	2	Cs_ont_4g023360;Cs_ont_5g010760
GO:0042391	regulation of membrane potential	1.80661	0.511392	2	Cs_ont_6g000570;Cs_ont_4g003030
GO:0009636	response to toxic substance	1.80661	0.511392	2	Cs_ont_6g016620;Cs_ont_8g001570
GO:0009416	response to light stimulus	1.35496	0.515546	5	Cs_ont_8g011690;QC_newGene_224;Cs_ont_9g008150;Cs_ont_4g015540;Cs_ont_8g014690
GO:0006863	purine nucleobase transport	2.70991	0.517704	1	Cs_ont_3g011530
GO:0009616	virus induced gene silencing	2.70991	0.517704	1	Cs_ont_3g018220
GO:0006097	glyoxylate cycle	2.70991	0.517704	1	Cs_ont_8g027320
GO:0010015	root morphogenesis	2.70991	0.517704	1	Cs_ont_6g018310
GO:0018107	peptidyl-threonine phosphorylation	2.70991	0.517704	1	Cs_ont_1g011140
GO:0009864	induced systemic resistance, jasmonic acid mediated signaling...	2.70991	0.517704	1	Cs_ont_9g017220
GO:0010208	pollen wall assembly	2.70991	0.517704	1	Cs_ont_4g011890
GO:0009817	defense response to fungus, incompatible interaction	1.76459	0.517704	2	QC_newGene_259;Cs_ont_1g022750
GO:0006885	regulation of pH	1.76459	0.517704	2	Cs_ont_7g002230;Cs_ont_6g017880
GO:0051453	regulation of intracellular pH	2.52925	0.531482	1	Cs_ont_1g014810
GO:0007033	vacuole organization	2.52925	0.531482	1	Cs_ont_1g017980
GO:0071482	cellular response to light stimulus	2.52925	0.531482	1	Cs_ont_2g005780
GO:0006865	amino acid transport	2.52925	0.531482	1	Cs_ont_6g003290
GO:0052889	9,9'-di-cis-zeta-carotene desaturation to 7,9,7',9'-tetra-cis-lycopene	2.52925	0.531482	1	Cs_ont_3g018790
GO:0055062	phosphate ion homeostasis	2.52925	0.531482	1	Cs_ont_4g021750
GO:0071470	cellular response to osmotic stress	2.52925	0.531482	1	Cs_ont_7g027420
GO:0071456	cellular response to hypoxia	2.52925	0.531482	1	Cs_ont_4g011040
GO:0006094	gluconeogenesis	2.52925	0.531482	1	Cs_ont_1g022750
GO:0019538	protein metabolic process	2.52925	0.531482	1	Cs_ont_4g025210
GO:0006207	'de novo' pyrimidine nucleobase biosynthetic process	2.52925	0.531482	1	Cs_ont_6g003260
GO:0010039	response to iron ion	2.52925	0.531482	1	Cs_ont_3g007480
GO:0010025	wax biosynthetic process	1.68617	0.531482	2	Cs_ont_1g002560;Cs_ont_5g004520
GO:0015937	coenzyme A biosynthetic process	2.37117	0.536811	1	Cs_ont_2g004050
GO:0006108	malate metabolic process	2.37117	0.536811	1	Cs_ont_8g027320
GO:0048359	mucilage metabolic process involved in seed coat...	2.37117	0.536811	1	Cs_ont_8g006900
GO:0006302	double-strand break repair	2.37117	0.536811	1	Cs_ont_2g010720
GO:0018105	peptidyl-serine phosphorylation	1.40514	0.549028	3	Cs_ont_9g008150;Cs_ont_1g011140;Cs_ont_8g011690
GO:0040008	regulation of growth	1.26463	0.549663	5	Cs_ont_6g001330;Cs_ont_5g041710;Cs_ont_8g019330;Cs_ont_3g003910;QC_newGene_104
GO:0010218	response to far red light	1.58078	0.549663	2	Cs_ont_7g005590;Cs_ont_5g024910
GO:2000022	regulation of jasmonic acid mediated signaling pathway...	2.23169	0.551111	1	Cs_ont_2g002000
GO:0009933	meristem structural organization	2.23169	0.551111	1	Cs_ont_4g003820
GO:0051865	protein autoubiquitination	2.23169	0.551111	1	Cs_ont_8g002170
GO:0009698	phenylpropanoid metabolic process	2.23169	0.551111	1	Cs_ont_4g026210
GO:0009684	indoleacetic acid biosynthetic process	2.23169	0.551111	1	QC_newGene_104
GO:0005992	trehalose biosynthetic process	2.10771	0.567583	1	Cs_ont_7g014770
GO:1900056	negative regulation of leaf senescence	2.10771	0.567583	1	Cs_ont_7g014770
GO:0030154	cell differentiation	1.16479	0.58385	7	Cs_ont_6g007420;Cs_ont_1g021600;Cs_ont_9g027950;Cs_ont_5g007570;Cs_ont_2g004750;Cs_ont_3g008190;Cs_ont_9g024880
GO:0051260	protein homooligomerization	1.99678	0.586446	1	Cs_ont_2g029320
GO:0015991	ATP hydrolysis coupled proton transport	1.99678	0.586446	1	Cs_ont_1g027650
GO:0010215	cellulose microfibril organization	1.99678	0.586446	1	Cs_ont_5g038330
GO:0006817	phosphate ion transport	1.99678	0.586446	1	Cs_ont_6g005920
GO:0010262	somatic embryogenesis	1.99678	0.586446	1	Cs_ont_3g022320
GO:0009693	ethylene biosynthetic process	1.99678	0.586446	1	Cs_ont_5g029560
GO:0052544	defense response by callose deposition in cell...	1.99678	0.586446	1	QC_newGene_104
GO:0010204	defense response signaling pathway, resistance gene-independent	1.99678	0.586446	1	Cs_ont_5g013830
GO:0009733	response to auxin	1.16735	0.58811	6	Cs_ont_4g021450;Cs_ont_5g010760;Cs_ont_4g026030;Cs_ont_8g026870;Cs_ont_8g023180;QC_newGene_246
GO:0030162	regulation of proteolysis	1.43165	0.58811	2	Cs_ont_9g017220;Cs_ont_7g014520
GO:0009099	valine biosynthetic process	1.89694	0.5919	1	Cs_ont_8g027150
GO:0009862	systemic acquired resistance, salicylic acid mediated signaling...	1.89694	0.5919	1	QC_newGene_246
GO:0044030	regulation of DNA methylation	1.89694	0.5919	1	Cs_ont_7g012820
GO:0009407	toxin catabolic process	1.89694	0.5919	1	Cs_ont_8g001570
GO:0048437	floral organ development	1.89694	0.5919	1	Cs_ont_7g022220
GO:0009737	response to abscisic acid	1.10932	0.5919	10	Cs_ont_8g002170;Cs_ont_1g021600;Cs_ont_7g019690;Cs_ont_4g027640;Cs_ont_5g009810;Cs_ont_9g005250;Cs_ont_3g008190;Cs_ont_3g002320;Cs_ont_5g046330;Cs_ont_1g016030
GO:0009631	cold acclimation	1.37959	0.600495	2	Cs_ont_1g018720;Cs_ont_3g032130
GO:0016032	viral process	1.37959	0.600495	2	Cs_ont_8g023180;Cs_ont_8g026870
GO:0009615	response to virus	1.37959	0.600495	2	Cs_ont_8g023180;Cs_ont_8g026870
GO:0019432	triglyceride biosynthetic process	1.80661	0.600495	1	Cs_ont_5g004520
GO:0035194	posttranscriptional gene silencing by RNA	1.80661	0.600495	1	Cs_ont_3g018220
GO:0009097	isoleucine biosynthetic process	1.80661	0.600495	1	Cs_ont_8g027150
GO:0010449	root meristem growth	1.80661	0.600495	1	Cs_ont_3g032130
GO:0010468	regulation of gene expression	1.25073	0.600495	3	Cs_ont_7g020040;Cs_ont_4g003820;Cs_ont_2g032520
GO:0045893	positive regulation of transcription, DNA-templated	1.12055	0.600495	7	Cs_ont_8g026870;Cs_ont_5g029560;Cs_ont_9g022270;Cs_ont_8g023180;Cs_ont_4g011040;Cs_ont_2g004470;Cs_ont_9g027950
GO:0009911	positive regulation of flower development	1.35496	0.600495	2	Cs_ont_2g004750;Cs_ont_5g047740
GO:0009735	response to cytokinin	1.18559	0.600495	4	Cs_ont_1g028480;Cs_ont_1g013900;Cs_ont_9g027600;Cs_ont_1g016810
GO:0030163	protein catabolic process	1.23713	0.600495	3	Cs_ont_5g042170;Cs_ont_7g019690;Cs_ont_4g001210
GO:0034605	cellular response to heat	1.72449	0.603575	1	Cs_ont_4g011040
GO:0051707	response to other organism	1.72449	0.603575	1	Cs_ont_6g009310
GO:0009695	jasmonic acid biosynthetic process	1.72449	0.603575	1	Cs_ont_8g005850
GO:2000024	regulation of leaf development	1.72449	0.603575	1	Cs_ont_4g005940
GO:0010193	response to ozone	1.72449	0.603575	1	Cs_ont_Un005820
GO:0042742	defense response to bacterium	1.08742	0.603575	9	QC_newGene_246;Cs_ont_5g025770;Cs_ont_6g014420;Cs_ont_8g010200;QC_newGene_224;Cs_ont_2g006590;Cs_ont_7g000720;QC_newGene_104;Cs_ont_5g011830
GO:0000165	MAPK cascade	1.21081	0.604112	3	Cs_ont_9g024880;Cs_ont_6g002870;Cs_ont_3g032130
GO:0034220	ion transmembrane transport	1.64951	0.61152	1	Cs_ont_6g022100
GO:0002238	response to molecule of fungal origin	1.64951	0.61152	1	Cs_ont_3g019890
GO:0046274	lignin catabolic process	1.64951	0.61152	1	Cs_ont_3g006580
GO:0043622	cortical microtubule organization	1.58078	0.625387	1	Cs_ont_8g008990
GO:1902290	positive regulation of defense response to oomycetes...	1.58078	0.625387	1	Cs_ont_7g012820
GO:0009651	response to salt stress	1.04332	0.63887	11	Cs_ont_6g016620;Cs_ont_1g007850;Cs_ont_5g029560;Cs_ont_9g005250;Cs_ont_8g027680;Cs_ont_6g025690;Cs_ont_3g032130;Cs_ont_6g018380;Cs_ont_4g027640;Cs_ont_5g009810;Cs_ont_1g021600
GO:0009909	regulation of flower development	1.14966	0.63887	3	Cs_ont_9g024880;Cs_ont_3g000190;Cs_ont_8g000050
GO:0007568	aging	1.51755	0.63887	1	Cs_ont_1g028970
GO:0010268	brassinosteroid homeostasis	1.51755	0.63887	1	Cs_ont_3g003910
GO:0008284	positive regulation of cell proliferation	1.51755	0.63887	1	Cs_ont_7g022220
GO:0055072	iron ion homeostasis	1.51755	0.63887	1	Cs_ont_5g003510
GO:0016132	brassinosteroid biosynthetic process	1.51755	0.63887	1	QC_newGene_683
GO:0071446	cellular response to salicylic acid stimulus	1.51755	0.63887	1	Cs_ont_7g027420
GO:0030244	cellulose biosynthetic process	1.22383	0.63887	2	Cs_ont_2g018860;Cs_ont_9g007430
GO:0009873	ethylene-activated signaling pathway	1.0637	0.63887	6	Cs_ont_5g029560;Cs_ont_9g022270;Cs_ont_9g022190;Cs_ont_5g031840;Cs_ont_4g002460;Cs_ont_5g042740
GO:0042542	response to hydrogen peroxide	1.20441	0.63887	2	Cs_ont_4g023520;Cs_ont_4g011040
GO:0034599	cellular response to oxidative stress	1.45918	0.63904	1	Cs_ont_1g028480
GO:0009567	double fertilization forming a zygote and endosperm...	1.45918	0.63904	1	Cs_ont_5g001230
GO:0010431	seed maturation	1.45918	0.63904	1	Cs_ont_7g027420
GO:0008283	cell proliferation	1.45918	0.63904	1	Cs_ont_6g007420
GO:0019760	glucosinolate metabolic process	1.45918	0.63904	1	Cs_ont_9g022270
GO:0071215	cellular response to abscisic acid stimulus	1.45918	0.63904	1	Cs_ont_7g027420
GO:0034613	cellular protein localization	1.45918	0.63904	1	Cs_ont_6g018380
GO:0009816	defense response to bacterium, incompatible interaction	1.18559	0.63904	2	Cs_ont_5g013830;Cs_ont_8g024470
GO:0042752	regulation of circadian rhythm	1.40514	0.64236	1	Cs_ont_7g005300
GO:0010229	inflorescence development	1.40514	0.64236	1	Cs_ont_2g004750
GO:0000302	response to reactive oxygen species	1.40514	0.64236	1	Cs_ont_1g028480
GO:0006813	potassium ion transport	1.16735	0.64236	2	Cs_ont_7g002230;Cs_ont_6g017880
GO:0007018	microtubule-based movement	1.16735	0.64236	2	Cs_ont_3g011980;Cs_ont_3g002080
GO:0010214	seed coat development	1.35496	0.650033	1	Cs_ont_1g017980
GO:0006623	protein targeting to vacuole	1.35496	0.650033	1	Cs_ont_6g017880
GO:0009699	phenylpropanoid biosynthetic process	1.30823	0.662081	1	Cs_ont_8g020280
GO:0010286	heat acclimation	1.26463	0.675302	1	Cs_ont_4g011040
GO:0051301	cell division	0.998389	0.682935	6	Cs_ont_4g003820;Cs_ont_4g028410;Cs_ont_3g005370;Cs_ont_5g000500;QC_newGene_1110;Cs_ont_2g010720
GO:0045489	pectin biosynthetic process	1.22383	0.686341	1	Cs_ont_5g009640
GO:0032259	methylation	1.22383	0.686341	1	Cs_ont_7g019350
GO:0007338	single fertilization	1.22383	0.686341	1	Cs_ont_5g031840
GO:0001666	response to hypoxia	1.22383	0.686341	1	Cs_ont_4g011040
GO:0010345	suberin biosynthetic process	1.22383	0.686341	1	Cs_ont_6g025170
GO:0010305	leaf vascular tissue pattern formation	1.22383	0.686341	1	Cs_ont_5g010760
GO:0016126	sterol biosynthetic process	1.18559	0.690009	1	Cs_ont_8g014080
GO:0016125	sterol metabolic process	1.18559	0.690009	1	Cs_ont_2g018770
GO:0031047	gene silencing by RNA	1.03942	0.690009	2	Cs_ont_9g006470;Cs_ont_7g012820
GO:0009607	response to biotic stimulus	1.03942	0.690009	2	Cs_ont_9g018470;Cs_ont_2g017910
GO:0006633	fatty acid biosynthetic process	0.998389	0.691274	3	Cs_ont_1g018720;Cs_ont_2g012200;Cs_ont_5g000200
GO:0010119	regulation of stomatal movement	1.14966	0.694901	1	Cs_ont_7g025860
GO:0043161	proteasome-mediated ubiquitin-dependent protein catabolic process	0.964545	0.701305	6	Cs_ont_9g007940;Cs_ont_9g017220;Cs_ont_5g049500;Cs_ont_5g011840;Cs_ont_8g002170;Cs_ont_7g014520
GO:0000160	phosphorelay signal transduction system	1.11585	0.704422	1	Cs_ont_1g013900
GO:0010090	trichome morphogenesis	1.11585	0.704422	1	Cs_ont_9g026170
GO:0071554	cell wall organization or biogenesis	1.11585	0.704422	1	Cs_ont_7g024190
GO:0009860	pollen tube growth	0.998389	0.704422	2	Cs_ont_5g024390;Cs_ont_2g032520
GO:0051603	proteolysis involved in cellular protein catabolic process...	0.972789	0.716565	2	Cs_ont_8g006330;Cs_ont_2g005620
GO:0006811	ion transport	1.05385	0.720455	1	Cs_ont_5g003510
GO:0048527	lateral root development	1.05385	0.720455	1	Cs_ont_7g021850
GO:0009411	response to UV	1.05385	0.720455	1	Cs_ont_9g027950
GO:0046323	glucose import	1.02537	0.726983	1	Cs_ont_9g005250
GO:0016049	cell growth	1.02537	0.726983	1	Cs_ont_5g038330
GO:0006099	tricarboxylic acid cycle	1.02537	0.726983	1	Cs_ont_8g027320
GO:0009814	defense response, incompatible interaction	1.02537	0.726983	1	Cs_ont_1g018960
GO:0007017	microtubule-based process	1.02537	0.726983	1	Cs_ont_8g008990
GO:0042787	ubiquitin-dependent protein catabolic process	0.910531	0.736543	3	Cs_ont_8g002170;Cs_ont_9g017220;Cs_ont_7g014520
GO:0006950	response to stress	0.972789	0.738862	1	Cs_ont_3g019890
GO:0042538	hyperosmotic salinity response	0.972789	0.738862	1	Cs_ont_7g014770
GO:0009626	plant-type hypersensitive response	0.899023	0.745916	5	QC_newGene_200;Cs_ont_5g022760;Cs_ont_6g000570;Cs_ont_1g018960;Cs_ont_5g013830
GO:0045490	pectin catabolic process	0.892677	0.747656	2	Cs_ont_7g020040;Cs_ont_4g009340
GO:0006508	proteolysis	0.892677	0.747656	2	Cs_ont_4g001210;Cs_ont_5g042170
GO:0031347	regulation of defense response	0.925336	0.751014	1	Cs_ont_2g002000
GO:0009926	auxin polar transport	0.925336	0.751014	1	Cs_ont_4g023360
GO:0009640	photomorphogenesis	0.925336	0.751014	1	Cs_ont_4g003820
GO:0009738	abscisic acid-activated signaling pathway	0.874165	0.762466	5	Cs_ont_5g009810;Cs_ont_8g000460;Cs_ont_8g002170;Cs_ont_7g010910;Cs_ont_5g031840
GO:0010411	xyloglucan metabolic process	0.882297	0.763573	1	Cs_ont_3g021220
GO:0006816	calcium ion transport	0.882297	0.763573	1	Cs_ont_1g028600
GO:0006468	protein phosphorylation	0.884869	0.763805	8	Cs_ont_5g013460;Cs_ont_7g024960;Cs_ont_2g006590;Cs_ont_1g013830;Cs_ont_6g014420;Cs_ont_5g013830;Cs_ont_1g004230;Cs_ont_5g009410
GO:0009788	negative regulation of abscisic acid-activated signaling pathway...	0.862245	0.767628	1	Cs_ont_5g031840
GO:0016114	terpenoid biosynthetic process	0.843084	0.774899	1	Cs_ont_2g006430
GO:0009965	leaf morphogenesis	0.843084	0.774899	1	Cs_ont_7g002000
GO:0009723	response to ethylene	0.830776	0.776171	3	Cs_ont_5g031840;Cs_ont_1g021600;Cs_ont_7g020040
GO:0045087	innate immune response	0.815888	0.778047	2	Cs_ont_5g035280;Cs_ont_3g032130
GO:0006979	response to oxidative stress	0.843084	0.780108	5	Cs_ont_1g027210;Cs_ont_2g024310;Cs_ont_2g034290;Cs_ont_1g028480;Cs_ont_1g028970
GO:0009739	response to gibberellin	0.807208	0.780614	2	Cs_ont_3g002320;Cs_ont_5g046330
GO:0009846	pollen germination	0.807208	0.781549	1	Cs_ont_5g046390
GO:0009853	photorespiration	0.807208	0.781549	1	Cs_ont_2g031290
GO:0009908	flower development	0.821186	0.796284	5	Cs_ont_3g000190;Cs_ont_2g004750;Cs_ont_6g018310;Cs_ont_5g047740;Cs_ont_2g022460
GO:0042546	cell wall biogenesis	0.758776	0.800148	1	Cs_ont_3g021220
GO:0008643	carbohydrate transport	0.758776	0.800148	1	Cs_ont_2g029320
GO:0048364	root development	0.779564	0.803666	3	Cs_ont_2g004480;Cs_ont_3g014760;Cs_ont_5g031840
GO:0016117	carotenoid biosynthetic process	0.743898	0.803666	1	Cs_ont_3g018790
GO:0009627	systemic acquired resistance	0.729592	0.807795	1	Cs_ont_7g019690
GO:0006281	DNA repair	0.769029	0.807795	3	Cs_ont_5g025780;Cs_ont_5g009360;Cs_ont_7g012820
GO:0007067	mitotic cell cycle	0.743898	0.807795	2	Cs_ont_2g010720;QC_newGene_1110
GO:0006970	response to osmotic stress	0.743898	0.807795	2	Cs_ont_5g009810;Cs_ont_3g032130
GO:0042545	cell wall modification	0.70257	0.814547	1	Cs_ont_4g009340
GO:0007049	cell cycle	0.753751	0.814547	3	Cs_ont_5g000500;Cs_ont_5g004500;Cs_ont_4g003820
GO:0048367	shoot system development	0.689796	0.817607	1	Cs_ont_7g003350
GO:0009793	embryo development ending in seed dormancy	0.761823	0.835819	5	Cs_ont_8g023180;Cs_ont_2g004480;Cs_ont_1g018720;Cs_ont_8g026870;Cs_ont_7g027420
GO:0055085	transmembrane transport	0.632313	0.844478	1	Cs_ont_8g026390
GO:0009736	cytokinin-activated signaling pathway	0.611916	0.853697	1	Cs_ont_1g013900
GO:0007166	cell surface receptor signaling pathway	0.738108	0.853697	5	Cs_ont_5g009410;Cs_ont_6g023820;Cs_ont_1g013830;Cs_ont_5g013460;Cs_ont_7g024960
GO:0006869	lipid transport	0.602203	0.855294	1	Cs_ont_2g034730
GO:0048544	recognition of pollen	0.592793	0.858585	1	Cs_ont_1g004230
GO:0006417	regulation of translation	0.583673	0.861727	1	Cs_ont_9g006470
GO:0006351	transcription, DNA-templated	0.885169	0.862554	43	Cs_ont_5g042740;Cs_ont_2g022460;Cs_ont_4g021750;Cs_ont_2g019470;Cs_ont_7g021850;Cs_ont_5g001230;Cs_ont_6g025430;Cs_ont_9g028460;Cs_ont_9g006470;Cs_ont_5g004340;Cs_ont_8g006190;Cs_ont_5g006200;Cs_ont_8g007770;Cs_ont_6g001330;Cs_ont_5g011260;Cs_ont_4g002460;Cs_ont_9g022270;QC_newGene_1172;Cs_ont_3g008190;Cs_ont_9g022190;Cs_ont_4g011040;Cs_ont_6g014590;Cs_ont_4g026030;Cs_ont_4g013790;Cs_ont_3g005370…
GO:0035556	intracellular signal transduction	0.657898	0.872478	3	Cs_ont_1g011140;Cs_ont_9g008150;Cs_ont_8g011690
GO:0000209	protein polyubiquitination	0.534349	0.883308	1	Cs_ont_8g002170
GO:0045944	positive regulation of transcription by RNA polymerase...	0.597461	0.883308	2	Cs_ont_6g002870;Cs_ont_9g024880
GO:0045454	cell redox homeostasis	0.588198	0.887172	2	Cs_ont_5g008910;Cs_ont_3g001750
GO:0009740	gibberellic acid mediated signaling pathway	0.519709	0.887172	1	Cs_ont_6g001330
GO:0010224	response to UV-B	0.499194	0.895146	1	Cs_ont_8g020280
GO:0009624	response to nematode	0.492711	0.89681	1	Cs_ont_7g025860
GO:0009664	plant-type cell wall organization	0.486395	0.898373	1	Cs_ont_5g016980
GO:0009409	response to cold	0.611916	0.916538	4	Cs_ont_6g016620;Cs_ont_5g042740;Cs_ont_3g032130;Cs_ont_7g005590
GO:0009826	unidimensional cell growth	0.436078	0.921745	1	Cs_ont_3g002930
GO:0009408	response to heat	0.516174	0.921745	2	Cs_ont_4g023520;Cs_ont_4g011040
GO:0016569	covalent chromatin modification	0.38713	0.943191	1	Cs_ont_7g012820
GO:0046686	response to cadmium ion	0.499194	0.955908	3	QC_newGene_1172;Cs_ont_1g022750;Cs_ont_9g027600
GO:0006457	protein folding	0.30351	0.97709	1	Cs_ont_4g023520
GO:0000398	mRNA splicing, via spliceosome	0.289609	0.980333	1	Cs_ont_7g005300
GO:0006397	mRNA processing	0.325655	0.994211	2	Cs_ont_8g008480;Cs_ont_8g008430
GO:0009451	RNA modification	0.41691	0.999691	5	Cs_ont_5g010150;Cs_ont_5g015830;Cs_ont_5g000450;Cs_ont_2g017230;Cs_ont_7g025850
GO:0006355	regulation of transcription, DNA-templated	0.595377	0.999691	18	Cs_ont_2g022460;Cs_ont_4g005940;Cs_ont_3g005370;Cs_ont_5g001230;Cs_ont_8g006190;Cs_ont_9g006470;Cs_ont_5g004340;Cs_ont_6g001330;Cs_ont_5g006200;Cs_ont_2g026680;Cs_ont_3g000190;Cs_ont_4g025210;Cs_ont_7g005300;Cs_ont_2g032520;Cs_ont_2g002000;Cs_ont_5g011260;Cs_ont_9g027210;Cs_ont_7g015870
GO:0016567	protein ubiquitination	0.252925	0.999691	2	Cs_ont_7g018090;Cs_ont_7g022180
GO:0015031	protein transport	0.128606	0.999691	1	Cs_ont_8g024470
