# Supplementary material for: Identification of Novel Regulators of Fruit Sugar Accumulation Based on Transcriptome and WGCNA in Citrus sinensis
Source: Int J Mol Sci. 2025 Dec 18;26(24):12161. doi: 10.3390/ijms262412161 (PMC12733902; doi:10.3390/ijms262412161)
Supplement: Supplementary file 1 [file ijms-26-12161-s001.zip › Table S6.xlsx]

## Sheet: Sheet1
Table S6 Biological_process (GO) enrichment analysis of DEGs in fruit of Ganmi navel orange at 200 DAF
Term_id	description	enrichment_factor	qvalue	gene_num	gene_info
GO:0009851	auxin biosynthetic process	11.8427	0.0194014	5	Cs_ont_9g010690;Cs_ont_5g009040;Cs_ont_1g027400;Cs_ont_3g002930;Cs_ont_5g045420
GO:2000652	regulation of secondary cell wall biogenesis	24.8696	0.030076	3	Cs_ont_9g027950;Cs_ont_3g008190;Cs_ont_2g004470
GO:0009913	epidermal cell differentiation	24.8696	0.030076	3	Cs_ont_2g019470;Cs_ont_9g004690;Cs_ont_8g008990
GO:0050992	dimethylallyl diphosphate biosynthetic process	21.3168	0.030076	3	Cs_ont_8g022690;Cs_ont_8g022530;Cs_ont_8g022620
GO:0008152	metabolic process	3.33447	0.030076	12	Cs_ont_2g015530;Cs_ont_2g022650;Cs_ont_9g024690;Cs_ont_6g026740;Cs_ont_1g025590;Cs_ont_6g011850;Cs_ont_7g008450;QC_newGene_2201;Cs_ont_1g025610;Cs_ont_1g025560;Cs_ont_2g029410;Cs_ont_2g010050
GO:0071281	cellular response to iron ion	6.21739	0.030076	6	QC_newGene_2230;Cs_ont_1g009220;Cs_ont_3g007480;Cs_ont_3g021050;Cs_ont_4g010400;Cs_ont_3g029060
GO:0009862	systemic acquired resistance, salicylic acid mediated signaling...	9.94783	0.033601	4	Cs_ont_1g025560;QC_newGene_186;Cs_ont_1g025610;Cs_ont_1g025590
GO:0019288	isopentenyl diphosphate biosynthetic process, methylerythritol 4-phosphate pathway...	13.5652	0.0575582	3	Cs_ont_8g022690;Cs_ont_8g022620;Cs_ont_8g022530
GO:0051179	localization	33.1594	0.0575582	2	Cs_ont_9g026170;Cs_ont_9g026140
GO:0044550	secondary metabolite biosynthetic process	4.24602	0.0575582	7	Cs_ont_3g021000;Cs_ont_3g021050;QC_newGene_2230;Cs_ont_1g002170;Cs_ont_1g009220;Cs_ont_7g008330;Cs_ont_3g029060
GO:0090626	plant epidermis morphogenesis	24.8696	0.0836526	2	Cs_ont_9g026170;Cs_ont_9g026140
GO:0000741	karyogamy	6.86057	0.0836526	4	Cs_ont_1g007850;Cs_ont_7g016760;Cs_ont_8g027680;Cs_ont_6g025690
GO:0010143	cutin biosynthetic process	6.86057	0.0836526	4	Cs_ont_9g026170;Cs_ont_7g008330;Cs_ont_9g026140;Cs_ont_5g003280
GO:0015749	monosaccharide transmembrane transport	19.8957	0.108091	2	Cs_ont_9g005250;Cs_ont_3g017180
GO:0080167	response to karrikin	3.48174	0.108091	7	Cs_ont_9g024100;Cs_ont_2g006950;Cs_ont_8g003340;Cs_ont_4g022960;Cs_ont_8g007820;Cs_ont_2g023540;Cs_ont_4g027040
GO:0006809	nitric oxide biosynthetic process	16.5797	0.13999	2	Cs_ont_5g045250;Cs_ont_3g009960
GO:0003006	developmental process involved in reproduction	16.5797	0.13999	2	Cs_ont_3g027360;Cs_ont_1g013850
GO:0046323	glucose import	5.3772	0.13999	4	Cs_ont_8g022340;Cs_ont_9g005250;Cs_ont_2g000780;Cs_ont_3g017180
GO:0010197	polar nucleus fusion	4.97391	0.170468	4	Cs_ont_1g007850;Cs_ont_7g016760;Cs_ont_8g027680;Cs_ont_6g025690
GO:0009820	alkaloid metabolic process	4.73706	0.192245	4	Cs_ont_2g016690;Cs_ont_5g024940;Cs_ont_5g015730;Cs_ont_6g005610
GO:0046345	abscisic acid catabolic process	12.4348	0.193869	2	Cs_ont_1g027090;Cs_ont_6g003200
GO:0019748	secondary metabolic process	12.4348	0.193869	2	Cs_ont_6g023860;Cs_ont_3g013130
GO:0009809	lignin biosynthetic process	3.17484	0.198607	6	Cs_ont_1g027210;Cs_ont_8g020280;Cs_ont_8g024920;QC_newGene_270;Cs_ont_6g006130;Cs_ont_9g027950
GO:0006949	syncytium formation	11.0531	0.215227	2	Cs_ont_6g017260;Cs_ont_7g000150
GO:0006880	intracellular sequestering of iron ion	11.0531	0.215227	2	Cs_ont_3g007480;Cs_ont_6g014020
GO:0001709	cell fate determination	11.0531	0.215227	2	Cs_ont_7g028580;Cs_ont_2g023310
GO:0000271	polysaccharide biosynthetic process	11.0531	0.215227	2	Cs_ont_7g019840;Cs_ont_5g009640
GO:0010268	brassinosteroid homeostasis	5.9687	0.215227	3	Cs_ont_6g003200;Cs_ont_1g027090;Cs_ont_3g003910
GO:0016132	brassinosteroid biosynthetic process	5.9687	0.215227	3	QC_newGene_683;Cs_ont_1g027090;Cs_ont_6g003200
GO:0009414	response to water deprivation	2.16257	0.215227	11	Cs_ont_9g020800;Cs_ont_7g026310;Cs_ont_1g027090;Cs_ont_5g042000;Cs_ont_1g010150;Cs_ont_5g009810;Cs_ont_3g017180;Cs_ont_9g005250;Cs_ont_3g008190;Cs_ont_1g021540;Cs_ont_6g020280
GO:0009741	response to brassinosteroid	4.14493	0.215227	4	Cs_ont_7g004700;Cs_ont_3g003910;Cs_ont_5g046330;Cs_ont_3g011160
GO:0010200	response to chitin	2.89743	0.216151	6	Cs_ont_5g050360;Cs_ont_4g021750;Cs_ont_7g008310;Cs_ont_5g000690;Cs_ont_4g014040;Cs_ont_1g021760
GO:0016099	monoterpenoid biosynthetic process	9.04348	0.232893	2	QC_newGene_940;QC_newGene_920
GO:0010426	DNA methylation on cytosine within a CHH...	49.7391	0.232893	1	Cs_ont_3g021860
GO:0000819	sister chromatid segregation	49.7391	0.232893	1	Cs_ont_7g028900
GO:0044774	mitotic DNA integrity checkpoint	49.7391	0.232893	1	Cs_ont_7g028900
GO:0016102	diterpenoid biosynthetic process	49.7391	0.232893	1	Cs_ont_2g005610
GO:0042820	vitamin B6 catabolic process	49.7391	0.232893	1	Cs_ont_5g030610
GO:0035336	long-chain fatty-acyl-CoA metabolic process	49.7391	0.232893	1	Cs_ont_5g048150
GO:0019516	lactate oxidation	49.7391	0.232893	1	Cs_ont_1g027270
GO:0071398	cellular response to fatty acid	49.7391	0.232893	1	Cs_ont_4g010400
GO:0006792	regulation of sulfur utilization	49.7391	0.232893	1	Cs_ont_5g013380
GO:0042821	pyridoxal biosynthetic process	49.7391	0.232893	1	Cs_ont_5g030610
GO:1900030	regulation of pectin biosynthetic process	49.7391	0.232893	1	Cs_ont_3g009530
GO:0010336	gibberellic acid homeostasis	49.7391	0.232893	1	Cs_ont_7g019470
GO:0071555	cell wall organization	1.85199	0.232893	14	Cs_ont_4g002190;Cs_ont_9g001340;Cs_ont_7g019840;Cs_ont_5g009640;Cs_ont_3g008190;Cs_ont_8g029380;Cs_ont_2g010050;Cs_ont_2g017910;Cs_ont_4g002180;Cs_ont_8g006900;Cs_ont_3g021170;Cs_ont_3g012930;Cs_ont_9g006210;Cs_ont_3g002930
GO:0009664	plant-type cell wall organization	3.18841	0.232893	5	Cs_ont_6g017260;Cs_ont_7g000150;Cs_ont_8g018830;Cs_ont_3g007550;Cs_ont_5g005100
GO:0042128	nitrate assimilation	4.97391	0.232893	3	Cs_ont_7g019470;Cs_ont_5g042000;Cs_ont_3g009960
GO:0042744	hydrogen peroxide catabolic process	2.96066	0.232893	5	Cs_ont_1g028480;Cs_ont_4g025760;Cs_ont_2g034290;Cs_ont_2g024310;Cs_ont_1g027210
GO:0071669	plant-type cell wall organization or biogenesis	7.65217	0.232893	2	Cs_ont_8g029380;Cs_ont_3g021170
GO:0006811	ion transport	4.14493	0.270267	3	Cs_ont_3g027360;Cs_ont_5g003510;Cs_ont_5g045210
GO:0010039	response to iron ion	6.63188	0.270267	2	Cs_ont_3g007480;Cs_ont_3g027360
GO:0006865	amino acid transport	6.63188	0.270267	2	Cs_ont_8g027620;Cs_ont_6g003290
GO:0007017	microtubule-based process	4.0329	0.273766	3	Cs_ont_8g008990;Cs_ont_3g012710;Cs_ont_6g001360
GO:0009753	response to jasmonic acid	2.4263	0.273766	6	Cs_ont_3g024500;Cs_ont_2g005610;Cs_ont_9g027950;Cs_ont_2g019470;Cs_ont_7g014070;Cs_ont_5g050360
GO:0033532	stachyose biosynthetic process	24.8696	0.277938	1	Cs_ont_5g006730
GO:0048504	regulation of timing of animal organ formation...	24.8696	0.277938	1	Cs_ont_1g002170
GO:0090358	positive regulation of tryptophan metabolic process	24.8696	0.277938	1	Cs_ont_3g002930
GO:0048498	establishment of petal orientation	24.8696	0.277938	1	Cs_ont_7g008310
GO:0007638	mechanosensory behavior	24.8696	0.277938	1	Cs_ont_1g028600
GO:0090428	perianth development	24.8696	0.277938	1	Cs_ont_7g008310
GO:0048587	regulation of short-day photoperiodism, flowering	24.8696	0.277938	1	Cs_ont_3g012060
GO:0090355	positive regulation of auxin metabolic process	24.8696	0.277938	1	Cs_ont_3g002930
GO:0009312	oligosaccharide biosynthetic process	24.8696	0.277938	1	Cs_ont_5g006730
GO:0090377	seed trichome initiation	24.8696	0.277938	1	QC_newGene_683
GO:2000068	regulation of defense response to insect	24.8696	0.277938	1	Cs_ont_5g050360
GO:0010438	cellular response to sulfur starvation	24.8696	0.277938	1	Cs_ont_5g013380
GO:0043619	regulation of transcription from RNA polymerase II...	24.8696	0.277938	1	Cs_ont_5g050360
GO:0015688	iron chelate transport	24.8696	0.277938	1	Cs_ont_5g003510
GO:0010063	positive regulation of trichoblast fate specification	24.8696	0.277938	1	Cs_ont_2g019470
GO:1901657	glycosyl compound metabolic process	6.21739	0.277938	2	Cs_ont_8g027180;Cs_ont_4g016470
GO:2000280	regulation of root development	6.21739	0.277938	2	QC_newGene_57;Cs_ont_4g021750
GO:0009813	flavonoid biosynthetic process	3.06087	0.277938	4	Cs_ont_5g025770;Cs_ont_3g009610;Cs_ont_5g038970;Cs_ont_9g005140
GO:0009737	response to abscisic acid	1.74523	0.277938	12	Cs_ont_7g026310;Cs_ont_5g050360;Cs_ont_1g010150;Cs_ont_5g009810;Cs_ont_3g017180;Cs_ont_5g011910;Cs_ont_4g014040;Cs_ont_9g005250;Cs_ont_3g008190;Cs_ont_5g046330;Cs_ont_6g002240;Cs_ont_6g020280
GO:0006817	phosphate ion transport	5.2357	0.286844	2	Cs_ont_5g011910;Cs_ont_6g000850
GO:0009693	ethylene biosynthetic process	5.2357	0.286844	2	Cs_ont_5g029560;Cs_ont_4g010400
GO:1901537	positive regulation of DNA demethylation	16.5797	0.300177	1	Cs_ont_8g003340
GO:1901347	negative regulation of secondary cell wall biogenesis...	16.5797	0.300177	1	Cs_ont_3g008190
GO:0015743	malate transport	16.5797	0.300177	1	Cs_ont_5g048790
GO:0048442	sepal development	16.5797	0.300177	1	Cs_ont_7g008310
GO:0009443	pyridoxal 5'-phosphate salvage	16.5797	0.300177	1	Cs_ont_5g030610
GO:0045088	regulation of innate immune response	16.5797	0.300177	1	Cs_ont_3g009530
GO:0051262	protein tetramerization	16.5797	0.300177	1	Cs_ont_1g020450
GO:0015824	proline transport	16.5797	0.300177	1	Cs_ont_5g044790
GO:0030104	water homeostasis	16.5797	0.300177	1	Cs_ont_6g017880
GO:0007263	nitric oxide mediated signal transduction	16.5797	0.300177	1	Cs_ont_6g000580
GO:0018171	peptidyl-cysteine oxidation	16.5797	0.300177	1	Cs_ont_5g014400
GO:0006065	UDP-glucuronate biosynthetic process	16.5797	0.300177	1	Cs_ont_5g039200
GO:0010363	regulation of plant-type hypersensitive response	16.5797	0.300177	1	Cs_ont_1g025020
GO:0010025	wax biosynthetic process	3.31594	0.300177	3	Cs_ont_7g019370;Cs_ont_5g034810;Cs_ont_5g004520
GO:0016045	detection of bacterium	4.73706	0.300177	2	QC_newGene_2100;Cs_ont_5g018270
GO:0006636	unsaturated fatty acid biosynthetic process	4.73706	0.300177	2	Cs_ont_8g000570;Cs_ont_4g005560
GO:0005975	carbohydrate metabolic process	1.76938	0.300177	9	Cs_ont_4g022290;Cs_ont_8g027180;Cs_ont_5g007250;Cs_ont_3g001530;Cs_ont_4g022300;Cs_ont_4g016470;Cs_ont_1g027300;Cs_ont_9g018480;Cs_ont_4g023960
GO:0010193	response to ozone	4.52174	0.300177	2	Cs_ont_Un005820;Cs_ont_3g000240
GO:0009835	fruit ripening	3.04525	0.310328	3	Cs_ont_5g044910;Cs_ont_5g044940;Cs_ont_1g019190
GO:0009963	positive regulation of flavonoid biosynthetic process	12.4348	0.317827	1	Cs_ont_5g050360
GO:0090602	sieve element enucleation	12.4348	0.317827	1	Cs_ont_9g028460
GO:0046287	isoflavonoid metabolic process	12.4348	0.317827	1	Cs_ont_9g005140
GO:1990058	fruit replum development	12.4348	0.317827	1	Cs_ont_7g028580
GO:0090603	sieve element differentiation	12.4348	0.317827	1	Cs_ont_9g028460
GO:0030497	fatty acid elongation	12.4348	0.317827	1	Cs_ont_1g026120
GO:0009717	isoflavonoid biosynthetic process	12.4348	0.317827	1	Cs_ont_9g005140
GO:0051090	regulation of DNA-binding transcription factor activity	12.4348	0.317827	1	Cs_ont_5g050360
GO:0070483	detection of hypoxia	12.4348	0.317827	1	Cs_ont_5g014400
GO:0080143	regulation of amino acid export	12.4348	0.317827	1	Cs_ont_6g003290
GO:0033500	carbohydrate homeostasis	12.4348	0.317827	1	Cs_ont_1g028600
GO:0090558	plant epidermis development	12.4348	0.317827	1	Cs_ont_5g045630
GO:0040008	regulation of growth	1.98957	0.317827	6	Cs_ont_6g001330;Cs_ont_1g002170;Cs_ont_9g024060;Cs_ont_3g003910;Cs_ont_7g015430;Cs_ont_1g010150
GO:0007275	multicellular organism development	1.63616	0.317827	10	Cs_ont_1g027090;Cs_ont_4g013790;Cs_ont_1g010150;QC_newGene_224;Cs_ont_1g027400;Cs_ont_5g022930;Cs_ont_5g005100;Cs_ont_2g019470;Cs_ont_5g037290;Cs_ont_1g002170
GO:0055072	iron ion homeostasis	3.97913	0.317827	2	Cs_ont_5g003510;Cs_ont_3g027360
GO:0010199	organ boundary specification between lateral organs and...	9.94783	0.340189	1	Cs_ont_4g013790
GO:0032922	circadian regulation of gene expression	9.94783	0.340189	1	Cs_ont_3g012060
GO:0009061	anaerobic respiration	9.94783	0.340189	1	Cs_ont_5g014400
GO:0046621	negative regulation of organ growth	9.94783	0.340189	1	Cs_ont_7g008310
GO:0022904	respiratory electron transport chain	9.94783	0.340189	1	Cs_ont_1g027270
GO:0009800	cinnamic acid biosynthetic process	9.94783	0.340189	1	Cs_ont_7g006400
GO:0007231	osmosensory signaling pathway	9.94783	0.340189	1	Cs_ont_1g028600
GO:1901959	positive regulation of cutin biosynthetic process	9.94783	0.340189	1	Cs_ont_1g010150
GO:0009826	unidimensional cell growth	2.28686	0.340189	4	Cs_ont_9g024060;Cs_ont_3g002930;Cs_ont_7g004700;Cs_ont_7g019370
GO:0009733	response to auxin	1.78551	0.340189	7	Cs_ont_7g014070;Cs_ont_2g034960;Cs_ont_2g016180;Cs_ont_5g022930;Cs_ont_9g009820;Cs_ont_4g026030;QC_newGene_186
GO:0009651	response to salt stress	1.49217	0.354816	12	Cs_ont_7g016760;Cs_ont_1g007850;Cs_ont_5g029560;Cs_ont_9g005250;Cs_ont_1g010150;Cs_ont_8g027680;Cs_ont_6g025690;Cs_ont_3g032130;Cs_ont_6g002240;Cs_ont_3g017180;Cs_ont_5g009810;Cs_ont_1g029280
GO:0010266	response to vitamin B1	8.28986	0.367747	1	Cs_ont_1g021540
GO:0098656	anion transmembrane transport	8.28986	0.367747	1	Cs_ont_6g015600
GO:0010076	maintenance of floral meristem identity	8.28986	0.367747	1	Cs_ont_2g023310
GO:0009308	amine metabolic process	8.28986	0.367747	1	Cs_ont_5g045250
GO:0000304	response to singlet oxygen	8.28986	0.367747	1	Cs_ont_2g005610
GO:0034051	negative regulation of plant-type hypersensitive response	8.28986	0.367747	1	Cs_ont_5g013830
GO:0009635	response to herbicide	8.28986	0.367747	1	Cs_ont_5g042000
GO:1901348	positive regulation of secondary cell wall biogenesis...	8.28986	0.367747	1	Cs_ont_3g008190
GO:0009699	phenylpropanoid biosynthetic process	3.43028	0.367747	2	Cs_ont_8g020280;Cs_ont_4g007430
GO:0035428	hexose transmembrane transport	3.31594	0.367747	2	Cs_ont_2g000780;Cs_ont_3g017180
GO:0045489	pectin biosynthetic process	3.20898	0.379665	2	Cs_ont_7g019840;Cs_ont_5g009640
GO:0009395	phospholipid catabolic process	7.10559	0.389677	1	Cs_ont_7g017040
GO:0046653	tetrahydrofolate metabolic process	7.10559	0.389677	1	Cs_ont_4g000850
GO:0010500	transmitting tissue development	7.10559	0.389677	1	Cs_ont_7g028580
GO:0048441	petal development	7.10559	0.389677	1	Cs_ont_7g008310
GO:0051365	cellular response to potassium ion starvation	7.10559	0.389677	1	Cs_ont_4g010400
GO:0048638	regulation of developmental growth	7.10559	0.389677	1	Cs_ont_5g022930
GO:0006559	L-phenylalanine catabolic process	7.10559	0.389677	1	Cs_ont_7g006400
GO:0010120	camalexin biosynthetic process	7.10559	0.389677	1	Cs_ont_5g029560
GO:0010023	proanthocyanidin biosynthetic process	7.10559	0.389677	1	Cs_ont_1g017980
GO:0016125	sterol metabolic process	3.1087	0.389677	2	Cs_ont_1g027090;Cs_ont_6g003200
GO:0009873	ethylene-activated signaling pathway	1.62698	0.389677	7	Cs_ont_5g000690;Cs_ont_4g001780;Cs_ont_3g009530;Cs_ont_1g010150;Cs_ont_5g029560;Cs_ont_4g014040;Cs_ont_5g024690
GO:0010090	trichome morphogenesis	2.92583	0.404162	2	Cs_ont_9g026140;Cs_ont_9g026170
GO:0009686	gibberellin biosynthetic process	2.92583	0.404162	2	Cs_ont_2g006770;Cs_ont_5g010330
GO:0000160	phosphorelay signal transduction system	2.92583	0.404162	2	Cs_ont_1g013900;Cs_ont_8g007370
GO:0009685	gibberellin metabolic process	6.21739	0.404162	1	Cs_ont_2g006770
GO:0043090	amino acid import	6.21739	0.404162	1	Cs_ont_2g023540
GO:0007035	vacuolar acidification	6.21739	0.404162	1	Cs_ont_1g017980
GO:0009694	jasmonic acid metabolic process	6.21739	0.404162	1	Cs_ont_3g024500
GO:0010077	maintenance of inflorescence meristem identity	6.21739	0.404162	1	Cs_ont_2g023310
GO:0090378	seed trichome elongation	6.21739	0.404162	1	QC_newGene_683
GO:1902065	response to L-glutamate	6.21739	0.404162	1	Cs_ont_3g032130
GO:0000390	spliceosomal complex disassembly	6.21739	0.404162	1	Cs_ont_7g005300
GO:0071421	manganese ion transmembrane transport	6.21739	0.404162	1	Cs_ont_3g007480
GO:0010359	regulation of anion channel activity	6.21739	0.404162	1	Cs_ont_5g018270
GO:0080027	response to herbivore	6.21739	0.404162	1	Cs_ont_2g005610
GO:0006810	transport	1.65797	0.404162	6	Cs_ont_1g015040;Cs_ont_1g003970;Cs_ont_8g027680;Cs_ont_6g025690;Cs_ont_7g016760;Cs_ont_1g007850
GO:0009861	jasmonic acid and ethylene-dependent systemic resistance	5.52657	0.41091	1	Cs_ont_3g009530
GO:0010014	meristem initiation	5.52657	0.41091	1	Cs_ont_4g013790
GO:0010192	mucilage biosynthetic process	5.52657	0.41091	1	Cs_ont_8g006900
GO:0060148	positive regulation of posttranscriptional gene silencing	5.52657	0.41091	1	Cs_ont_5g034810
GO:0019745	pentacyclic triterpenoid biosynthetic process	5.52657	0.41091	1	Cs_ont_1g008510
GO:0046622	positive regulation of organ growth	5.52657	0.41091	1	Cs_ont_5g022930
GO:0006826	iron ion transport	5.52657	0.41091	1	Cs_ont_6g014020
GO:0016131	brassinosteroid metabolic process	5.52657	0.41091	1	Cs_ont_3g003910
GO:0010315	auxin efflux	5.52657	0.41091	1	Cs_ont_3g002930
GO:0010492	maintenance of shoot apical meristem identity	5.52657	0.41091	1	Cs_ont_2g023310
GO:0009814	defense response, incompatible interaction	2.6886	0.41091	2	Cs_ont_1g021760;Cs_ont_1g025020
GO:0009734	auxin-activated signaling pathway	1.46292	0.420819	8	Cs_ont_5g042000;Cs_ont_1g027400;Cs_ont_5g011260;Cs_ont_8g027620;Cs_ont_9g009820;Cs_ont_2g026640;Cs_ont_3g002930;Cs_ont_4g026030
GO:0006972	hyperosmotic response	4.97391	0.420819	1	Cs_ont_4g023520
GO:0015760	glucose-6-phosphate transport	4.97391	0.420819	1	Cs_ont_2g006950
GO:0006898	receptor-mediated endocytosis	4.97391	0.420819	1	Cs_ont_5g018270
GO:0012501	programmed cell death	4.97391	0.420819	1	Cs_ont_7g000810
GO:0016310	phosphorylation	4.97391	0.420819	1	Cs_ont_1g013900
GO:0030026	cellular manganese ion homeostasis	4.97391	0.420819	1	Cs_ont_3g007480
GO:0009269	response to desiccation	4.97391	0.420819	1	Cs_ont_5g050360
GO:0030007	cellular potassium ion homeostasis	4.97391	0.420819	1	Cs_ont_6g017880
GO:1902074	response to salt	4.97391	0.420819	1	Cs_ont_3g008190
GO:0006950	response to stress	2.55072	0.420819	2	Cs_ont_5g008040;Cs_ont_3g014570
GO:0009860	pollen tube growth	1.96339	0.424814	3	Cs_ont_5g024390;Cs_ont_2g029180;Cs_ont_7g028580
GO:0006633	fatty acid biosynthetic process	1.74523	0.424814	4	Cs_ont_3g007870;Cs_ont_4g022960;Cs_ont_5g000200;Cs_ont_7g019370
GO:0035436	triose phosphate transmembrane transport	4.52174	0.427903	1	Cs_ont_2g006950
GO:0000079	regulation of cyclin-dependent protein serine/threonine kinase activity...	4.52174	0.427903	1	Cs_ont_5g000500
GO:1990169	stress response to copper ion	4.52174	0.427903	1	Cs_ont_2g034960
GO:0006265	DNA topological change	4.52174	0.427903	1	Cs_ont_7g028900
GO:0022622	root system development	4.52174	0.427903	1	Cs_ont_3g032130
GO:0006833	water transport	4.52174	0.427903	1	Cs_ont_6g020280
GO:0009624	response to nematode	1.93789	0.427903	3	Cs_ont_5g043300;Cs_ont_3g027360;Cs_ont_2g006950
GO:0042391	regulation of membrane potential	2.36853	0.427903	2	Cs_ont_9g027550;Cs_ont_6g000580
GO:0009751	response to salicylic acid	1.49967	0.434649	6	Cs_ont_5g025770;Cs_ont_2g019470;Cs_ont_9g027950;Cs_ont_7g014070;Cs_ont_5g035280;Cs_ont_5g034810
GO:0009834	plant-type secondary cell wall biogenesis	2.31345	0.435719	2	Cs_ont_3g002930;Cs_ont_3g008190
GO:0009817	defense response to fungus, incompatible interaction	2.31345	0.435719	2	Cs_ont_8g004580;Cs_ont_2g034960
GO:0045168	cell-cell signaling involved in cell fate commitment...	4.14493	0.43607	1	Cs_ont_5g037290
GO:0090617	mitochondrial mRNA 5'-end processing	4.14493	0.43607	1	Cs_ont_2g017230
GO:0006790	sulfur compound metabolic process	4.14493	0.43607	1	Cs_ont_2g005760
GO:0010497	plasmodesmata-mediated intercellular transport	4.14493	0.43607	1	QC_newGene_57
GO:0010274	hydrotropism	4.14493	0.43607	1	Cs_ont_3g000320
GO:0046854	phosphatidylinositol phosphorylation	4.14493	0.43607	1	Cs_ont_2g005760
GO:1902183	regulation of shoot apical meristem development	4.14493	0.43607	1	Cs_ont_4g005940
GO:0015714	phosphoenolpyruvate transport	4.14493	0.43607	1	Cs_ont_2g006950
GO:0009718	anthocyanin-containing compound biosynthetic process	2.26087	0.43607	2	Cs_ont_7g013550;Cs_ont_3g015140
GO:0009749	response to glucose	2.26087	0.43607	2	Cs_ont_2g006950;Cs_ont_2g034960
GO:0009620	response to fungus	1.81972	0.437104	3	Cs_ont_5g029560;Cs_ont_8g000460;Cs_ont_5g025770
GO:0048831	regulation of shoot system development	3.82609	0.442745	1	Cs_ont_1g026300
GO:0010167	response to nitrate	3.82609	0.442745	1	Cs_ont_5g042000
GO:0000712	resolution of meiotic recombination intermediates	3.82609	0.442745	1	Cs_ont_7g028900
GO:0043562	cellular response to nitrogen levels	3.82609	0.442745	1	Cs_ont_5g045420
GO:1900111	positive regulation of histone H3-K9 dimethylation	3.82609	0.442745	1	Cs_ont_3g012060
GO:0010109	regulation of photosynthesis	3.82609	0.442745	1	Cs_ont_2g006950
GO:0009641	shade avoidance	3.82609	0.442745	1	Cs_ont_7g015430
GO:0015713	phosphoglycerate transmembrane transport	3.82609	0.442745	1	Cs_ont_2g006950
GO:0006807	nitrogen compound metabolic process	3.82609	0.442745	1	Cs_ont_1g027270
GO:0080187	floral organ senescence	3.82609	0.442745	1	Cs_ont_2g034960
GO:0009846	pollen germination	2.11656	0.443245	2	Cs_ont_7g025260;Cs_ont_8g029380
GO:0016024	CDP-diacylglycerol biosynthetic process	3.5528	0.448168	1	Cs_ont_5g003280
GO:0010208	pollen wall assembly	3.5528	0.448168	1	Cs_ont_4g011890
GO:0010374	stomatal complex development	3.5528	0.448168	1	Cs_ont_9g004690
GO:0009864	induced systemic resistance, jasmonic acid mediated signaling...	3.5528	0.448168	1	Cs_ont_4g014040
GO:0042761	very long-chain fatty acid biosynthetic process	3.5528	0.448168	1	Cs_ont_1g026120
GO:0015706	nitrate transport	3.5528	0.448168	1	Cs_ont_5g042000
GO:0006071	glycerol metabolic process	3.5528	0.448168	1	Cs_ont_8g006710
GO:0009742	brassinosteroid mediated signaling pathway	2.07246	0.448168	2	Cs_ont_2g026640;Cs_ont_7g015430
GO:0009626	plant-type hypersensitive response	1.41438	0.448168	6	Cs_ont_5g023790;QC_newGene_2100;Cs_ont_2g034960;Cs_ont_6g000580;Cs_ont_5g013830;QC_newGene_262
GO:0045454	cell redox homeostasis	1.5423	0.454033	4	Cs_ont_5g039910;Cs_ont_5g008910;Cs_ont_2g026640;Cs_ont_3g001750
GO:0009643	photosynthetic acclimation	3.31594	0.454533	1	Cs_ont_2g006950
GO:0006754	ATP biosynthetic process	3.31594	0.454533	1	Cs_ont_1g017980
GO:0007033	vacuole organization	3.31594	0.454533	1	Cs_ont_1g017980
GO:0006012	galactose metabolic process	3.31594	0.454533	1	Cs_ont_3g029500
GO:0055062	phosphate ion homeostasis	3.31594	0.454533	1	Cs_ont_4g021750
GO:0071732	cellular response to nitric oxide	3.31594	0.454533	1	Cs_ont_4g010400
GO:0000290	deadenylation-dependent decapping of nuclear-transcribed mRNA	3.31594	0.454533	1	Cs_ont_8g008430
GO:0010078	maintenance of root meristem identity	3.1087	0.465778	1	Cs_ont_5g045420
GO:0048359	mucilage metabolic process involved in seed coat...	3.1087	0.465778	1	Cs_ont_8g006900
GO:0002239	response to oomycetes	3.1087	0.465778	1	Cs_ont_5g025770
GO:0046244	salicylic acid catabolic process	3.1087	0.465778	1	Cs_ont_5g025770
GO:0006312	mitotic recombination	3.1087	0.465778	1	Cs_ont_7g028900
GO:0009627	systemic acquired resistance	1.91304	0.465778	2	Cs_ont_1g021540;Cs_ont_5g014690
GO:0030163	protein catabolic process	1.62193	0.465778	3	Cs_ont_1g010160;Cs_ont_1g028730;Cs_ont_7g000810
GO:0031087	deadenylation-independent decapping of nuclear-transcribed mRNA	2.92583	0.475881	1	Cs_ont_8g008430
GO:0071369	cellular response to ethylene stimulus	2.92583	0.475881	1	Cs_ont_5g022930
GO:0045493	xylan catabolic process	2.92583	0.475881	1	Cs_ont_5g014690
GO:0045892	negative regulation of transcription, DNA-templated	1.45224	0.478029	4	Cs_ont_2g023310;Cs_ont_7g015430;Cs_ont_5g010460;Cs_ont_4g014040
GO:0042742	defense response to bacterium	1.26724	0.478029	8	QC_newGene_186;Cs_ont_5g025770;Cs_ont_8g010200;QC_newGene_224;Cs_ont_5g045420;Cs_ont_2g006590;Cs_ont_5g018270;QC_newGene_2100
GO:0048367	shoot system development	1.8087	0.484401	2	Cs_ont_5g045420;Cs_ont_4g020610
GO:0007165	signal transduction	1.25922	0.484401	8	QC_newGene_262;Cs_ont_1g021550;QC_newGene_2115;QC_newGene_224;Cs_ont_5g005100;QC_newGene_2100;Cs_ont_5g023790;Cs_ont_9g016160
GO:0043067	regulation of programmed cell death	2.76329	0.48495	1	Cs_ont_1g025020
GO:0015996	chlorophyll catabolic process	2.76329	0.48495	1	Cs_ont_1g025020
GO:2000377	regulation of reactive oxygen species metabolic process...	2.76329	0.48495	1	Cs_ont_6g002240
GO:0045723	positive regulation of fatty acid biosynthetic process...	2.61785	0.500968	1	Cs_ont_1g010150
GO:0052544	defense response by callose deposition in cell...	2.61785	0.500968	1	Cs_ont_5g018270
GO:0010204	defense response signaling pathway, resistance gene-independent	2.61785	0.500968	1	Cs_ont_5g013830
GO:0010105	negative regulation of ethylene-activated signaling pathway	2.61785	0.500968	1	Cs_ont_4g014040
GO:0006857	oligopeptide transport	2.61785	0.500968	1	Cs_ont_5g042000
GO:0016998	cell wall macromolecule catabolic process	2.61785	0.500968	1	Cs_ont_1g029150
GO:0009617	response to bacterium	1.49217	0.500968	3	Cs_ont_5g003510;Cs_ont_2g005610;Cs_ont_5g025770
GO:0006829	zinc ion transport	2.48696	0.508139	1	Cs_ont_8g002190
GO:0048653	anther development	2.48696	0.508139	1	Cs_ont_4g015870
GO:0006970	response to osmotic stress	1.46292	0.509058	3	Cs_ont_5g009810;Cs_ont_3g032130;Cs_ont_2g026640
GO:0055085	transmembrane transport	1.65797	0.512109	2	Cs_ont_3g027360;Cs_ont_8g026390
GO:0045893	positive regulation of transcription, DNA-templated	1.25922	0.512444	6	Cs_ont_5g029560;Cs_ont_5g050360;Cs_ont_7g014070;Cs_ont_2g004470;Cs_ont_3g009530;Cs_ont_9g027950
GO:0006281	DNA repair	1.3443	0.518103	4	Cs_ont_5g025780;Cs_ont_5g009360;Cs_ont_2g033980;Cs_ont_7g028420
GO:0048467	gynoecium development	2.36853	0.518103	1	Cs_ont_5g045420
GO:0010449	root meristem growth	2.36853	0.518103	1	Cs_ont_3g032130
GO:0009958	positive gravitropism	2.36853	0.518103	1	Cs_ont_5g045420
GO:0010102	lateral root morphogenesis	2.36853	0.518103	1	Cs_ont_2g016180
GO:0019432	triglyceride biosynthetic process	2.36853	0.518103	1	Cs_ont_5g004520
GO:0030244	cellulose biosynthetic process	1.60449	0.518183	2	Cs_ont_8g029380;Cs_ont_3g021170
GO:0009736	cytokinin-activated signaling pathway	1.60449	0.518183	2	Cs_ont_8g007370;Cs_ont_1g013900
GO:2000024	regulation of leaf development	2.26087	0.522117	1	Cs_ont_4g005940
GO:0034605	cellular response to heat	2.26087	0.522117	1	Cs_ont_3g021860
GO:0042127	regulation of cell proliferation	2.26087	0.522117	1	Cs_ont_5g022930
GO:0000162	tryptophan biosynthetic process	2.26087	0.522117	1	Cs_ont_3g002930
GO:0048443	stamen development	2.26087	0.522117	1	Cs_ont_1g013850
GO:0046916	cellular transition metal ion homeostasis	1.57902	0.522117	2	Cs_ont_9g026520;Cs_ont_2g012560
GO:0009816	defense response to bacterium, incompatible interaction	1.55435	0.52374	2	Cs_ont_5g013830;Cs_ont_1g021760
GO:0048544	recognition of pollen	1.55435	0.52374	2	Cs_ont_8g017540;Cs_ont_1g004230
GO:0010150	leaf senescence	1.30037	0.52374	4	Cs_ont_5g029560;Cs_ont_2g034960;Cs_ont_2g002950;Cs_ont_3g019700
GO:0034220	ion transmembrane transport	2.16257	0.52374	1	Cs_ont_6g020280
GO:0006032	chitin catabolic process	2.16257	0.52374	1	Cs_ont_1g029150
GO:0046274	lignin catabolic process	2.16257	0.52374	1	QC_newGene_994
GO:0007267	cell-cell signaling	2.16257	0.52374	1	Cs_ont_5g008500
GO:0007018	microtubule-based movement	1.53043	0.52374	2	Cs_ont_1g027620;Cs_ont_2g035730
GO:0043622	cortical microtubule organization	2.07246	0.531476	1	Cs_ont_8g008990
GO:0009750	response to fructose	2.07246	0.531476	1	Cs_ont_2g034960
GO:0006351	transcription, DNA-templated	1.05254	0.534744	39	Cs_ont_5g024690;Cs_ont_3g012060;Cs_ont_2g026410;Cs_ont_4g021750;Cs_ont_1g010150;Cs_ont_5g000690;Cs_ont_2g019470;Cs_ont_9g004690;Cs_ont_3g009530;Cs_ont_9g028460;Cs_ont_7g014070;Cs_ont_6g001330;Cs_ont_4g001780;Cs_ont_2g023310;Cs_ont_5g011260;Cs_ont_9g009820;QC_newGene_1172;Cs_ont_4g014040;Cs_ont_3g008190;Cs_ont_4g015070;Cs_ont_2g014450;Cs_ont_4g026030;Cs_ont_4g013790;Cs_ont_3g021860;Cs_ont_7g015430…
GO:0009611	response to wounding	1.21315	0.538487	5	Cs_ont_5g050360;Cs_ont_8g000460;Cs_ont_2g005610;Cs_ont_3g032130;Cs_ont_5g029560
GO:0007568	aging	1.98957	0.54088	1	Cs_ont_2g034960
GO:0009744	response to sucrose	1.44171	0.548499	2	Cs_ont_2g006950;Cs_ont_2g034960
GO:0010183	pollen tube guidance	1.91304	0.553485	1	Cs_ont_1g013850
GO:0009639	response to red or far red light...	1.91304	0.553485	1	Cs_ont_1g027090
GO:0071215	cellular response to abscisic acid stimulus	1.91304	0.553485	1	Cs_ont_1g026120
GO:0034599	cellular response to oxidative stress	1.91304	0.553485	1	Cs_ont_1g028480
GO:0010073	meristem maintenance	1.91304	0.553485	1	Cs_ont_4g009350
GO:0010089	xylem development	1.91304	0.553485	1	Cs_ont_1g013900
GO:0042752	regulation of circadian rhythm	1.84219	0.557948	1	Cs_ont_7g005300
GO:0000302	response to reactive oxygen species	1.84219	0.557948	1	Cs_ont_1g028480
GO:0009740	gibberellic acid mediated signaling pathway	1.36272	0.568489	2	Cs_ont_6g001330;Cs_ont_6g002240
GO:0009877	nodulation	1.7764	0.568489	1	Cs_ont_4g006460
GO:0006623	protein targeting to vacuole	1.7764	0.568489	1	Cs_ont_6g017880
GO:0010214	seed coat development	1.7764	0.568489	1	Cs_ont_1g017980
GO:0000272	polysaccharide catabolic process	1.7764	0.568489	1	Cs_ont_1g029150
GO:0009738	abscisic acid-activated signaling pathway	1.14606	0.571478	5	Cs_ont_5g050360;Cs_ont_5g009810;Cs_ont_8g000460;Cs_ont_4g005330;Cs_ont_5g045250
GO:0010187	negative regulation of seed germination	1.71514	0.572892	1	Cs_ont_1g010150
GO:0010623	programmed cell death involved in cell development...	1.71514	0.572892	1	Cs_ont_2g034960
GO:0030001	metal ion transport	1.32638	0.572892	2	Cs_ont_9g026520;Cs_ont_2g012560
GO:0010224	response to UV-B	1.30892	0.577846	2	Cs_ont_8g020280;Cs_ont_2g034960
GO:0009944	polarity specification of adaxial/abaxial axis	1.65797	0.579634	1	Cs_ont_4g005940
GO:0006952	defense response	1.04391	0.586246	17	Cs_ont_3g009330;QC_newGene_2100;Cs_ont_6g000580;Cs_ont_5g046330;Cs_ont_1g021540;Cs_ont_3g002930;Cs_ont_9g018480;Cs_ont_8g025850;QC_newGene_2115;Cs_ont_4g010400;Cs_ont_8g008430;Cs_ont_7g024960;Cs_ont_5g034810;Cs_ont_2g017910;Cs_ont_5g002790;Cs_ont_1g029150;Cs_ont_5g000690
GO:0051603	proteolysis involved in cellular protein catabolic process...	1.27536	0.589138	2	Cs_ont_7g018660;Cs_ont_2g034960
GO:0010305	leaf vascular tissue pattern formation	1.60449	0.589138	1	Cs_ont_2g026640
GO:0001666	response to hypoxia	1.60449	0.589138	1	Cs_ont_5g014400
GO:0006357	regulation of transcription by RNA polymerase II...	1.17494	0.589374	3	Cs_ont_2g019470;Cs_ont_3g008190;Cs_ont_9g027950
GO:0006979	response to oxidative stress	1.10531	0.590372	5	Cs_ont_1g027210;Cs_ont_2g024310;Cs_ont_2g034290;Cs_ont_1g028480;Cs_ont_4g025760
GO:0009735	response to cytokinin	1.16576	0.592036	3	Cs_ont_2g034960;Cs_ont_1g028480;Cs_ont_1g013900
GO:0016126	sterol biosynthetic process	1.55435	0.592036	1	Cs_ont_8g014080
GO:0030422	production of siRNA involved in RNA interference...	1.50725	0.602878	1	Cs_ont_5g034810
GO:0006508	proteolysis	1.17033	0.629982	2	Cs_ont_1g010160;Cs_ont_1g028730
GO:0009411	response to UV	1.38164	0.63622	1	Cs_ont_9g027950
GO:0048527	lateral root development	1.38164	0.63622	1	Cs_ont_5g045420
GO:0032502	developmental process	1.3443	0.644062	1	Cs_ont_7g015430
GO:0002237	response to molecule of bacterial origin	1.3443	0.644062	1	Cs_ont_5g013830
GO:0009416	response to light stimulus	1.06584	0.649939	3	Cs_ont_4g022960;QC_newGene_224;Cs_ont_7g019370
GO:0006631	fatty acid metabolic process	1.27536	0.660792	1	Cs_ont_3g009360
GO:0042538	hyperosmotic salinity response	1.27536	0.660792	1	Cs_ont_7g026310
GO:0009644	response to high light intensity	1.27536	0.660792	1	Cs_ont_4g023520
GO:0010584	pollen exine formation	1.24348	0.665635	1	Cs_ont_2g010050
GO:0010029	regulation of seed germination	1.24348	0.665635	1	Cs_ont_5g009810
GO:0009409	response to cold	1.00281	0.665838	5	Cs_ont_4g022960;Cs_ont_3g021170;Cs_ont_3g032130;Cs_ont_7g019370;Cs_ont_3g012060
GO:0045087	innate immune response	1.06966	0.665838	2	Cs_ont_5g035280;Cs_ont_3g032130
GO:0009556	microsporogenesis	1.21315	0.668148	1	Cs_ont_2g010050
GO:0031347	regulation of defense response	1.21315	0.668148	1	Cs_ont_2g029180
GO:0009739	response to gibberellin	1.05828	0.668148	2	Cs_ont_6g002240;Cs_ont_5g046330
GO:0010087	phloem or xylem histogenesis	1.18427	0.672399	1	Cs_ont_5g045420
GO:0009637	response to blue light	1.18427	0.672399	1	Cs_ont_7g015870
GO:0016042	lipid catabolic process	1.00823	0.672399	3	Cs_ont_5g011300;Cs_ont_2g003040;Cs_ont_5g044450
GO:0006885	regulation of pH	1.15672	0.676369	1	Cs_ont_6g017880
GO:0006816	calcium ion transport	1.15672	0.676369	1	Cs_ont_1g028600
GO:0009863	salicylic acid mediated signaling pathway	1.15672	0.676369	1	Cs_ont_3g009530
GO:0016569	covalent chromatin modification	1.01508	0.677889	2	Cs_ont_3g021860;Cs_ont_2g023310
GO:0010311	lateral root formation	1.13043	0.678077	1	Cs_ont_8g022340
GO:0006629	lipid metabolic process	1.00483	0.680261	2	Cs_ont_8g006710;Cs_ont_5g000200
GO:0016114	terpenoid biosynthetic process	1.10531	0.683516	1	Cs_ont_2g006430
GO:0009853	photorespiration	1.05828	0.6997	1	Cs_ont_1g027270
GO:0010114	response to red light	0.975277	0.731773	1	QC_newGene_224
GO:0002229	defense response to oomycetes	0.975277	0.731773	1	Cs_ont_5g025770
GO:0019722	calcium-mediated signaling	0.921095	0.751236	1	Cs_ont_5g008500
GO:0009631	cold acclimation	0.904348	0.756633	1	Cs_ont_3g032130
GO:0009615	response to virus	0.904348	0.756633	1	Cs_ont_5g034810
GO:0016036	cellular response to phosphate starvation	0.888199	0.759672	1	Cs_ont_1g020450
GO:0006468	protein phosphorylation	0.870072	0.77002	6	Cs_ont_8g006030;Cs_ont_7g024960;Cs_ont_8g017540;Cs_ont_2g006590;Cs_ont_5g013830;Cs_ont_1g004230
GO:0009056	catabolic process	0.843036	0.776445	1	Cs_ont_5g024390
GO:0009867	jasmonic acid mediated signaling pathway	0.828986	0.780975	1	Cs_ont_9g020800
GO:0006310	DNA recombination	0.828986	0.780975	1	Cs_ont_2g033980
GO:0048316	seed development	0.802244	0.789558	1	Cs_ont_3g027360
GO:0042542	response to hydrogen peroxide	0.78951	0.793618	1	Cs_ont_4g023520
GO:0009658	chloroplast organization	0.783293	0.79724	2	Cs_ont_3g000320;Cs_ont_8g012420
GO:0006813	potassium ion transport	0.765217	0.801297	1	Cs_ont_6g017880
GO:0009553	embryo sac development	0.742375	0.810662	1	Cs_ont_1g013850
GO:0051028	mRNA transport	0.742375	0.810662	1	Cs_ont_1g011950
GO:0055114	oxidation-reduction process	0.731458	0.82534	2	QC_newGene_683;Cs_ont_5g039910
GO:0009723	response to ethylene	0.726119	0.826896	2	Cs_ont_5g045420;Cs_ont_4g014040
GO:0009607	response to biotic stimulus	0.681358	0.833466	1	Cs_ont_2g017910
GO:0018105	peptidyl-serine phosphorylation	0.614063	0.867793	1	Cs_ont_9g024060
GO:0007049	cell cycle	0.658796	0.868392	2	Cs_ont_5g000500;Cs_ont_4g025110
GO:0015979	photosynthesis	0.599267	0.871266	1	Cs_ont_2g006950
GO:0030154	cell differentiation	0.654462	0.895539	3	Cs_ont_9g027950;Cs_ont_1g026300;Cs_ont_3g008190
GO:0046686	response to cadmium ion	0.654462	0.895539	3	Cs_ont_5g046100;Cs_ont_9g023650;QC_newGene_1172
GO:0010468	regulation of gene expression	0.546584	0.895539	1	Cs_ont_7g028580
GO:0000165	MAPK cascade	0.52914	0.901079	1	Cs_ont_3g032130
GO:0043161	proteasome-mediated ubiquitin-dependent protein catabolic process	0.632277	0.903178	3	Cs_ont_9g007940;Cs_ont_4g027040;Cs_ont_1g021760
GO:0046777	protein autophosphorylation	0.581744	0.905674	2	Cs_ont_3g032130;Cs_ont_5g029560
GO:0009909	regulation of flower development	0.502415	0.908837	1	Cs_ont_7g008310
GO:0006511	ubiquitin-dependent protein catabolic process	0.482904	0.917328	1	Cs_ont_6g019950
GO:0010228	vegetative to reproductive phase transition of meristem...	0.473706	0.920003	1	Cs_ont_5g009810
GO:0009555	pollen development	0.407698	0.953506	1	Cs_ont_1g013850
GO:0006457	protein folding	0.397913	0.956111	1	Cs_ont_4g023520
GO:0000398	mRNA splicing, via spliceosome	0.379688	0.962929	1	Cs_ont_7g005300
GO:0050832	defense response to fungus	0.46269	0.962929	2	Cs_ont_8g000460;Cs_ont_8g010200
GO:0015031	protein transport	0.505822	0.965688	3	Cs_ont_1g011950;Cs_ont_9g026030;Cs_ont_4g020990
GO:0016567	protein ubiquitination	0.497391	0.967689	3	Cs_ont_2g019980;Cs_ont_1g021760;Cs_ont_2g023310
GO:0009908	flower development	0.430642	0.970946	2	Cs_ont_5g045420;Cs_ont_3g012060
GO:0048364	root development	0.340679	0.970946	1	Cs_ont_4g020610
GO:0009408	response to heat	0.338361	0.970946	1	Cs_ont_4g023520
GO:0006355	regulation of transcription, DNA-templated	0.693833	0.972074	16	Cs_ont_3g012060;Cs_ont_2g014450;Cs_ont_4g005940;Cs_ont_2g026410;Cs_ont_3g021860;Cs_ont_7g028580;Cs_ont_3g014570;Cs_ont_8g003340;Cs_ont_6g001330;Cs_ont_7g008310;Cs_ont_7g025420;Cs_ont_1g026300;Cs_ont_7g005300;Cs_ont_5g011260;Cs_ont_4g015070;Cs_ont_7g015870
GO:0007166	cell surface receptor signaling pathway	0.387075	0.97963	2	Cs_ont_8g006030;Cs_ont_7g024960
GO:0035556	intracellular signal transduction	0.287509	0.980854	1	Cs_ont_9g024060
GO:0051301	cell division	0.218154	0.998256	1	Cs_ont_5g000500
GO:0006397	mRNA processing	0.213473	0.998256	1	Cs_ont_8g008430
GO:0009793	embryo development ending in seed dormancy	0.199756	0.998256	1	Cs_ont_5g045630
GO:0009451	RNA modification	0.32795	0.998256	3	Cs_ont_8g012420;Cs_ont_5g000450;Cs_ont_2g017230
