# Supplementary material for: Identification of Novel Regulators of Fruit Sugar Accumulation Based on Transcriptome and WGCNA in Citrus sinensis
Source: Int J Mol Sci. 2025 Dec 18;26(24):12161. doi: 10.3390/ijms262412161 (PMC12733902; doi:10.3390/ijms262412161)
Supplement: Supplementary file 1 [file ijms-26-12161-s001.zip › Table S7.xlsx]

## Sheet: Sheet1
Table S7 Genes expression and functional annotation of genes in brown1 module
ID	180-DAF		200-DAF		Swissprot_annotation	nr_annotation
	-log2FC	qvalue	-log2FC	qvalue
Cs_ont_5g030470	-0.420699	0.139475	-0.173182	0.601366	Small heat shock protein, chloroplastic OS=Petunia hybrida OX=4102 GN=HSP22 PE=2 SV=1	XP_006493186.1 small heat shock protein, chloroplastic isoform X1 [Citrus sinensis]
Cs_ont_5g015810	-1.2801	0.000833418	-1.01407	8.64829e-06	Germin-like protein subfamily 1 member 13 OS=Arabidopsis thaliana OX=3702 GN=GLP6 PE=2 SV=2	XP_024954975.1 germin-like protein subfamily 1 member 17 [Citrus sinensis]
Cs_ont_1g027310	-0.864299	9.97442e-08	-0.399075	0.0147287	Thioredoxin H-type OS=Ricinus communis OX=3988 PE=3 SV=1	XP_006466877.1 thioredoxin H-type [Citrus sinensis]
Cs_ont_6g016010	-0.846775	0.00119989	-0.534641	0.029459	17.7 kDa class I heat shock protein OS=Solanum peruvianum OX=4082 PE=2 SV=1	XP_006480920.1 class I heat shock protein-like [Citrus sinensis]
Cs_ont_7g013750	-0.595232	0.000427036	-0.548477	0.0010249	--	XP_006485063.1 uncharacterized protein LOC102618549 [Citrus sinensis]
Cs_ont_2g010600	-0.456244	0.114328	-0.32307	0.0165652	Plasma membrane-associated cation-binding protein 1 OS=Arabidopsis thaliana OX=3702 GN=PCAP1 PE=1 SV=1	XP_006468603.1 plasma membrane-associated cation-binding protein 1 [Citrus sinensis]
Cs_ont_1g014080	-0.960414	2.24743e-06	-0.569706	0.0276593	26.5 kDa heat shock protein, mitochondrial OS=Arabidopsis thaliana OX=3702 GN=HSP26.5 PE=2 SV=1	XP_006465333.1 26.5 kDa heat shock protein, mitochondrial [Citrus sinensis]
Cs_ont_2g003680	-0.56649	0.0173871	-0.943451	4.06384e-07	Cysteine proteinase RD21A OS=Arabidopsis thaliana OX=3702 GN=RD21A PE=1 SV=1	XP_006467643.1 low-temperature-induced cysteine proteinase-like [Citrus sinensis]
Cs_ont_2g032690	0.16622	0.429625	0.539421	0.000629855	Zinc finger A20 and AN1 domain-containing stress-associated protein 8 OS=Oryza sativa subsp. japonica OX=39947 GN=SAP8 PE=2 SV=1	XP_006467189.1 zinc finger A20 and AN1 domain-containing stress-associated protein 8 [Citrus sinensis]
Cs_ont_9g004850	0.328925	0.0437588	0.428462	0.0176498	Stem-specific protein TSJT1 OS=Nicotiana tabacum OX=4097 GN=TSJT1 PE=2 SV=1	XP_006489316.1 stem-specific protein TSJT1 [Citrus sinensis]
Cs_ont_3g012580	-0.247473	0.312518	-0.608917	0.00292499	Phosphoenolpyruvate carboxykinase (ATP) OS=Cucumis sativus OX=3659 GN=PCK PE=2 SV=1	XP_006472383.1 phosphoenolpyruvate carboxykinase (ATP)-like [Citrus sinensis]
Cs_ont_6g019300	-0.379099	0.153639	-0.318936	0.0400432	L-ascorbate peroxidase 2, cytosolic OS=Arabidopsis thaliana OX=3702 GN=APX2 PE=2 SV=3	XP_006480586.1 L-ascorbate peroxidase 2, cytosolic [Citrus sinensis]
Cs_ont_3g015280	-1.27748	9.19116e-06	-0.681639	9.86959e-05	Dormancy-associated protein homolog 3 OS=Arabidopsis thaliana OX=3702 GN=At1g56220 PE=1 SV=1	XP_006472104.1 dormancy-associated protein homolog 3 [Citrus sinensis]
Cs_ont_4g021180	0.520617	0.0390156	0.266141	0.0384797	Heat shock protein 81-3 OS=Oryza sativa subsp. japonica OX=39947 GN=HSP81-3 PE=1 SV=2	NP_001275844.1 HSP90 protein [Citrus sinensis]
Cs_ont_2g023270	-0.784403	0.00224099	-0.78635	6.46235e-06	Heat shock protein 21, chloroplastic OS=Arabidopsis thaliana OX=3702 GN=HSP21 PE=1 SV=1	XP_006469964.1 small heat shock protein, chloroplastic [Citrus sinensis]
Cs_ont_1g018310	0.476481	0.00222574	0.416892	0.0172941	Ethylene-responsive transcription factor RAP2-12 OS=Arabidopsis thaliana OX=3702 GN=RAP2-12 PE=1 SV=1	XP_024950584.1 ethylene-responsive transcription factor RAP2-12 isoform X3 [Citrus sinensis]
Cs_ont_1g005460	-0.42223	0.254401	-0.84468	7.41973e-05	Kunitz trypsin inhibitor 2 OS=Arabidopsis thaliana OX=3702 GN=KTI2 PE=2 SV=1	XP_006465039.1 kunitz trypsin inhibitor 2-like [Citrus sinensis]
Cs_ont_6g007450	0.221304	0.447909	0.583873	0.00328374	Fructose-bisphosphate aldolase 6, cytosolic OS=Arabidopsis thaliana OX=3702 GN=FBA6 PE=1 SV=1	XP_006481883.1 fructose-bisphosphate aldolase 6, cytosolic [Citrus sinensis]
Cs_ont_6g009640	-0.84616	0.00121241	-0.563373	5.65193e-05	MD-2-related lipid-recognition protein ROSY1 OS=Arabidopsis thaliana OX=3702 GN=ROSY1 PE=1 SV=1	XP_006481619.1 putative phosphatidylglycerol/phosphatidylinositol transfer protein DDB_G0282179 [Citrus sinensis]
Cs_ont_2g022940	-1.58905	1.74322e-15	-0.910048	0.00142221	17.6 kDa class I heat shock protein OS=Solanum peruvianum OX=4082 PE=2 SV=1	XP_006469937.1 class I heat shock protein-like [Citrus sinensis]
Cs_ont_6g022100	-1.22814	5.33592e-06	-0.661917	0.0195952	Aquaporin TIP1-1 OS=Arabidopsis thaliana OX=3702 GN=TIP1-1 PE=1 SV=1	XP_006493539.1 aquaporin TIP1-1 [Citrus sinensis]
Cs_ont_2g012300	0.320148	0.100014	0.30099	0.172046	ATP synthase subunit beta, mitochondrial OS=Hevea brasiliensis OX=3981 GN=ATPB PE=2 SV=1	XP_006468800.1 ATP synthase subunit beta, mitochondrial [Citrus sinensis]
Cs_ont_2g031470	-2.2585	1.58994e-11	-1.9356	0.0426297	--	XP_006470712.1 uncharacterized protein LOC102630209 [Citrus sinensis]
Cs_ont_4g011660	0.0888619	0.64551	0.227312	0.109889	40S ribosomal protein S3-3 OS=Arabidopsis thaliana OX=3702 GN=RPS3C PE=1 SV=1	XP_006490820.1 40S ribosomal protein S3-3 [Citrus sinensis]
Cs_ont_5g022460	0.349869	0.0235089	0.141829	0.631146	La-related protein 6B OS=Arabidopsis thaliana OX=3702 GN=LARP6B PE=1 SV=2	XP_006493132.1 la-related protein 6B [Citrus sinensis]
Cs_ont_7g001200	0.0745437	0.711288	0.162848	0.312946	60S acidic ribosomal protein P0 OS=Glycine max OX=3847 PE=2 SV=1	XP_006486350.1 60S acidic ribosomal protein P0 [Citrus sinensis]
Cs_ont_2g005280	-0.358553	0.10253	-0.421533	0.0143333	Allantoinase OS=Arabidopsis thaliana OX=3702 GN=ALN PE=1 SV=1	XP_006467814.1 allantoinase [Citrus sinensis]
Cs_ont_4g023830	0.267943	0.167604	0.248185	0.194313	Eukaryotic initiation factor 4A-11 OS=Nicotiana tabacum OX=4097 PE=2 SV=1	XP_015384494.1 eukaryotic initiation factor 4A-11 isoform X2 [Citrus sinensis]
Cs_ont_7g018570	-0.195423	0.489988	-0.183007	0.447142	Glutamine synthetase nodule isozyme OS=Vigna aconitifolia OX=3918 PE=2 SV=1	XP_006484548.1 glutamine synthetase nodule isozyme [Citrus sinensis]
Cs_ont_7g025620	-0.981014	0.000134648	-0.649173	0.0180934	Glutathione S-transferase U17 OS=Arabidopsis thaliana OX=3702 GN=GSTU17 PE=2 SV=1	XP_006483268.1 glutathione S-transferase U17-like [Citrus sinensis]
Cs_ont_4g021680	0.0132193	0.959651	0.364123	0.0246614	Ubiquitin-conjugating enzyme E2-17 kDa OS=Solanum lycopersicum OX=4081 PE=2 SV=1	XP_024953445.1 ubiquitin-conjugating enzyme E2-17 kDa isoform X1 [Citrus sinensis]
Cs_ont_7g005390	0.194841	0.439184	0.698505	5.28946e-06	Elongation factor 1-alpha OS=Nicotiana tabacum OX=4097 PE=2 SV=1	XP_006485903.1 elongation factor 1-alpha [Citrus sinensis]
Cs_ont_2g001480	0.0968662	0.691973	0.253531	0.086837	--	XP_006467399.1 pyridoxal phosphate homeostasis protein [Citrus sinensis]
Cs_ont_4g028270	-0.515428	0.0155012	-0.500921	0.00440214	CBL-interacting serine/threonine-protein kinase 6 OS=Arabidopsis thaliana OX=3702 GN=CIPK6 PE=1 SV=1	XP_006473970.1 CBL-interacting serine/threonine-protein kinase 6 [Citrus sinensis]
Cs_ont_1g028820	-1.77704	4.44337e-13	-1.6643	1.56325e-11	--	XP_006467025.1 uncharacterized protein LOC102616431 [Citrus sinensis]
Cs_ont_1g017670	-0.00745734	0.980756	0.357468	0.00980255	Profilin-3 OS=Hevea brasiliensis OX=3981 PE=1 SV=1	XP_006465706.1 profilin-3 [Citrus sinensis]
Cs_ont_8g024980	0.316787	0.046587	0.205465	0.0680043	Polyadenylate-binding protein 2 OS=Arabidopsis thaliana OX=3702 GN=PAB2 PE=1 SV=1	XP_006487035.1 polyadenylate-binding protein 2-like [Citrus sinensis]
Cs_ont_9g027670	0.523266	0.017384	0.348546	0.00816321	Elongation factor 2 OS=Arabidopsis thaliana OX=3702 GN=LOS1 PE=1 SV=1	XP_006490495.1 elongation factor 2 [Citrus sinensis]
Cs_ont_2g014810	-0.0677565	0.816692	-0.241168	0.0706153	22.7 kDa class IV heat shock protein OS=Pisum sativum OX=3888 GN=HSP22.7 PE=2 SV=1	XP_006492256.1 uncharacterized protein LOC102631122 [Citrus sinensis]
Cs_ont_4g024250	0.553596	0.0155012	0.370372	0.261181	Pyrophosphate-energized vacuolar membrane proton pump OS=Vigna radiata var. radiata OX=3916 PE=1 SV=4	XP_006474385.1 pyrophosphate-energized vacuolar membrane proton pump [Citrus sinensis]
Cs_ont_3g017660	2.19697	7.85023e-12	1.77643	0.0274884	Superoxide dismutase [Cu-Zn] 1 OS=Mesembryanthemum crystallinum OX=3544 GN=SODCC.1 PE=2 SV=1	XP_006471806.1 superoxide dismutase [Cu-Zn] [Citrus sinensis]
Cs_ont_9g026830	-0.535087	0.000651229	-0.312269	0.0332021	Reticulon-like protein B3 OS=Arabidopsis thaliana OX=3702 GN=RTNLB3 PE=2 SV=1	XP_006490603.1 reticulon-like protein B3 [Citrus sinensis]
Cs_ont_5g012910	0.0897798	0.712523	0.351869	0.0366285	Alcohol dehydrogenase class-3 OS=Arabidopsis thaliana OX=3702 GN=ADH2 PE=1 SV=2	XP_006479409.1 alcohol dehydrogenase class-3 [Citrus sinensis]
Cs_ont_5g015920	-0.618087	0.0224747	-0.97766	1.05662e-07	Germin-like protein subfamily 1 member 14 OS=Arabidopsis thaliana OX=3702 GN=At5g39110 PE=3 SV=1	XP_006479011.1 germin-like protein subfamily 1 member 17 [Citrus sinensis]
Cs_ont_3g000410	0.653799	0.000210434	0.645018	1.49892e-09	Pyrophosphate--fructose 6-phosphate 1-phosphotransferase subunit alpha OS=Ricinus communis OX=3988 GN=PFP-ALPHA PE=3 SV=1	XP_006473868.1 pyrophosphate--fructose 6-phosphate 1-phosphotransferase subunit alpha [Citrus sinensis]
Cs_ont_2g001550	-0.436883	0.0245286	-0.259674	0.331389	Aspartic proteinase OS=Cucurbita pepo OX=3663 PE=2 SV=1	XP_006467406.1 aspartic proteinase [Citrus sinensis]
Cs_ont_3g001780	0.640252	0.000952121	0.728939	2.40358e-08	Protein argonaute 3 OS=Arabidopsis thaliana OX=3702 GN=AGO3 PE=3 SV=1	XP_006473708.1 ribonuclease P protein subunit p25-like protein [Citrus sinensis]
Cs_ont_3g012510	-0.59289	1.54228e-07	-0.436577	0.0258078	Auxin-responsive protein IAA9 OS=Arabidopsis thaliana OX=3702 GN=IAA9 PE=1 SV=1	XP_024952215.1 auxin-responsive protein IAA8-like [Citrus sinensis]
Cs_ont_6g004020	-0.295789	0.250842	-0.252119	0.199933	Protein ABA DEFICIENT 4, chloroplastic OS=Arabidopsis thaliana OX=3702 GN=ABA4 PE=2 SV=1	NP_001275861.1 neoxanthin synthase precursor [Citrus sinensis]
Cs_ont_2g015500	0.481739	0.0132288	0.438519	0.00023835	FRIGIDA-like protein 3 OS=Arabidopsis thaliana OX=3702 GN=FRL3 PE=1 SV=1	XP_006469348.1 FRIGIDA-like protein 3 isoform X1 [Citrus sinensis]
Cs_ont_9g003330	0.198822	0.452878	0.210912	0.421572	E3 ubiquitin-protein ligase MIEL1 OS=Arabidopsis thaliana OX=3702 GN=MIEL1 PE=1 SV=1	XP_015389067.1 E3 ubiquitin-protein ligase MIEL1 isoform X4 [Citrus sinensis]
Cs_ont_7g028140	-0.302863	0.192036	-0.638381	0.000218341	Pheophytinase, chloroplastic OS=Arabidopsis thaliana OX=3702 GN=PPH PE=1 SV=1	XP_006482941.1 pheophytinase, chloroplastic [Citrus sinensis]
Cs_ont_5g007220	0.0578519	0.772593	0.220737	0.130633	GTP-binding protein SAR1A OS=Arabidopsis thaliana OX=3702 GN=SAR1A PE=2 SV=1	XP_006492321.1 GTP-binding protein SAR1A-like [Citrus sinensis]
Cs_ont_7g024600	-0.495998	0.599304	-0.990623	1.22725e-08	Polygalacturonase 1 beta-like protein 3 OS=Arabidopsis thaliana OX=3702 GN=PGL3 PE=2 SV=2	XP_006483847.1 polygalacturonase 1 beta-like protein 3 [Citrus sinensis]
Cs_ont_9g005380	-0.126378	0.68617	-0.290863	0.0399618	Heat shock 70 kDa protein 8 OS=Arabidopsis thaliana OX=3702 GN=HSP70-8 PE=1 SV=1	XP_006489374.1 heat shock 70 kDa protein 8 [Citrus sinensis]
Cs_ont_5g048790	3.94222	6.74214e-07	2.12054	0.00237145	Aluminum-activated malate transporter 9 OS=Arabidopsis thaliana OX=3702 GN=ALMT9 PE=2 SV=1	XP_006476468.1 aluminum-activated malate transporter 9-like [Citrus sinensis]
Cs_ont_1g029260	-0.32475	0.0575174	-0.392021	0.0157706	Ubiquitin domain-containing protein DSK2b OS=Arabidopsis thaliana OX=3702 GN=DSK2B PE=1 SV=1	XP_006467071.1 ubiquitin domain-containing protein DSK2b-like isoform X1 [Citrus sinensis]
Cs_ont_3g001950	0.63556	0.000343088	0.59385	0.00117842	Protein FREE1 OS=Arabidopsis thaliana OX=3702 GN=FREE1 PE=1 SV=1	XP_006473695.1 protein FREE1 isoform X1 [Citrus sinensis]
Cs_ont_4g025010	0.432776	0.0369649	0.253818	0.0847269	ABC transporter I family member 17 OS=Arabidopsis thaliana OX=3702 GN=ABCI17 PE=2 SV=1	XP_006474308.1 ABC transporter I family member 17 [Citrus sinensis]
Cs_ont_2g035720	-0.157979	0.419125	-0.109823	0.535228	--	XP_006488965.1 uncharacterized protein LOC102629623 [Citrus sinensis]
Cs_ont_7g018230	0.251111	0.0744512	0.117898	0.423574	Eukaryotic initiation factor 4A-III homolog A OS=Oryza sativa subsp. japonica OX=39947 GN=EIF4A3A PE=1 SV=1	XP_006484666.1 eukaryotic initiation factor 4A-3 [Citrus sinensis]
Cs_ont_2g016640	0.605901	0.030707	0.67947	0.000592286	Nitrile-specifier protein 5 OS=Arabidopsis thaliana OX=3702 GN=NSP5 PE=2 SV=1	XP_006469447.1 nitrile-specifier protein 5 [Citrus sinensis]
Cs_ont_5g030460	-0.385336	0.047996	-0.34705	0.036469	Probable proteasome inhibitor OS=Arabidopsis thaliana OX=3702 GN=At3g53970 PE=1 SV=1	XP_006493187.1 probable proteasome inhibitor isoform X1 [Citrus sinensis]
Cs_ont_5g049450	-0.230367	0.222263	-0.346458	0.000199055	Long chain acyl-CoA synthetase 4 OS=Arabidopsis thaliana OX=3702 GN=LACS4 PE=2 SV=1	XP_006476389.1 long chain acyl-CoA synthetase 4 [Citrus sinensis]
Cs_ont_5g010770	-1.13408	2.37411e-07	-0.745144	0.000466634	Protein LIFEGUARD 2 OS=Arabidopsis thaliana OX=3702 GN=LFG2 PE=2 SV=1	XP_006479663.1 protein LIFEGUARD 2 [Citrus sinensis]
Cs_ont_1g021400	0.182305	0.402734	0.165326	0.43287	Linamarin synthase 1 OS=Manihot esculenta OX=3983 GN=UGT85K4 PE=1 SV=1	XP_006466245.1 linamarin synthase 1-like [Citrus sinensis]
Cs_ont_3g014930	-0.288849	0.483076	-0.499925	0.0692459	Probable pectinesterase/pectinesterase inhibitor 21 OS=Arabidopsis thaliana OX=3702 GN=PME21 PE=2 SV=2	XP_006472135.1 probable pectinesterase/pectinesterase inhibitor 21 [Citrus sinensis]
Cs_ont_7g024070	-0.378749	0.108256	-0.358455	0.00170071	--	XP_006483924.1 uncharacterized protein LOC102607754 [Citrus sinensis]
Cs_ont_1g024270	0.40285	0.216477	0.677554	9.42055e-06	--	XP_006466539.1 uncharacterized protein LOC102625103 [Citrus sinensis]
Cs_ont_3g013170	-0.181699	0.321763	-0.130675	0.496364	--	XP_006472311.1 uncharacterized protein LOC102628608 isoform X1 [Citrus sinensis]
Cs_ont_5g044670	3.87079	6.53299e-85	3.19566	3.15417e-05	Vignain OS=Ricinus communis OX=3988 GN=CYSEP PE=1 SV=1	NP_001306990.1 vignain precursor [Citrus sinensis]
Cs_ont_2g018960	-0.249168	0.268178	-0.217266	0.150898	Dihydrolipoyllysine-residue succinyltransferase component of 2-oxoglutarate dehydrogenase complex 1, mitochondrial OS=Arabidopsis thaliana OX=3702 GN=At5g55070 PE=1 SV=1	XP_006469671.1 dihydrolipoyllysine-residue succinyltransferase component of 2-oxoglutarate dehydrogenase complex 1, mitochondrial-like isoform X1 [Citrus sinensis]
Cs_ont_2g014800	-0.352324	0.115933	-0.438176	0.00390278	Heat stress transcription factor A-4b OS=Oryza sativa subsp. japonica OX=39947 GN=HSFA4B PE=2 SV=1	XP_006492257.1 heat stress transcription factor A-4b-like [Citrus sinensis]
Cs_ont_3g009190	1.01237	1.25983e-06	0.571522	0.0144038	IAA-amino acid hydrolase ILR1-like 6 OS=Arabidopsis thaliana OX=3702 GN=ILL6 PE=1 SV=2	XP_006472793.1 IAA-amino acid hydrolase ILR1-like 6 [Citrus sinensis]
Cs_ont_6g010860	-0.824964	0.00677826	-0.32632	0.411387	Delta(12)-fatty-acid desaturase FAD2 OS=Vernicia fordii OX=73154 GN=FAD2 PE=1 SV=1	XP_006492863.1 delta(12)-fatty-acid desaturase FAD2 [Citrus sinensis]
Cs_ont_3g014400	0.343926	0.185125	0.397318	0.00380189	Histidine kinase CKI1 OS=Arabidopsis thaliana OX=3702 GN=CKI1 PE=1 SV=1	XP_006472183.1 histidine kinase CKI1-like [Citrus sinensis]
Cs_ont_1g010850	0.368001	0.0665775	0.458813	0.000478967	Probable protein phosphatase 2C 60 OS=Arabidopsis thaliana OX=3702 GN=At4g31860 PE=2 SV=1	XP_006493384.2 probable protein phosphatase 2C 60 isoform X5 [Citrus sinensis]
Cs_ont_6g010190	0.636493	0.00200982	0.405057	0.000154414	Eukaryotic translation initiation factor 3 subunit C OS=Arabidopsis thaliana OX=3702 GN=TIF3C1 PE=1 SV=2	XP_006481681.1 eukaryotic translation initiation factor 3 subunit C [Citrus sinensis]
Cs_ont_4g008390	-0.213079	0.266509	-0.129222	0.565645	Probable plastidic glucose transporter 2 OS=Arabidopsis thaliana OX=3702 GN=At1g67300 PE=2 SV=1	XP_006475655.1 probable plastidic glucose transporter 2 isoform X2 [Citrus sinensis]
Cs_ont_6g005610	-0.679096	0.0126529	-1.21414	0.040842	Vinorine synthase OS=Rauvolfia serpentina OX=4060 GN=ACT PE=1 SV=2	XP_006482086.1 vinorine synthase-like [Citrus sinensis]
Cs_ont_3g026660	0.540224	3.76449e-05	0.442809	0.0118349	Protein RETICULATA-RELATED 1, chloroplastic OS=Arabidopsis thaliana OX=3702 GN=RER1 PE=1 SV=1	XP_006471043.1 protein RETICULATA-RELATED 1, chloroplastic [Citrus sinensis]
Cs_ont_1g002640	-0.406911	0.115979	-0.129428	0.558424	Iron-sulfur assembly protein IscA, chloroplastic OS=Arabidopsis thaliana OX=3702 GN=ISCA PE=2 SV=2	XP_006464495.1 iron-sulfur assembly protein IscA, chloroplastic [Citrus sinensis]
Cs_ont_5g004150	-0.325736	0.134499	-0.209876	0.18904	Ubiquitin-conjugating enzyme E2-17 kDa OS=Solanum lycopersicum OX=4081 PE=2 SV=1	XP_006491229.1 ubiquitin-conjugating enzyme E2-17 kDa isoform X1 [Citrus sinensis]
Cs_ont_6g015820	-0.175176	0.552072	-0.289656	0.251447	Heme-binding-like protein At3g10130, chloroplastic OS=Arabidopsis thaliana OX=3702 GN=At3g10130 PE=1 SV=1	XP_024955437.1 uncharacterized protein LOC112498572 [Citrus sinensis]
Cs_ont_1g028720	-0.707043	0.000135886	-0.996315	1.13352e-10	Aspartyl protease family protein 1 OS=Arabidopsis thaliana OX=3702 GN=APF1 PE=1 SV=1	XP_006467009.1 aspartyl protease family protein 1 [Citrus sinensis]
Cs_ont_4g027080	-0.395576	0.318494	-0.731678	1.73053e-07	Transcription factor IBH1-like 1 OS=Arabidopsis thaliana OX=3702 GN=IBL1 PE=1 SV=1	XP_006474097.1 transcription factor IBH1-like 1 [Citrus sinensis]
Cs_ont_4g013340	0.31038	0.119069	0.264262	0.1192	Multiple organellar RNA editing factor 8, chloroplastic/mitochondrial OS=Arabidopsis thaliana OX=3702 GN=MORF8 PE=1 SV=1	XP_006485661.1 multiple organellar RNA editing factor 8, chloroplastic/mitochondrial [Citrus sinensis]
Cs_ont_2g005740	-0.452149	0.00118762	-0.300565	0.00276353	Secretory carrier-associated membrane protein 1 OS=Oryza sativa subsp. japonica OX=39947 GN=SCAMP1 PE=2 SV=1	XP_006467871.1 secretory carrier-associated membrane protein 3 [Citrus sinensis]
Cs_ont_6g003640	0.384549	0.0232099	0.320859	0.108858	Protein decapping 5 OS=Arabidopsis thaliana OX=3702 GN=DCP5 PE=1 SV=1	XP_006482302.1 protein decapping 5 [Citrus sinensis]
Cs_ont_1g017980	-1.1178	9.90967e-05	-1.40889	7.99649e-06	ATPase 10, plasma membrane-type OS=Arabidopsis thaliana OX=3702 GN=AHA10 PE=2 SV=2	XP_006465725.1 ATPase 10, plasma membrane-type-like isoform X2 [Citrus sinensis]
Cs_ont_5g032150	0.389079	0.0132704	0.321846	0.264344	Elongation factor 2 OS=Arabidopsis thaliana OX=3702 GN=LOS1 PE=1 SV=1	XP_006478052.1 elongation factor 2-like [Citrus sinensis]
Cs_ont_9g023780	0.650724	0.0610568	0.57051	0.0403951	Protein DMR6-LIKE OXYGENASE 2 OS=Arabidopsis thaliana OX=3702 GN=DLO2 PE=2 SV=1	XP_006490103.1 protein DMR6-LIKE OXYGENASE 2-like [Citrus sinensis]
Cs_ont_1g028410	-0.674166	0.000286732	-0.637658	0.00384371	Proteasome subunit alpha type-7 OS=Cicer arietinum OX=3827 GN=PAD1 PE=2 SV=1	XP_006466980.1 proteasome subunit alpha type-7 [Citrus sinensis]
Cs_ont_5g002800	-0.312627	0.143628	-0.18221	0.299756	Phosphomannomutase OS=Glycine max OX=3847 PE=2 SV=1	XP_006491053.1 phosphomannomutase [Citrus sinensis]
Cs_ont_5g048970	-0.20163	0.202127	-0.131814	0.241148	V-type proton ATPase subunit E OS=Citrus unshiu OX=55188 GN=VATE PE=2 SV=1	XP_006476445.1 V-type proton ATPase subunit E [Citrus sinensis]
Cs_ont_3g010780	0.0381638	0.89793	-0.617737	9.58357e-06	--	XP_006472625.1 uncharacterized protein LOC102612852 [Citrus sinensis]
Cs_ont_9g025190	0.224811	0.256689	0.151635	0.378173	Serine/arginine-rich splicing factor RS40 OS=Arabidopsis thaliana OX=3702 GN=RS40 PE=1 SV=2	XP_006490326.1 serine/arginine-rich splicing factor RS40 isoform X1 [Citrus sinensis]
Cs_ont_2g025530	-0.839075	0.000471207	-0.393778	0.0626698	Ethylene-responsive transcription factor ERF113 OS=Arabidopsis thaliana OX=3702 GN=ERF113 PE=2 SV=1	XP_015382717.1 ethylene-responsive transcription factor ERF113-like [Citrus sinensis]
Cs_ont_6g020210	0.219956	0.341206	0.248188	0.135574	Probable E3 ubiquitin-protein ligase LOG2 OS=Arabidopsis thaliana OX=3702 GN=LOG2 PE=1 SV=1	XP_006481448.1 probable E3 ubiquitin-protein ligase LOG2 [Citrus sinensis]
Cs_ont_7g009090	-0.735217	4.90198e-06	-0.72015	0.000420305	Diphosphomevalonate decarboxylase MVD2, peroxisomal OS=Arabidopsis thaliana OX=3702 GN=MVD2 PE=1 SV=1	XP_006485205.1 diphosphomevalonate decarboxylase MVD2, peroxisomal-like [Citrus sinensis]
Cs_ont_1g028760	-0.3955	0.0426618	-0.591486	0.000456568	Probable protein phosphatase 2C 60 OS=Oryza sativa subsp. japonica OX=39947 GN=Os06g0717800 PE=2 SV=1	XP_006467020.1 probable protein phosphatase 2C 60 [Citrus sinensis]
Cs_ont_3g029420	0.520693	0.00307281	0.389279	0.000103989	30-kDa cleavage and polyadenylation specificity factor 30 OS=Arabidopsis thaliana OX=3702 GN=CPSF30 PE=1 SV=1	XP_006471138.1 uncharacterized protein LOC102630620 isoform X1 [Citrus sinensis]
Cs_ont_6g026480	-0.709224	0.00173421	-0.278564	0.19919	Nectarin-1 OS=Nicotiana langsdorffii x Nicotiana sanderae OX=164110 GN=NECI PE=1 SV=1	XP_006480324.1 rhicadhesin receptor [Citrus sinensis]
Cs_ont_8g018830	-0.850565	0.0550353	-1.11268	0.00234854	Proline-rich protein 2 OS=Arabidopsis thaliana OX=3702 GN=PRP2 PE=2 SV=1	XP_024957990.1 proline-rich protein 2 [Citrus sinensis]
Cs_ont_4g025750	-0.258878	0.187082	-0.284358	0.106552	Putative glucose-6-phosphate 1-epimerase OS=Cenchrus ciliaris OX=35872 PE=2 SV=1	XP_006474216.1 putative glucose-6-phosphate 1-epimerase [Citrus sinensis]
Cs_ont_3g014000	0.334704	0.0304796	0.39531	0.0284632	Importin subunit alpha-4 OS=Arabidopsis thaliana OX=3702 GN=IMPA4 PE=1 SV=1	NP_001275782.1 importin alpha [Citrus sinensis]
Cs_ont_4g009650	0.541072	0.00416751	0.375109	0.0176422	Zinc finger CCCH domain-containing protein 20 OS=Arabidopsis thaliana OX=3702 GN=At2g19810 PE=2 SV=1	XP_006475367.1 zinc finger CCCH domain-containing protein 20 [Citrus sinensis]
Cs_ont_6g022210	0.387438	0.21957	0.239886	0.479941	Formin-like protein 20 OS=Arabidopsis thaliana OX=3702 GN=FH20 PE=2 SV=3	XP_006493548.1 splicing factor 3A subunit 2 [Citrus sinensis]
Cs_ont_2g028260	0.429365	0.0112504	0.275556	0.130081	Heterogeneous nuclear ribonucleoprotein 1 OS=Arabidopsis thaliana OX=3702 GN=RNP1 PE=1 SV=1	XP_024951190.1 heterogeneous nuclear ribonucleoprotein A1 isoform X2 [Citrus sinensis]
Cs_ont_6g009060	-0.881143	9.78311e-05	-0.746519	0.000493992	Tropinone reductase-like 1 OS=Erythroxylum coca OX=289672 PE=2 SV=1	XP_006481699.1 tropinone reductase-like 1 [Citrus sinensis]
Cs_ont_2g000150	0.676913	0.000384172	0.314507	0.174701	Enhancer of mRNA-decapping protein 4 OS=Arabidopsis thaliana OX=3702 GN=VCS PE=1 SV=1	XP_024950960.1 enhancer of mRNA-decapping protein 4-like isoform X1 [Citrus sinensis]
Cs_ont_2g011110	0.386861	0.00793292	0.362727	0.000710641	--	XP_006468695.1 uncharacterized protein LOC102616933 [Citrus sinensis]
Cs_ont_3g019420	-0.227001	0.456335	-0.154426	0.407462	GDP-mannose 3,5-epimerase 1 OS=Oryza sativa subsp. japonica OX=39947 GN=GME-1 PE=1 SV=1	XP_006471673.1 GDP-mannose 3,5-epimerase 1 [Citrus sinensis]
Cs_ont_2g009800	-0.163174	0.390307	-0.256847	0.0145186	--	XP_006468502.1 uncharacterized protein LOC102615278 [Citrus sinensis]
Cs_ont_2g010940	0.197252	0.226456	0.258919	0.0111619	Pyruvate kinase, cytosolic isozyme OS=Glycine max OX=3847 PE=2 SV=1	NP_001275820.1 pyruvate kinase [Citrus sinensis]
Cs_ont_7g024560	-0.412867	0.119732	-0.448602	0.0259922	Beta carbonic anhydrase 4 OS=Arabidopsis thaliana OX=3702 GN=BCA4 PE=1 SV=1	XP_015387412.1 carbonic anhydrase 2 isoform X2 [Citrus sinensis]
Cs_ont_3g016320	0.203166	0.273194	0.260481	0.0555204	Serine--tRNA ligase OS=Helianthus annuus OX=4232 PE=2 SV=1	XP_006471969.1 serine--tRNA ligase [Citrus sinensis]
Cs_ont_3g000400	0.465069	0.0456478	0.849936	2.70774e-08	bZIP transcription factor 60 OS=Arabidopsis thaliana OX=3702 GN=BZIP60 PE=1 SV=1	XP_006473869.1 bZIP transcription factor 60 [Citrus sinensis]
Cs_ont_9g026600	-0.450623	0.0101769	-0.385307	0.00403067	Probable S-adenosylmethionine-dependent methyltransferase At5g37970 OS=Arabidopsis thaliana OX=3702 GN=At5g37970 PE=3 SV=1	XP_006490618.1 probable S-adenosylmethionine-dependent methyltransferase At5g37970 [Citrus sinensis]
Cs_ont_4g023520	-1.51274	1.17622e-08	-1.06158	0.000218341	17.7 kDa class II heat shock protein OS=Arabidopsis thaliana OX=3702 GN=HSP17.7 PE=2 SV=1	XP_006474461.1 17.7 kDa class II heat shock protein [Citrus sinensis]
Cs_ont_9g028180	-0.282973	0.406792	-0.298419	0.113041	--	XP_006493772.1 uncharacterized protein LOC102606929 [Citrus sinensis]
Cs_ont_7g005720	-0.111837	0.594903	-0.227806	0.307793	Chorismate synthase, chloroplastic OS=Arabidopsis thaliana OX=3702 GN=EMB1144 PE=2 SV=2	XP_006485861.1 chorismate synthase, chloroplastic [Citrus sinensis]
Cs_ont_1g027590	-0.392136	0.00729403	-0.60541	2.26193e-10	Probable serine protease EDA2 OS=Arabidopsis thaliana OX=3702 GN=EDA2 PE=2 SV=2	XP_006466909.1 probable serine protease EDA2 [Citrus sinensis]
Cs_ont_5g045180	0.469505	0.0623155	0.66765	0.00250711	--	XP_006476876.1 uncharacterized protein LOC102620638 [Citrus sinensis]
Cs_ont_6g017040	-0.208516	0.373995	-0.122678	0.605377	ARM REPEAT PROTEIN INTERACTING WITH ABF2 OS=Arabidopsis thaliana OX=3702 GN=ARIA PE=1 SV=2	XP_006480867.1 hsp70 nucleotide exchange factor fes1 [Citrus sinensis]
Cs_ont_3g011010	-0.509509	7.19811e-05	-0.27633	0.0284632	14-3-3 protein 7 OS=Solanum lycopersicum OX=4081 GN=TFT7 PE=2 SV=2	XP_006472594.1 14-3-3 protein 7 [Citrus sinensis]
Cs_ont_4g001090	-0.146793	0.442053	-0.08418	0.735265	Probable protein phosphatase 2C 59 OS=Arabidopsis thaliana OX=3702 GN=WIN2 PE=1 SV=1	XP_024957187.1 probable protein phosphatase 2C 59 [Citrus sinensis]
Cs_ont_5g014960	0.014785	0.944557	-0.141229	0.246323	T-complex protein 1 subunit theta OS=Arabidopsis thaliana OX=3702 GN=CCT8 PE=1 SV=1	XP_006479101.1 T-complex protein 1 subunit theta [Citrus sinensis]
Cs_ont_8g027480	0.486768	0.0543462	0.461576	0.0132902	--	XP_006486783.1 neurogenic protein mastermind [Citrus sinensis]
Cs_ont_4g021120	-0.329095	0.163491	-0.326122	0.0573305	Farnesyl pyrophosphate synthase 1 OS=Lupinus albus OX=3870 GN=FPS1 PE=2 SV=1	XP_024953652.1 farnesyl pyrophosphate synthase 1 [Citrus sinensis]
Cs_ont_1g029390	-1.04585	0.00014659	-0.775818	0.0035191	WUSCHEL-related homeobox 13 OS=Arabidopsis thaliana OX=3702 GN=WOX13 PE=2 SV=1	XP_024953678.1 WUSCHEL-related homeobox 13 isoform X1 [Citrus sinensis]
Cs_ont_4g027730	0.453151	0.0160925	0.245865	0.150149	Eukaryotic translation initiation factor isoform 4G-1 OS=Arabidopsis thaliana OX=3702 GN=EIF(ISO)4G1 PE=1 SV=1	XP_006474024.1 eukaryotic translation initiation factor isoform X1 [Citrus sinensis]
Cs_ont_3g009610	-2.59398	9.15309e-24	-1.45561	0.0107378	Chalcone synthase OS=Betula pendula OX=3505 GN=CHS PE=2 SV=2	XP_006472745.1 chalcone synthase-like [Citrus sinensis]
Cs_ont_3g000130	0.533799	0.000228845	0.418766	0.00198676	Chaperone protein dnaJ 10 OS=Arabidopsis thaliana OX=3702 GN=ATJ10 PE=2 SV=2	XP_024949756.1 chaperone protein dnaJ 10-like [Citrus sinensis]
Cs_ont_9g028380	-0.359312	0.102144	-0.264151	0.0495114	ALA-interacting subunit 3 OS=Arabidopsis thaliana OX=3702 GN=ALIS3 PE=1 SV=1	XP_006493750.1 ALA-interacting subunit 3-like [Citrus sinensis]
Cs_ont_4g009730	0.382499	0.0118552	0.252742	0.0200203	Asparagine--tRNA ligase, cytoplasmic 1 OS=Arabidopsis thaliana OX=3702 GN=SYNC1 PE=1 SV=1	XP_006475374.1 asparagine--tRNA ligase, cytoplasmic 1 [Citrus sinensis]
Cs_ont_7g004590	-0.929377	0.000202539	-0.858046	2.16007e-07	Caffeoylshikimate esterase OS=Arabidopsis thaliana OX=3702 GN=CSE PE=1 SV=1	XP_006486010.1 caffeoylshikimate esterase-like [Citrus sinensis]
Cs_ont_8g010270	-0.873826	6.36533e-10	-0.487008	0.0665304	Photosystem II reaction center W protein, chloroplastic OS=Spinacia oleracea OX=3562 GN=psbW PE=1 SV=1	XP_006487787.1 photosystem II reaction center W protein, chloroplastic-like [Citrus sinensis]
Cs_ont_1g026080	0.98522	2.36713e-07	0.60335	0.017948	--	XP_006466709.1 probable vacuolar amino acid transporter YPQ1 [Citrus sinensis]
Cs_ont_3g001460	0.456059	0.00173518	0.422999	3.01877e-06	T-complex protein 1 subunit beta OS=Arabidopsis thaliana OX=3702 GN=CCT2 PE=1 SV=1	XP_006473745.1 T-complex protein 1 subunit beta [Citrus sinensis]
Cs_ont_4g001950	-0.270363	0.128992	-0.155392	0.341012	Hydroxyproline O-arabinosyltransferase 1 OS=Arabidopsis thaliana OX=3702 GN=HPAT1 PE=1 SV=1	XP_006483423.1 hydroxyproline O-arabinosyltransferase 1 [Citrus sinensis]
Cs_ont_1g029150	-4.99642	0.00265685	-5.20958	0.000611939	Endochitinase A OS=Nicotiana tabacum OX=4097 GN=CHN48 PE=1 SV=2	XP_006467052.2 basic endochitinase [Citrus sinensis]
Cs_ont_9g001730	0.346975	0.0685028	0.350469	0.0817964	Acetate/butyrate--CoA ligase AAE7, peroxisomal OS=Arabidopsis thaliana OX=3702 GN=AAE7 PE=1 SV=1	XP_006488867.1 acetate/butyrate--CoA ligase AAE7, peroxisomal-like [Citrus sinensis]
Cs_ont_5g044130	-0.676827	0.000626917	-0.261413	0.210967	Mitochondrial pyruvate carrier 1 OS=Arabidopsis thaliana OX=3702 GN=MPC1 PE=3 SV=1	XP_006476997.1 mitochondrial pyruvate carrier 1 [Citrus sinensis]
Cs_ont_7g005490	-0.16869	0.573959	-0.135864	0.476437	--	XP_006485889.1 uncharacterized protein LOC102609997 [Citrus sinensis]
Cs_ont_1g027780	-0.657917	0.00985579	-0.438596	0.00552614	Peptidyl-prolyl cis-trans isomerase Pin1 OS=Malus domestica OX=3750 GN=PIN1 PE=2 SV=1	XP_006466930.1 peptidyl-prolyl cis-trans isomerase Pin1 [Citrus sinensis]
Cs_ont_5g014760	0.152916	0.447064	0.2366	0.0862443	T-complex protein 1 subunit alpha OS=Arabidopsis thaliana OX=3702 GN=CCT1 PE=1 SV=1	XP_006479127.1 T-complex protein 1 subunit alpha [Citrus sinensis]
Cs_ont_9g028550	-1.15629	0.00284618	-0.945046	1.17187e-12	17.5 kDa class I heat shock protein OS=Glycine max OX=3847 GN=HSP17.5-E PE=3 SV=1	XP_006493735.1 18.1 kDa class I heat shock protein [Citrus sinensis]
Cs_ont_2g032090	0.357484	0.063217	0.278501	0.213806	Sulfite reductase [ferredoxin], chloroplastic OS=Pisum sativum OX=3888 GN=SIR PE=1 SV=2	XP_006470629.1 sulfite reductase [ferredoxin], chloroplastic [Citrus sinensis]
Cs_ont_1g027830	-0.431658	0.00865577	-0.447713	0.000445697	--	XP_006466936.1 uncharacterized protein LOC102615546 [Citrus sinensis]
Cs_ont_1g028690	-0.748976	0.00237183	-0.769403	0.00132682	--	XP_006467004.1 uncharacterized protein LOC102610823 [Citrus sinensis]
Cs_ont_3g013350	-0.686259	1.18562e-06	-0.478527	0.000138353	--	XP_006472292.1 interferon-related developmental regulator 1 [Citrus sinensis]
Cs_ont_7g019600	0.231579	0.171912	0.125479	0.513145	Serine/threonine-protein phosphatase 2A 65 kDa regulatory subunit A beta isoform OS=Arabidopsis thaliana OX=3702 GN=PP2AA2 PE=1 SV=2	XP_006484435.1 serine/threonine-protein phosphatase 2A 65 kDa regulatory subunit A beta isoform [Citrus sinensis]
Cs_ont_1g001540	-0.153707	0.478231	-0.290664	0.0456024	Alanine--glyoxylate aminotransferase 2 homolog 1, mitochondrial OS=Arabidopsis thaliana OX=3702 GN=AGT2 PE=1 SV=1	XP_015386274.1 alanine--glyoxylate aminotransferase 2 homolog 1, mitochondrial isoform X2 [Citrus sinensis]
Cs_ont_7g023870	-0.221554	0.202278	-0.0770707	0.689744	AP-1 complex subunit mu-2 OS=Arabidopsis thaliana OX=3702 GN=AP1M2 PE=1 SV=1	XP_006483945.1 AP-1 complex subunit mu-2 [Citrus sinensis]
Cs_ont_9g005150	0.226218	0.204211	0.271932	0.071511	ARM REPEAT PROTEIN INTERACTING WITH ABF2 OS=Arabidopsis thaliana OX=3702 GN=ARIA PE=1 SV=2	XP_006489348.1 ARM REPEAT PROTEIN INTERACTING WITH ABF2 isoform X4 [Citrus sinensis]
Cs_ont_5g022190	-0.928661	0.000179546	-0.316522	0.332325	2-alkenal reductase (NADP(+)-dependent) OS=Nicotiana tabacum OX=4097 GN=DBR PE=1 SV=1	XP_006478544.1 2-alkenal reductase (NADP(+)-dependent) [Citrus sinensis]
Cs_ont_4g024640	0.239582	0.197448	0.171784	0.366866	Serine/threonine-protein kinase STY13 OS=Arabidopsis thaliana OX=3702 GN=STY13 PE=1 SV=2	XP_006474351.1 serine/threonine-protein kinase STY13-like [Citrus sinensis]
Cs_ont_3g005950	0.152804	0.404031	0.124804	0.436177	Ran-binding protein M homolog OS=Arabidopsis thaliana OX=3702 GN=RANBPM PE=1 SV=1	XP_006473239.1 ran-binding protein M homolog [Citrus sinensis]
Cs_ont_5g010100	-0.15239	0.487846	-0.592543	0.0273052	Basic helix-loop-helix protein A OS=Pisum sativum OX=3888 GN=BHLH PE=3 SV=1	XP_024953748.1 basic helix-loop-helix protein A isoform X1 [Citrus sinensis]
Cs_ont_3g000230	0.877348	3.80116e-07	0.618646	1.06232e-06	Stromal processing peptidase, chloroplastic OS=Arabidopsis thaliana OX=3702 GN=SPP PE=2 SV=1	XP_015381615.1 stromal processing peptidase, chloroplastic isoform X1 [Citrus sinensis]
Cs_ont_6g013340	0.339682	0.0370644	0.537112	3.62086e-07	CBL-interacting protein kinase 2 OS=Oryza sativa subsp. japonica OX=39947 GN=CIPK2 PE=2 SV=1	XP_006481165.1 CBL-interacting protein kinase 2-like [Citrus sinensis]
Cs_ont_2g000300	0.283506	0.0676905	0.248971	0.150898	Type I inositol polyphosphate 5-phosphatase 12 OS=Arabidopsis thaliana OX=3702 GN=IP5P12 PE=1 SV=2	XP_006467256.1 pre-mRNA-splicing factor CWC25 homolog [Citrus sinensis]
Cs_ont_3g025740	-0.799671	0.000308662	-0.253961	0.214603	Copper transport protein ATX1 OS=Arabidopsis thaliana OX=3702 GN=ATX1 PE=1 SV=2	XP_006491863.1 copper transport protein ATX1-like [Citrus sinensis]
Cs_ont_3g002120	0.453087	0.0169868	0.494023	0.000479262	E3 ubiquitin-protein ligase CIP8 OS=Arabidopsis thaliana OX=3702 GN=CIP8 PE=1 SV=1	XP_006473675.1 E3 ubiquitin-protein ligase CIP8 [Citrus sinensis]
Cs_ont_7g003180	-0.0849332	0.739304	-0.156684	0.392033	Probable methionine--tRNA ligase OS=Oryza sativa subsp. japonica OX=39947 GN=Os06g0508700 PE=2 SV=2	XP_006486160.1 aminoacyl tRNA synthase complex-interacting multifunctional protein 1 isoform X1 [Citrus sinensis]
Cs_ont_2g017400	0.32564	0.0325518	0.165297	0.284618	Heat shock protein 90-6, mitochondrial OS=Arabidopsis thaliana OX=3702 GN=HSP90-6 PE=2 SV=1	XP_006469512.1 heat shock protein 90-6, mitochondrial [Citrus sinensis]
Cs_ont_1g028810	-0.932506	0.000108919	-1.15071	4.82522e-21	Probable prolyl 4-hydroxylase 10 OS=Arabidopsis thaliana OX=3702 GN=P4H10 PE=3 SV=1	XP_006467023.1 probable prolyl 4-hydroxylase 10 isoform X1 [Citrus sinensis]
Cs_ont_2g005830	-0.268617	0.351442	-0.189101	0.409601	Protein LAZ1 homolog 1 OS=Arabidopsis thaliana OX=3702 GN=At1g77220 PE=2 SV=1	XP_006467880.1 transmembrane protein 184C [Citrus sinensis]
Cs_ont_1g027550	-0.496862	0.00014216	-0.47665	0.00535325	UPF0183 protein At3g51130 OS=Arabidopsis thaliana OX=3702 GN=At3g51130 PE=2 SV=2	XP_006466901.1 UPF0183 protein At3g51130 [Citrus sinensis]
Cs_ont_1g027420	-0.860474	9.61948e-05	-0.512007	6.94486e-06	Glutaredoxin-C3 OS=Arabidopsis thaliana OX=3702 GN=GRXC3 PE=2 SV=1	XP_015381335.1 glutaredoxin-C3 isoform X1 [Citrus sinensis]
Cs_ont_5g050360	-0.716581	0.00307281	-1.01695	2.74404e-07	Transcription factor MYC2 OS=Arabidopsis thaliana OX=3702 GN=MYC2 PE=1 SV=2	XP_006476285.1 transcription factor MYC2-like [Citrus sinensis]
Cs_ont_2g028910	0.535648	0.0501495	0.406913	0.0213937	DEAD-box ATP-dependent RNA helicase 46 OS=Arabidopsis thaliana OX=3702 GN=RH46 PE=2 SV=2	XP_006470297.1 DEAD-box ATP-dependent RNA helicase 46 [Citrus sinensis]
Cs_ont_7g025970	-0.0689031	0.825925	-0.074361	0.744978	Single-stranded DNA-binding protein WHY1, chloroplastic OS=Arabidopsis thaliana OX=3702 GN=WHY1 PE=1 SV=1	XP_006483225.1 single-stranded DNA-binding protein WHY1, chloroplastic [Citrus sinensis]
Cs_ont_5g006350	-0.680358	0.00180343	-0.767757	0.000146469	--	XP_006492390.1 uncharacterized protein LOC102621078 isoform X1 [Citrus sinensis]
Cs_ont_5g013950	0.483388	0.0391677	0.4051	0.0032352	Glycine-rich RNA-binding protein GRP2A OS=Sinapis alba OX=3728 PE=2 SV=1	XP_006479229.1 putative G3BP-like protein isoform X1 [Citrus sinensis]
Cs_ont_4g007860	-0.764001	0.00603701	-0.602004	0.0331486	Ras-related protein RHN1 OS=Nicotiana plumbaginifolia OX=4092 GN=RHN1 PE=2 SV=1	XP_006475604.1 ras-related protein RHN1 isoform X1 [Citrus sinensis]
Cs_ont_3g024500	-1.44715	0.000620267	-1.67943	3.30305e-12	Cytosolic sulfotransferase 15 OS=Arabidopsis thaliana OX=3702 GN=SOT15 PE=1 SV=1	XP_006465789.1 cytosolic sulfotransferase 15-like [Citrus sinensis]
Cs_ont_1g020480	-1.55553	1.47658e-09	-1.13554	0.118276	NADH dehydrogenase [ubiquinone] iron-sulfur protein 7, mitochondrial OS=Solanum tuberosum OX=4113 PE=2 SV=1	XP_015387217.1 uncharacterized protein LOC102618563 [Citrus sinensis]
Cs_ont_1g028640	-0.805633	0.00363514	-0.486021	0.0437191	--	XP_006467002.1 uncharacterized protein LOC102610212 [Citrus sinensis]
Cs_ont_9g009740	0.271563	0.130367	0.226295	0.0710718	Nucleolin 1 OS=Oryza sativa subsp. japonica OX=39947 GN=Os08g0192900 PE=2 SV=1	XP_006489618.1 putative G3BP-like protein isoform X2 [Citrus sinensis]
Cs_ont_3g000100	0.710159	0.000846463	0.413233	0.00304817	Chaperone protein dnaJ 10 OS=Arabidopsis thaliana OX=3702 GN=ATJ10 PE=2 SV=2	XP_024949756.1 chaperone protein dnaJ 10-like [Citrus sinensis]
Cs_ont_8g000170	0.265923	0.102236	0.272657	0.0465166	Protein G1-like7 OS=Oryza sativa subsp. japonica OX=39947 GN=G1L7 PE=1 SV=1	XP_006488572.1 protein LIGHT-DEPENDENT SHORT HYPOCOTYLS 6-like [Citrus sinensis]
Cs_ont_4g020950	-0.454063	0.0166427	-0.515862	8.01905e-06	Phosphatidylinositol/phosphatidylcholine transfer protein SFH12 OS=Arabidopsis thaliana OX=3702 GN=SFH12 PE=2 SV=1	XP_006474848.1 SEC14 cytosolic factor-like [Citrus sinensis]
Cs_ont_5g041260	-0.131519	0.563236	-0.264108	0.120912	ATP-dependent Clp protease proteolytic subunit-related protein 2, chloroplastic OS=Arabidopsis thaliana OX=3702 GN=CLPR2 PE=1 SV=1	XP_006477305.1 ATP-dependent Clp protease proteolytic subunit-related protein 2, chloroplastic [Citrus sinensis]
Cs_ont_5g017540	0.300194	0.194039	0.320163	0.0455029	Protein farnesyltransferase/geranylgeranyltransferase type-1 subunit alpha OS=Pisum sativum OX=3888 GN=FTA PE=1 SV=1	XP_006494173.1 protein farnesyltransferase/geranylgeranyltransferase type-1 subunit alpha [Citrus sinensis]
Cs_ont_5g006110	0.152391	0.395841	0.221919	0.094602	Proline--tRNA ligase, cytoplasmic OS=Arabidopsis thaliana OX=3702 GN=At3g62120 PE=1 SV=1	XP_006492422.1 proline--tRNA ligase, cytoplasmic isoform X1 [Citrus sinensis]
Cs_ont_7g010040	-0.138807	0.556668	-0.626573	1.75993e-09	ABC transporter I family member 6, chloroplastic OS=Arabidopsis thaliana OX=3702 GN=ABCI6 PE=1 SV=1	XP_015387957.1 ABC transporter I family member 6, chloroplastic [Citrus sinensis]
Cs_ont_3g012040	0.366386	0.00767348	0.293026	0.0687641	NADPH--cytochrome P450 reductase OS=Vigna radiata var. radiata OX=3916 PE=1 SV=1	XP_006472452.1 NADPH--cytochrome P450 reductase [Citrus sinensis]
Cs_ont_1g016840	-0.0805011	0.802023	-0.542259	0.00930989	Homeobox-leucine zipper protein GLABRA 2 OS=Arabidopsis thaliana OX=3702 GN=GL2 PE=2 SV=3	XP_006465622.1 homeobox-leucine zipper protein GLABRA 2 [Citrus sinensis]
Cs_ont_1g018250	-0.853068	6.10433e-08	-0.525372	0.011379	Methylthioribose-1-phosphate isomerase OS=Nicotiana tabacum OX=4097 GN=CIG2 PE=2 SV=1	XP_006465814.1 translation initiation factor eIF-2B subunit alpha [Citrus sinensis]
Cs_ont_3g006360	-0.0672584	0.794029	-0.0512908	0.798598	Calcium-dependent protein kinase 11 OS=Arabidopsis thaliana OX=3702 GN=CPK11 PE=1 SV=2	XP_006473190.1 calcium-dependent protein kinase 11 isoform X1 [Citrus sinensis]
Cs_ont_2g000990	0.48605	0.00604329	0.279691	0.0126588	Transcription initiation factor IIF subunit alpha OS=Arabidopsis thaliana OX=3702 GN=RAP74 PE=1 SV=1	XP_006467340.1 transcription initiation factor IIF subunit alpha isoform X2 [Citrus sinensis]
Cs_ont_5g000510	-0.0646573	0.8236	-0.25607	0.0272439	Pentatricopeptide repeat-containing protein At1g02150 OS=Arabidopsis thaliana OX=3702 GN=At1g02150 PE=2 SV=2	XP_006464406.1 pentatricopeptide repeat-containing protein At1g02150 [Citrus sinensis]
Cs_ont_9g026470	-0.188451	0.413923	-0.391402	0.0209324	Glutaminyl-peptide cyclotransferase OS=Arabidopsis thaliana OX=3702 GN=QCT PE=1 SV=1	XP_006490632.1 glutaminyl-peptide cyclotransferase [Citrus sinensis]
Cs_ont_3g001160	0.397003	0.017087	0.321703	0.00946438	--	XP_006473767.1 uncharacterized protein LOC102609846 [Citrus sinensis]
Cs_ont_3g000880	0.847518	2.2974e-07	0.503677	0.00235971	Putative pentatricopeptide repeat-containing protein At5g43820 OS=Arabidopsis thaliana OX=3702 GN=At5g43820 PE=3 SV=1	XP_006473810.1 epidermal growth factor receptor substrate 15 [Citrus sinensis]
Cs_ont_1g028610	-0.659688	0.00101546	-0.381383	0.0228926	SKP1-like protein 1B OS=Arabidopsis thaliana OX=3702 GN=SKP1B PE=1 SV=1	XP_006467001.1 SKP1-like protein 1A [Citrus sinensis]
Cs_ont_3g008600	0.122681	0.519703	0.333329	0.00254034	BTB/POZ domain-containing protein At4g08455 OS=Arabidopsis thaliana OX=3702 GN=At4g08455 PE=1 SV=1	XP_006472873.1 BTB/POZ domain-containing protein At4g08455 [Citrus sinensis]
Cs_ont_8g017170	-0.421065	0.0255258	-0.160451	0.451699	--	XP_006487484.1 uncharacterized protein LOC102618562 [Citrus sinensis]
Cs_ont_2g012310	-0.0099488	0.975282	-0.212121	0.421088	Fruit protein pKIWI502 OS=Actinidia deliciosa OX=3627 GN=pKIWI502 PE=2 SV=1	XP_006468801.1 fruit protein pKIWI502 isoform X1 [Citrus sinensis]
Cs_ont_3g013310	-0.234647	0.459706	-0.568187	0.0427166	Strigolactone esterase D14 OS=Arabidopsis thaliana OX=3702 GN=D14 PE=1 SV=1	XP_006472297.1 strigolactone esterase D14 [Citrus sinensis]
Cs_ont_3g001410	0.777415	3.4151e-06	0.653301	0.00011284	Ubiquitin domain-containing protein DSK2b OS=Arabidopsis thaliana OX=3702 GN=DSK2B PE=1 SV=1	XP_006473749.1 large proline-rich protein BAG6 isoform X2 [Citrus sinensis]
Cs_ont_1g027650	-1.11666	6.81048e-10	-0.795624	0.000146421	V-type proton ATPase 16 kDa proteolipid subunit OS=Kalanchoe daigremontiana OX=23013 PE=2 SV=1	XP_006466918.1 V-type proton ATPase 16 kDa proteolipid subunit [Citrus sinensis]
Cs_ont_4g006580	0.22049	0.134978	0.224906	0.15145	Probable receptor-like protein kinase At5g20050 OS=Arabidopsis thaliana OX=3702 GN=At5g20050 PE=2 SV=1	XP_006475788.1 probable receptor-like protein kinase At5g20050 [Citrus sinensis]
Cs_ont_4g025790	-0.303927	0.32713	-0.149393	0.446578	--	XP_006474212.1 uncharacterized protein LOC102616569 [Citrus sinensis]
Cs_ont_3g006200	-0.506774	0.00865577	-0.384105	0.0140499	--	XP_006473210.1 transmembrane protein 18 [Citrus sinensis]
Cs_ont_1g028330	-0.668635	0.000128493	-0.6072	4.5546e-09	26S proteasome non-ATPase regulatory subunit 4 homolog OS=Arabidopsis thaliana OX=3702 GN=RPN10 PE=1 SV=1	XP_006466973.1 26S proteasome non-ATPase regulatory subunit 4 homolog [Citrus sinensis]
Cs_ont_9g001600	-0.691915	0.00322705	-0.342948	0.204878	Probable bifunctional TENA-E protein OS=Glycine max OX=3847 GN=TENA_E PE=2 SV=1	XP_024958646.1 probable bifunctional TENA-E protein isoform X2 [Citrus sinensis]
Cs_ont_2g008330	-0.318623	0.455317	-0.77451	0.00448917	Berberine bridge enzyme-like 21 OS=Arabidopsis thaliana OX=3702 GN=At4g20840 PE=2 SV=1	XP_024950574.1 berberine bridge enzyme-like 21 [Citrus sinensis]
Cs_ont_4g009800	-1.02324	4.67354e-08	-0.758423	0.00288871	Malonyl-CoA:anthocyanidin 5-O-glucoside-6&apos;&apos;-O-malonyltransferase OS=Arabidopsis thaliana OX=3702 GN=5MAT PE=1 SV=1	XP_024953471.1 malonyl-CoA:anthocyanidin 5-O-glucoside-6&apos;&apos;-O-malonyltransferase-like [Citrus sinensis]
Cs_ont_6g021000	0.847181	0.0128894	0.778624	0.00183159	UDP-glycosyltransferase 86A1 OS=Arabidopsis thaliana OX=3702 GN=UGT86A1 PE=2 SV=1	XP_006493026.1 UDP-glycosyltransferase 86A1 [Citrus sinensis]
Cs_ont_6g016730	-0.129256	0.65153	-0.285143	0.258223	Ultraviolet-B receptor UVR8 OS=Arabidopsis thaliana OX=3702 GN=UVR8 PE=1 SV=1	XP_006493565.1 ultraviolet-B receptor UVR8-like isoform X2 [Citrus sinensis]
Cs_ont_8g016740	-1.16548	4.97632e-06	-1.73777	0.00537037	Protein PELPK1 OS=Arabidopsis thaliana OX=3702 GN=PELPK1 PE=2 SV=1	XP_024957569.1 protein PELPK1 isoform X1 [Citrus sinensis]
Cs_ont_5g011580	0.0225872	0.915775	-0.268665	0.00600948	Transcription factor bHLH3 OS=Arabidopsis thaliana OX=3702 GN=BHLH3 PE=1 SV=1	XP_006479569.1 transcription factor bHLH3 [Citrus sinensis]
Cs_ont_4g002400	-0.134159	0.479352	-0.324193	0.00843934	Protein WVD2-like 5 OS=Arabidopsis thaliana OX=3702 GN=WDL5 PE=1 SV=1	XP_024956455.1 protein WVD2-like 6 isoform X1 [Citrus sinensis]
Cs_ont_9g023940	-2.87373	5.71865e-23	-3.40833	0.000463057	Pectinesterase inhibitor 4 OS=Arabidopsis thaliana OX=3702 GN=PMEI4 PE=2 SV=1	XP_006490091.1 pectinesterase inhibitor 4 [Citrus sinensis]
Cs_ont_5g047210	0.0900256	0.736977	0.250718	0.470839	Homeobox-leucine zipper protein HAT5 OS=Arabidopsis thaliana OX=3702 GN=HAT5 PE=1 SV=1	XP_006476659.1 homeobox-leucine zipper protein HAT5 [Citrus sinensis]
Cs_ont_8g009540	0.586831	0.0506561	0.593475	0.0163136	--	--
Cs_ont_1g000200	-0.395448	0.0924027	-0.364119	0.00672091	50S ribosomal protein L29, chloroplastic OS=Arabidopsis thaliana OX=3702 GN=RPL29 PE=1 SV=1	XP_006464243.1 50S ribosomal protein L29, chloroplastic [Citrus sinensis]
Cs_ont_5g021090	-0.14213	0.540907	-0.237511	0.210892	Cysteine synthase, chloroplastic/chromoplastic OS=Solanum tuberosum OX=4113 PE=2 SV=1	XP_006492781.1 cysteine synthase-like [Citrus sinensis]
Cs_ont_3g006820	-0.275009	0.116525	-0.247748	0.0617177	Probable choline kinase 3 OS=Arabidopsis thaliana OX=3702 GN=At4g09760 PE=2 SV=1	XP_006473130.1 probable choline kinase 3 [Citrus sinensis]
Cs_ont_1g028510	-0.603521	0.00556219	-0.72387	0.000223792	3-dehydroquinate synthase, chloroplastic OS=Actinidia chinensis OX=3625 GN=DHQS PE=1 SV=2	XP_006466989.1 3-dehydroquinate synthase, chloroplastic [Citrus sinensis]
Cs_ont_3g028750	0.663559	0.000287553	0.450423	0.00109418	Ribosome biogenesis protein BOP1 homolog OS=Arabidopsis thaliana OX=3702 GN=BOP1 PE=1 SV=1	XP_006494367.1 ribosome biogenesis protein BOP1 homolog [Citrus sinensis]
Cs_ont_5g036850	0.891631	0.000173908	0.516527	0.0140908	--	XP_006485782.1 uncharacterized protein LOC102624433 [Citrus sinensis]
Cs_ont_5g049890	0.538452	0.000910215	0.220011	0.241155	Importin subunit beta-1 OS=Arabidopsis thaliana OX=3702 GN=KPNB1 PE=1 SV=1	XP_006476338.1 importin subunit beta-1 [Citrus sinensis]
Cs_ont_5g029470	0.266267	0.360176	0.280564	0.188749	Putative 3,4-dihydroxy-2-butanone kinase OS=Solanum lycopersicum OX=4081 GN=DHBK PE=2 SV=1	XP_006493264.1 putative 3,4-dihydroxy-2-butanone kinase isoform X2 [Citrus sinensis]
Cs_ont_4g027720	-0.30004	0.282812	-0.214119	0.404424	Translation initiation factor IF3-4, chloroplastic OS=Arabidopsis thaliana OX=3702 GN=IF3-4 PE=2 SV=1	XP_006474026.1 translation initiation factor IF3-4, chloroplastic [Citrus sinensis]
Cs_ont_5g006320	0.501279	0.0107425	0.446717	2.23012e-05	--	XP_006492393.1 E3 ubiquitin-protein ligase HEL2 [Citrus sinensis]
Cs_ont_1g012960	0.31071	0.0240855	0.214244	0.0750139	DEAD-box ATP-dependent RNA helicase 35 OS=Arabidopsis thaliana OX=3702 GN=RH35 PE=2 SV=1	XP_015390069.1 DEAD-box ATP-dependent RNA helicase 35 [Citrus sinensis]
Cs_ont_5g048780	0.0992489	0.60305	0.194002	0.102619	Calcium-dependent protein kinase 1 OS=Oryza sativa subsp. japonica OX=39947 GN=CPK1 PE=2 SV=1	XP_006476469.1 calcium-dependent protein kinase 1 [Citrus sinensis]
Cs_ont_3g006640	0.203252	0.333874	0.177719	0.510997	NAC domain-containing protein 17 OS=Arabidopsis thaliana OX=3702 GN=NAC017 PE=2 SV=1	XP_006473159.1 NAC domain-containing protein 17 isoform X1 [Citrus sinensis]
Cs_ont_5g013050	-0.211216	0.252354	-0.0619595	0.767603	Tetraspanin-20 OS=Arabidopsis thaliana OX=3702 GN=TOM2AH1 PE=1 SV=1	XP_006480169.1 tetraspanin-20 isoform X1 [Citrus sinensis]
Cs_ont_6g022750	0.408362	0.0353389	0.48247	0.000110447	Ethanolamine-phosphate cytidylyltransferase OS=Arabidopsis thaliana OX=3702 GN=PECT1 PE=1 SV=1	XP_024948550.1 ethanolamine-phosphate cytidylyltransferase [Citrus sinensis]
Cs_ont_6g010840	-0.306466	0.224872	-0.57004	2.18718e-05	Probable plastid-lipid-associated protein 13, chloroplastic OS=Arabidopsis thaliana OX=3702 GN=PAP13 PE=1 SV=2	XP_006492860.1 probable plastid-lipid-associated protein 13, chloroplastic isoform X1 [Citrus sinensis]
Cs_ont_1g029750	-0.449964	0.0188431	-0.444891	0.00694814	Serine/threonine-protein phosphatase 7 OS=Arabidopsis thaliana OX=3702 GN=PP7 PE=1 SV=1	XP_006467140.1 serine/threonine-protein phosphatase 7 [Citrus sinensis]
Cs_ont_5g040860	-0.0782093	0.692891	-0.0696411	0.804795	Protein FIZZY-RELATED 2 OS=Arabidopsis thaliana OX=3702 GN=FZR2 PE=1 SV=1	XP_006477350.1 protein FIZZY-RELATED 2-like [Citrus sinensis]
Cs_ont_6g011820	0.626024	5.83091e-05	0.484107	1.81235e-05	Protein PAT1 homolog 1 OS=Arabidopsis thaliana OX=3702 GN=PAT1H1 PE=1 SV=1	XP_006481340.1 protein PAT1 homolog 1-like isoform X1 [Citrus sinensis]
Cs_ont_1g025820	0.196717	0.25451	0.253786	0.196826	--	XP_015389539.1 protein HGV2 isoform X2 [Citrus sinensis]
Cs_ont_2g001750	-0.633159	0.0120426	-0.557027	0.00661083	Lactoylglutathione lyase GLX1 OS=Arabidopsis thaliana OX=3702 GN=GLX1 PE=1 SV=1	XP_006467421.1 putative lactoylglutathione lyase [Citrus sinensis]
Cs_ont_6g011780	-0.15071	0.669068	-0.272389	0.0597438	--	XP_006481350.1 OTU domain-containing protein DDB_G0284757 [Citrus sinensis]
Cs_ont_3g001060	0.573033	0.128526	0.407304	0.0139122	BTB/POZ domain-containing protein At2g30600 OS=Arabidopsis thaliana OX=3702 GN=At2g30600/At2g30610 PE=2 SV=1	XP_015384358.1 BTB/POZ domain-containing protein At2g30600 isoform X1 [Citrus sinensis]
Cs_ont_7g028590	0.015612	0.965464	0.390997	0.00445474	ADP,ATP carrier protein 1, mitochondrial OS=Gossypium hirsutum OX=3635 GN=ANT1 PE=2 SV=1	XP_006482889.1 ADP,ATP carrier protein 1, mitochondrial [Citrus sinensis]
Cs_ont_5g005920	-0.154998	0.550859	-0.179623	0.45264	Peptidyl-prolyl cis-trans isomerase CYP20-3, chloroplastic OS=Arabidopsis thaliana OX=3702 GN=CYP20-3 PE=1 SV=1	XP_006492442.1 peptidyl-prolyl cis-trans isomerase isoform X2 [Citrus sinensis]
Cs_ont_2g003710	0.116089	0.811333	0.530519	7.03379e-05	--	XP_006467645.1 uncharacterized protein LOC102611330 [Citrus sinensis]
Cs_ont_7g009270	-0.996269	8.1137e-06	-0.416802	0.273711	Ferredoxin-3, chloroplastic OS=Zea mays OX=4577 GN=FDX3 PE=1 SV=1	XP_024956180.1 ferredoxin, root R-B1-like [Citrus sinensis]
Cs_ont_2g017490	0.223806	0.269232	0.221517	0.234103	WRKY transcription factor 1 OS=Arabidopsis thaliana OX=3702 GN=WRKY1 PE=1 SV=1	XP_006469519.1 WRKY transcription factor 1 [Citrus sinensis]
Cs_ont_3g002110	0.674981	0.000134398	0.560226	0.000415782	DEAD-box ATP-dependent RNA helicase 28 OS=Arabidopsis thaliana OX=3702 GN=RH28 PE=2 SV=1	XP_006473676.1 DEAD-box ATP-dependent RNA helicase 28 isoform X1 [Citrus sinensis]
Cs_ont_6g024260	0.277126	0.248529	0.169699	0.380657	--	XP_006480456.1 luc7-like protein [Citrus sinensis]
Cs_ont_1g026390	0.12285	0.580985	0.208408	0.19919	Polyadenylate-binding protein 2 OS=Arabidopsis thaliana OX=3702 GN=PAB2 PE=1 SV=1	XP_006466770.1 splicing factor 3B subunit 4 [Citrus sinensis]
Cs_ont_4g000130	0.309244	0.103948	0.321391	0.123079	Acetylglutamate kinase, chloroplastic OS=Arabidopsis thaliana OX=3702 GN=NAGK PE=1 SV=1	XP_006483657.1 acetylglutamate kinase, chloroplastic [Citrus sinensis]
Cs_ont_7g003030	-0.565667	0.018382	-0.338926	0.299757	RING-H2 finger protein ATL72 OS=Arabidopsis thaliana OX=3702 GN=ATL72 PE=2 SV=1	XP_006486171.1 RING-H2 finger protein ATL74 [Citrus sinensis]
Cs_ont_5g049400	-0.31989	0.131993	-0.45889	4.07366e-05	--	XP_006476393.1 uncharacterized protein LOC102612566 [Citrus sinensis]
Cs_ont_1g000360	0.710391	0.0208506	0.801661	2.57085e-11	Annexin D2 OS=Arabidopsis thaliana OX=3702 GN=ANN2 PE=1 SV=1	XP_006464229.1 annexin D2 [Citrus sinensis]
Cs_ont_3g000540	0.768884	0.00211117	0.343745	0.35037	Probable RNA-binding protein ARP1 OS=Arabidopsis thaliana OX=3702 GN=ARP1 PE=2 SV=1	XP_006473857.1 RNA-binding protein 24-B [Citrus sinensis]
Cs_ont_9g021480	-0.236835	0.674138	-0.417209	0.0208233	--	--
Cs_ont_1g028980	-0.242774	0.214459	-0.284762	0.115627	Thiol-disulfide oxidoreductase LTO1 OS=Arabidopsis thaliana OX=3702 GN=LTO1 PE=1 SV=1	XP_006467036.1 thiol-disulfide oxidoreductase LTO1 [Citrus sinensis]
Cs_ont_6g014820	-0.409729	0.119852	-0.766819	0.00282396	Putative E3 ubiquitin-protein ligase XBAT35 OS=Arabidopsis thaliana OX=3702 GN=XBAT35 PE=2 SV=1	XP_006481039.1 uncharacterized protein LOC102608051 isoform X1 [Citrus sinensis]
Cs_ont_1g029220	-0.680208	4.68377e-06	-0.835343	9.54537e-11	Protein GRIP OS=Arabidopsis thaliana OX=3702 GN=GRIP PE=1 SV=2	XP_006467063.1 protein GRIP isoform X1 [Citrus sinensis]
Cs_ont_3g023860	-0.555532	0.00165866	-0.316121	0.0692459	Galactoside 2-alpha-L-fucosyltransferase OS=Pisum sativum OX=3888 GN=FT1 PE=2 SV=1	XP_006494623.1 galactoside 2-alpha-L-fucosyltransferase-like [Citrus sinensis]
Cs_ont_5g033710	0.00931205	0.979435	-0.476952	7.03379e-05	Cytochrome P450 CYP72A219 OS=Panax ginseng OX=4054 PE=2 SV=1	XP_006495013.1 cytochrome P450 CYP72A219-like [Citrus sinensis]
Cs_ont_7g029270	-0.149841	0.510176	-0.240402	0.14673	Citrate synthase, mitochondrial OS=Citrus maxima OX=37334 GN=CIT PE=2 SV=1	XP_006482806.1 citrate synthase isoform X1 [Citrus sinensis]
Cs_ont_4g028480	0.226186	0.495407	0.835609	6.69489e-14	--	--
Cs_ont_6g003580	-0.022209	0.927676	-0.176807	0.275063	Isoprenylcysteine alpha-carbonyl methylesterase ICME OS=Arabidopsis thaliana OX=3702 GN=ICME PE=2 SV=1	XP_024955790.1 isoprenylcysteine alpha-carbonyl methylesterase ICME isoform X2 [Citrus sinensis]
Cs_ont_6g001190	-0.59395	0.0856121	-0.461087	0.233418	Mini zinc finger protein 2 OS=Arabidopsis thaliana OX=3702 GN=MIF2 PE=1 SV=1	XP_006482592.1 mini zinc finger protein 2 isoform X1 [Citrus sinensis]
Cs_ont_1g021000	-0.507743	0.0184757	-0.516236	0.0147287	Serine/threonine-protein kinase SRK2A OS=Arabidopsis thaliana OX=3702 GN=SRK2A PE=1 SV=1	XP_006466196.1 serine/threonine-protein kinase SRK2G-like [Citrus sinensis]
Cs_ont_8g026750	-0.220194	0.478849	-0.645111	1.65843e-05	Probable zinc metallopeptidase EGY3, chloroplastic OS=Arabidopsis thaliana OX=3702 GN=EGY3 PE=1 SV=1	XP_006486883.1 probable zinc metallopeptidase EGY3, chloroplastic [Citrus sinensis]
Cs_ont_5g043720	-0.213723	0.193048	-0.088796	0.77547	Probable BOI-related E3 ubiquitin-protein ligase 3 OS=Arabidopsis thaliana OX=3702 GN=BRG3 PE=1 SV=1	XP_006477044.1 BOI-related E3 ubiquitin-protein ligase 1 [Citrus sinensis]
Cs_ont_7g004680	-0.0384249	0.879618	-0.276007	0.0305825	COP1-interactive protein 1 OS=Arabidopsis thaliana OX=3702 GN=CIP1 PE=1 SV=1	XP_006485999.1 COP1-interactive protein 1 [Citrus sinensis]
Cs_ont_4g028690	-0.0740973	0.775853	-0.267415	0.121668	--	XP_006473929.1 uncharacterized protein LOC102612751 [Citrus sinensis]
Cs_ont_2g035330	0.440601	0.0157239	0.265061	0.248793	Probable splicing factor 3A subunit 1 OS=Arabidopsis thaliana OX=3702 GN=At1g14650 PE=1 SV=2	XP_015388976.1 probable splicing factor 3A subunit 1 [Citrus sinensis]
Cs_ont_9g025960	-0.521814	0.0104432	-0.854277	0.000768636	Uncharacterized protein At3g49055 OS=Arabidopsis thaliana OX=3702 GN=At3g49055 PE=2 SV=1	XP_006490478.1 uncharacterized protein At3g49055 isoform X1 [Citrus sinensis]
Cs_ont_1g014600	-0.294204	0.452186	-0.336058	0.0778119	--	XP_006465372.1 uncharacterized protein LOC102612810 [Citrus sinensis]
Cs_ont_9g010690	-0.830509	0.00294187	-1.02752	4.07509e-06	Probable indole-3-pyruvate monooxygenase YUCCA3 OS=Arabidopsis thaliana OX=3702 GN=YUC3 PE=2 SV=1	XP_006493990.1 probable indole-3-pyruvate monooxygenase YUCCA3 [Citrus sinensis]
Cs_ont_7g028230	-0.239296	0.214428	-0.236944	0.247249	50S ribosomal protein L1, chloroplastic OS=Arabidopsis thaliana OX=3702 GN=RPL1 PE=1 SV=1	XP_006482926.1 50S ribosomal protein L1, chloroplastic [Citrus sinensis]
Cs_ont_3g011620	-0.268777	0.17638	-0.176404	0.297995	Pyridoxine/pyridoxamine 5&apos;-phosphate oxidase 1, chloroplastic OS=Arabidopsis thaliana OX=3702 GN=PPOX1 PE=1 SV=1	XP_006472520.1 pyridoxine/pyridoxamine 5&apos;-phosphate oxidase 1, chloroplastic isoform X2 [Citrus sinensis]
Cs_ont_7g026250	0.188879	0.421806	0.11141	0.775907	F-box/kelch-repeat protein SKIP11 OS=Arabidopsis thaliana OX=3702 GN=SKIP11 PE=1 SV=2	XP_006483191.1 F-box/kelch-repeat protein SKIP11 isoform X1 [Citrus sinensis]
Cs_ont_1g022390	0.13687	0.76606	1.18063	8.00504e-06	Probable mannitol dehydrogenase OS=Fragaria ananassa OX=3747 GN=CAD PE=2 SV=1	XP_006466345.1 probable mannitol dehydrogenase [Citrus sinensis]
Cs_ont_5g012860	-0.226834	0.403982	-0.3754	0.0270148	Receptor-like serine/threonine-protein kinase ALE2 OS=Arabidopsis thaliana OX=3702 GN=ALE2 PE=1 SV=1	XP_006479417.1 receptor-like serine/threonine-protein kinase ALE2 [Citrus sinensis]
Cs_ont_1g005030	0.285251	0.0892028	0.270114	0.221086	Mitogen-activated protein kinase kinase kinase 3 OS=Arabidopsis thaliana OX=3702 GN=MAPKKK3 PE=1 SV=1	XP_006464984.1 mitogen-activated protein kinase kinase kinase 3 [Citrus sinensis]
Cs_ont_Un005830	0.414215	0.112159	0.548061	0.000318898	--	XP_024949757.1 uncharacterized protein LOC102613360 isoform X1 [Citrus sinensis]
Cs_ont_5g025980	-0.499036	0.0112504	-0.214588	0.256537	--	XP_024954109.1 uncharacterized protein LOC102623340 [Citrus sinensis]
Cs_ont_2g008850	-0.0878893	0.703095	-0.0400437	0.846912	Gamma-soluble NSF attachment protein OS=Arabidopsis thaliana OX=3702 GN=GSNAP PE=2 SV=1	XP_006468392.1 gamma-soluble NSF attachment protein [Citrus sinensis]
Cs_ont_9g025720	0.261792	0.231942	0.183295	0.485683	--	XP_024958590.1 O-glucosyltransferase rumi homolog [Citrus sinensis]
Cs_ont_5g026160	0.48191	0.0157736	0.280405	0.133858	Glutenin, high molecular weight subunit DX5 OS=Triticum aestivum OX=4565 GN=GLU-1D-1D PE=3 SV=5	XP_006478396.1 far upstream element-binding protein 1 isoform X1 [Citrus sinensis]
Cs_ont_2g035640	-0.0170576	0.951649	-0.318531	0.00259542	Glucosidase 2 subunit beta OS=Arabidopsis thaliana OX=3702 GN=PSL4 PE=2 SV=1	XP_006488957.1 glucosidase 2 subunit beta isoform X1 [Citrus sinensis]
Cs_ont_5g023200	0.266391	0.19103	0.197451	0.188622	Serine hydroxymethyltransferase 3, chloroplastic OS=Arabidopsis thaliana OX=3702 GN=SHM3 PE=1 SV=2	XP_024954794.1 serine hydroxymethyltransferase 3, chloroplastic [Citrus sinensis]
Cs_ont_1g027140	-0.52956	0.00694095	-0.712159	4.82416e-06	Mitogen-activated protein kinase 7 OS=Arabidopsis thaliana OX=3702 GN=MPK7 PE=1 SV=2	XP_006467150.2 phosphatidylinositol/phosphatidylcholine transfer protein SFH12 [Citrus sinensis]
Cs_ont_3g003490	0.230681	0.223697	0.360242	0.00282396	Tubby-like F-box protein 5 OS=Oryza sativa subsp. japonica OX=39947 GN=TULP5 PE=2 SV=1	XP_024952577.1 tubby-like F-box protein 5 isoform X1 [Citrus sinensis]
Cs_ont_5g012890	0.460225	0.0270282	0.313409	0.123475	Protein Mut11 OS=Chlamydomonas reinhardtii OX=3055 GN=Mut11 PE=2 SV=1	XP_006479411.1 uncharacterized protein LOC102630449 isoform X1 [Citrus sinensis]
Cs_ont_7g021850	-1.60552	2.59013e-20	-0.564151	0.0693777	Probable WRKY transcription factor 75 OS=Arabidopsis thaliana OX=3702 GN=WRKY75 PE=2 SV=1	XP_006484154.1 probable WRKY transcription factor 75 [Citrus sinensis]
Cs_ont_1g029570	-0.445522	0.0164549	-0.675198	2.62997e-14	--	XP_006467108.1 uncharacterized protein LOC102613897 isoform X1 [Citrus sinensis]
Cs_ont_5g034100	0.265107	0.229769	0.304709	0.252571	B-box zinc finger protein 22 OS=Arabidopsis thaliana OX=3702 GN=BBX22 PE=1 SV=2	XP_006477825.1 B-box zinc finger protein 22 [Citrus sinensis]
Cs_ont_5g046970	0.303543	0.160277	0.27083	0.296847	Protein NUCLEAR FUSION DEFECTIVE 4 OS=Arabidopsis thaliana OX=3702 GN=NFD4 PE=3 SV=1	XP_006476716.1 WW domain-binding protein 11 [Citrus sinensis]
Cs_ont_9g025330	0.162126	0.504719	0.252171	0.159883	RHOMBOID-like protein 3 OS=Arabidopsis thaliana OX=3702 GN=RBL3 PE=2 SV=1	XP_006490344.1 RHOMBOID-like protein 2 [Citrus sinensis]
Cs_ont_3g000360	0.691567	0.00109056	0.389454	0.0274706	Squamosa promoter-binding-like protein 14 OS=Arabidopsis thaliana OX=3702 GN=SPL14 PE=1 SV=3	XP_006494444.1 squamosa promoter-binding-like protein 14 isoform X1 [Citrus sinensis]
Cs_ont_7g000210	-0.468629	0.00712775	-0.44388	0.000411964	LIM domain-containing protein WLIM2b OS=Arabidopsis thaliana OX=3702 GN=WLIM2B PE=1 SV=1	XP_006486459.1 LIM domain-containing protein WLIM2b [Citrus sinensis]
Cs_ont_6g007330	-0.172622	0.520513	-0.392404	0.0386195	Peroxiredoxin-2E, chloroplastic OS=Arabidopsis thaliana OX=3702 GN=PRXIIE PE=1 SV=2	XP_006481908.1 peroxiredoxin-2E, chloroplastic [Citrus sinensis]
Cs_ont_3g020900	-0.227023	0.194977	-0.251435	0.227062	Uncharacterized protein At1g32220, chloroplastic OS=Arabidopsis thaliana OX=3702 GN=At1g32220 PE=1 SV=1	XP_006471511.1 uncharacterized protein At1g32220, chloroplastic [Citrus sinensis]
Cs_ont_4g021470	-0.066706	0.778046	-0.0512101	0.811902	Ubiquitin-60S ribosomal protein L40 OS=Chlamydomonas reinhardtii OX=3055 GN=UBI3 PE=1 SV=1	XP_006474797.1 DNA damage-inducible protein 1 [Citrus sinensis]
Cs_ont_4g004930	0.794047	0.000140173	0.656401	4.88775e-07	ATP-dependent 6-phosphofructokinase 3 OS=Arabidopsis thaliana OX=3702 GN=PFK3 PE=1 SV=1	XP_015385008.1 LOW QUALITY PROTEIN: ATP-dependent 6-phosphofructokinase 6 [Citrus sinensis]
Cs_ont_4g012000	0.197956	0.384878	0.375473	0.0223368	--	XP_006490787.1 aldose 1-epimerase isoform X1 [Citrus sinensis]
Cs_ont_4g017200	0.324603	0.0665775	0.32097	0.0412503	Polycomb group protein FERTILIZATION-INDEPENDENT ENDOSPERM OS=Arabidopsis thaliana OX=3702 GN=FIE PE=1 SV=2	XP_006475218.1 polycomb group protein FERTILIZATION-INDEPENDENT ENDOSPERM isoform X1 [Citrus sinensis]
Cs_ont_1g028530	-0.96463	1.542e-07	-0.806372	8.44869e-05	Rac-like GTP-binding protein RHO1 OS=Beta vulgaris OX=161934 GN=RHO1 PE=2 SV=1	XP_006466991.1 rac-like GTP-binding protein RHO1 [Citrus sinensis]
Cs_ont_5g006250	0.272122	0.234925	0.213338	0.347376	--	XP_006492399.1 uncharacterized protein LOC102623994 isoform X1 [Citrus sinensis]
Cs_ont_3g020080	-0.0640633	0.864243	-0.176109	0.391609	ATP-dependent Clp protease proteolytic subunit 4, chloroplastic OS=Arabidopsis thaliana OX=3702 GN=CLPP4 PE=1 SV=1	XP_024952560.1 ATP-dependent Clp protease proteolytic subunit 4, chloroplastic [Citrus sinensis]
Cs_ont_7g027080	-0.0992049	0.68326	-0.174059	0.449941	Cell division topological specificity factor homolog, chloroplastic OS=Arabidopsis thaliana OX=3702 GN=MINE1 PE=1 SV=1	XP_006483078.1 cell division topological specificity factor homolog, chloroplastic [Citrus sinensis]
Cs_ont_2g004030	-0.443171	0.0641185	-0.504449	0.0154901	Spermidine sinapoyl-CoA acyltransferase OS=Arabidopsis thaliana OX=3702 GN=SDT PE=1 SV=1	XP_006467678.1 spermidine sinapoyl-CoA acyltransferase [Citrus sinensis]
Cs_ont_2g022510	-0.491158	0.00201808	-0.561508	0.000373418	Probable protein phosphatase 2C 58 OS=Arabidopsis thaliana OX=3702 GN=At4g28400 PE=2 SV=1	XP_006469896.1 probable protein phosphatase 2C 58 isoform X1 [Citrus sinensis]
Cs_ont_3g016090	-0.285564	0.236187	-0.298992	0.115089	Protein AUXIN RESPONSE 4 OS=Arabidopsis thaliana OX=3702 GN=AXR4 PE=2 SV=1	XP_006472024.1 protein AUXIN RESPONSE 4 [Citrus sinensis]
Cs_ont_8g011400	0.0860679	0.757074	0.285169	0.0846395	AT-hook motif nuclear-localized protein 14 OS=Arabidopsis thaliana OX=3702 GN=AHL14 PE=1 SV=1	XP_006487736.1 AT-hook motif nuclear-localized protein 14 [Citrus sinensis]
Cs_ont_4g022880	-0.307911	0.172939	-0.0437599	0.903019	Protein TIFY 3B OS=Arabidopsis thaliana OX=3702 GN=TIFY3B PE=1 SV=1	XP_006474540.1 protein TIFY 3B [Citrus sinensis]
Cs_ont_1g027370	-0.29875	0.107991	-0.568525	3.60802e-05	--	XP_006466882.1 uncharacterized protein LOC102626056 [Citrus sinensis]
Cs_ont_2g022040	-0.350954	0.142619	-0.585896	0.000173749	Two pore calcium channel protein 1 OS=Arabidopsis thaliana OX=3702 GN=TPC1 PE=1 SV=1	XP_024948450.1 two pore calcium channel protein 1 isoform X1 [Citrus sinensis]
Cs_ont_1g028110	-0.251495	0.222826	-0.58089	7.17332e-10	Calcium-dependent protein kinase 16 OS=Arabidopsis thaliana OX=3702 GN=CPK16 PE=1 SV=1	XP_006466951.1 calcium-dependent protein kinase 28-like isoform X3 [Citrus sinensis]
Cs_ont_8g021680	-0.327421	0.173899	-0.560491	0.000643738	3-ketoacyl-CoA synthase 4 OS=Arabidopsis thaliana OX=3702 GN=KCS4 PE=2 SV=1	XP_015382851.1 3-ketoacyl-CoA synthase 4 [Citrus sinensis]
Cs_ont_4g000540	0.0665755	0.773775	0.238811	0.0720947	Cytoplasmic 60S subunit biogenesis factor REI1 homolog 1 OS=Arabidopsis thaliana OX=3702 GN=REIL1 PE=1 SV=1	XP_006483574.1 cytoplasmic 60S subunit biogenesis factor REI1 homolog 1 [Citrus sinensis]
Cs_ont_8g001170	0.201036	0.370658	0.109914	0.772125	Zinc finger CCCH domain-containing protein 49 OS=Oryza sativa subsp. japonica OX=39947 GN=Os07g0281000 PE=2 SV=1	XP_006488465.1 zinc finger CCCH domain-containing protein 40 [Citrus sinensis]
Cs_ont_2g035610	-0.344904	0.146887	-0.34021	0.0518423	2-oxoisovalerate dehydrogenase subunit beta 1, mitochondrial OS=Arabidopsis thaliana OX=3702 GN=BCDH BETA1 PE=2 SV=1	XP_006488955.1 2-oxoisovalerate dehydrogenase subunit beta 1, mitochondrial [Citrus sinensis]
Cs_ont_2g004310	-0.484602	0.0684082	-0.332092	0.0570111	Vicilin-like seed storage protein At2g18540 OS=Arabidopsis thaliana OX=3702 GN=At2g18540 PE=3 SV=1	XP_006467702.1 28 kDa heat- and acid-stable phosphoprotein isoform X1 [Citrus sinensis]
Cs_ont_4g002780	-0.00336558	0.990456	-0.361156	0.0471319	Protein OVEREXPRESSOR OF CATIONIC PEROXIDASE 3 OS=Arabidopsis thaliana OX=3702 GN=OCP3 PE=1 SV=1	XP_006483334.1 protein OVEREXPRESSOR OF CATIONIC PEROXIDASE 3 isoform X1 [Citrus sinensis]
Cs_ont_1g029410	-0.488847	0.00368204	-0.51276	0.000307806	--	XP_024954276.1 uncharacterized protein LOC102608953 [Citrus sinensis]
Cs_ont_1g029640	-0.205948	0.347886	-0.530188	8.55409e-07	Protein MICRORCHIDIA 7 OS=Arabidopsis thaliana OX=3702 GN=MORC7 PE=1 SV=1	XP_024953857.1 MORC family CW-type zinc finger protein 2B-like isoform X1 [Citrus sinensis]
Cs_ont_2g028990	-0.180996	0.507751	-0.211979	0.496658	50S ribosomal protein L12, chloroplastic OS=Nicotiana sylvestris OX=4096 PE=2 SV=1	XP_015383148.2 LOW QUALITY PROTEIN: 50S ribosomal protein L12, chloroplastic [Citrus sinensis]
Cs_ont_1g027890	-1.37369	4.02644e-09	-0.728654	0.0813285	Naringenin,2-oxoglutarate 3-dioxygenase (Fragment) OS=Petunia hybrida OX=4102 GN=AN3 PE=1 SV=1	NP_001275816.1 naringenin,2-oxoglutarate 3-dioxygenase-like [Citrus sinensis]
Cs_ont_6g021780	-0.0804375	0.836793	-0.319017	0.062417	--	XP_006491667.1 uncharacterized protein LOC102631014 isoform X1 [Citrus sinensis]
Cs_ont_3g001990	0.737566	1.0197e-06	0.374151	0.00242788	Vacuolar protein sorting-associated protein 35B OS=Arabidopsis thaliana OX=3702 GN=VPS35B PE=1 SV=1	XP_024952895.1 vacuolar protein sorting-associated protein 35B [Citrus sinensis]
Cs_ont_9g004590	-0.270616	0.235553	-0.065447	0.772125	--	XP_006489294.1 UPF0613 protein PB24D3.06c [Citrus sinensis]
Cs_ont_7g005000	-0.248336	0.215555	-0.372415	0.0178777	Zinc finger CCCH domain-containing protein 11 OS=Oryza sativa subsp. japonica OX=39947 GN=Os01g0834700 PE=2 SV=2	XP_024956560.1 zinc finger CCCH domain-containing protein 11-like [Citrus sinensis]
Cs_ont_2g000890	0.719436	3.23332e-05	0.516409	0.000539455	E3 ubiquitin-protein ligase UPL5 OS=Arabidopsis thaliana OX=3702 GN=UPL5 PE=1 SV=1	XP_024950410.1 E3 ubiquitin-protein ligase UPL5 [Citrus sinensis]
Cs_ont_4g021050	0.332724	0.114428	0.248992	0.085106	GBF-interacting protein 1-like OS=Arabidopsis thaliana OX=3702 GN=GIP1L PE=1 SV=1	XP_006474833.1 GBF-interacting protein 1 isoform X1 [Citrus sinensis]
Cs_ont_5g006610	0.203542	0.646917	-0.922841	0.000561005	Long chain acyl-CoA synthetase 1 OS=Arabidopsis thaliana OX=3702 GN=LACS1 PE=2 SV=1	XP_024948845.1 long chain acyl-CoA synthetase 1 [Citrus sinensis]
Cs_ont_1g027320	-0.608549	0.00609012	-0.238309	0.416557	Protein RTE1-HOMOLOG OS=Arabidopsis thaliana OX=3702 GN=RTH PE=2 SV=1	XP_024948472.1 protein RTE1-HOMOLOG [Citrus sinensis]
Cs_ont_5g039790	-0.74455	0.000750657	-0.460517	0.045875	Ribulose-phosphate 3-epimerase, chloroplastic OS=Spinacia oleracea OX=3562 GN=RPE PE=1 SV=1	XP_006477481.1 ribulose-phosphate 3-epimerase, chloroplastic isoform X2 [Citrus sinensis]
Cs_ont_1g023150	-0.497714	0.0724882	-0.573337	0.00245053	Squalene epoxidase 3 OS=Arabidopsis thaliana OX=3702 GN=SQE3 PE=1 SV=1	XP_006466420.1 squalene epoxidase 3 [Citrus sinensis]
Cs_ont_9g009560	0.126141	0.551738	0.171159	0.36288	Pre-mRNA-processing factor 19 homolog 2 OS=Arabidopsis thaliana OX=3702 GN=PRP19B PE=1 SV=3	XP_006489640.1 pre-mRNA-processing factor 19 homolog 2 [Citrus sinensis]
Cs_ont_5g012880	-0.518794	0.0649241	-0.119532	0.84853	--	XP_006479413.1 uncharacterized protein LOC102630956 [Citrus sinensis]
Cs_ont_5g014790	-0.412156	0.105314	-0.370941	0.0158568	Tubulin alpha-3 chain OS=Eleusine indica OX=29674 GN=TUBA3 PE=2 SV=1	XP_006479124.1 tubulin alpha-3 chain-like [Citrus sinensis]
Cs_ont_6g006490	0.702565	0.00151528	0.300752	0.532691	Alpha-L-arabinofuranosidase 1 OS=Arabidopsis thaliana OX=3702 GN=ASD1 PE=1 SV=1	XP_024955674.1 alpha-L-arabinofuranosidase 1-like [Citrus sinensis]
Cs_ont_1g009830	-0.621646	0.0186231	-0.749074	9.35539e-05	ACT domain-containing protein DS12, chloroplastic OS=Oryza sativa subsp. japonica OX=39947 GN=Os08g0242700 PE=4 SV=2	XP_024949966.1 ACT domain-containing protein DS12, chloroplastic isoform X1 [Citrus sinensis]
Cs_ont_7g021350	-0.179741	0.454857	-0.156634	0.233418	--	XP_006484199.1 erlin-2-B [Citrus sinensis]
Cs_ont_3g001980	0.440153	0.0210078	0.768098	4.00939e-06	--	XP_006473691.1 uncharacterized protein LOC102613253 [Citrus sinensis]
Cs_ont_7g000550	-0.254754	0.281892	-0.301575	0.231248	Ultraviolet-B receptor UVR8 OS=Arabidopsis thaliana OX=3702 GN=UVR8 PE=1 SV=1	XP_006486413.1 ultraviolet-B receptor UVR8 isoform X1 [Citrus sinensis]
Cs_ont_6g008770	-0.193081	0.533765	-0.175141	0.37577	Sorting nexin 1 OS=Arabidopsis thaliana OX=3702 GN=SNX1 PE=1 SV=1	XP_006481736.1 sorting nexin 1 isoform X2 [Citrus sinensis]
Cs_ont_5g002460	-0.19721	0.356487	-0.175346	0.601719	Protein-ribulosamine 3-kinase, chloroplastic OS=Arabidopsis thaliana OX=3702 GN=At3g61080 PE=1 SV=2	XP_006491006.1 protein-ribulosamine 3-kinase, chloroplastic isoform X1 [Citrus sinensis]
Cs_ont_2g004040	-0.15117	0.605435	-0.395073	0.0131789	Magnesium-chelatase subunit ChlI, chloroplastic OS=Glycine max OX=3847 GN=CHLI PE=2 SV=1	XP_006467679.1 magnesium-chelatase subunit ChlI, chloroplastic [Citrus sinensis]
Cs_ont_8g024920	1.52006	7.02122e-05	1.82448	0.00454075	Caffeoyl-CoA O-methyltransferase OS=Populus tremuloides OX=3693 PE=2 SV=1	XP_006487045.1 caffeoyl-CoA O-methyltransferase [Citrus sinensis]
Cs_ont_1g029300	-0.606648	0.00988051	-0.728136	1.06588e-05	Dehydrodolichyl diphosphate synthase 6 OS=Arabidopsis thaliana OX=3702 GN=At2g17570 PE=2 SV=2	XP_006467074.1 dehydrodolichyl diphosphate synthase 6 [Citrus sinensis]
Cs_ont_2g032130	0.213526	0.20983	0.151739	0.593129	Nuclear transcription factor Y subunit A-1 OS=Arabidopsis thaliana OX=3702 GN=NFYA1 PE=2 SV=1	XP_006470622.1 nuclear transcription factor Y subunit A-1 [Citrus sinensis]
Cs_ont_5g014620	-0.0903634	0.769167	-0.341196	0.0181429	Binding partner of ACD11 1 OS=Arabidopsis thaliana OX=3702 GN=BPA1 PE=1 SV=1	XP_006479139.1 binding partner of ACD11 1 [Citrus sinensis]
Cs_ont_2g008020	0.0842057	0.797864	0.300221	0.071511	E3 ubiquitin-protein ligase RHF2A OS=Arabidopsis thaliana OX=3702 GN=RHF2A PE=2 SV=1	XP_006468313.1 E3 ubiquitin-protein ligase RHF2A-like isoform X2 [Citrus sinensis]
Cs_ont_3g002640	0.173228	0.510745	0.22569	0.215457	Protein BASIC PENTACYSTEINE6 OS=Arabidopsis thaliana OX=3702 GN=BPC6 PE=1 SV=1	XP_006473610.1 protein BASIC PENTACYSTEINE6 isoform X1 [Citrus sinensis]
Cs_ont_9g018670	0.21872	0.463021	0.324033	0.0590862	Probable calcium-binding protein CML49 OS=Arabidopsis thaliana OX=3702 GN=CML49 PE=2 SV=1	XP_006489868.1 probable calcium-binding protein CML49 [Citrus sinensis]
Cs_ont_4g024140	-0.173097	0.470559	-0.0973394	0.680602	Bifunctional purple acid phosphatase 26 OS=Arabidopsis thaliana OX=3702 GN=PAP26 PE=1 SV=1	XP_006474400.1 bifunctional purple acid phosphatase 26 [Citrus sinensis]
Cs_ont_7g004530	0.239474	0.234883	0.171091	0.214984	Proline--tRNA ligase, cytoplasmic OS=Arabidopsis thaliana OX=3702 GN=At3g62120 PE=1 SV=1	XP_006486014.1 proline--tRNA ligase, cytoplasmic-like [Citrus sinensis]
Cs_ont_2g029970	-0.243315	0.427123	-0.465127	0.000577806	4-diphosphocytidyl-2-C-methyl-D-erythritol kinase, chloroplastic/chromoplastic (Fragment) OS=Solanum lycopersicum OX=4081 GN=ISPE PE=1 SV=1	XP_006470416.1 4-diphosphocytidyl-2-C-methyl-D-erythritol kinase, chloroplastic [Citrus sinensis]
Cs_ont_7g029000	-0.0666225	0.853389	-0.323511	0.0474106	30S ribosomal protein 2, chloroplastic OS=Spinacia oleracea OX=3562 GN=PSRP2 PE=1 SV=1	XP_006482842.1 30S ribosomal protein 2, chloroplastic [Citrus sinensis]
Cs_ont_1g028550	-0.292744	0.130116	-0.654882	2.34056e-07	Vacuolar protein sorting-associated protein 35A OS=Arabidopsis thaliana OX=3702 GN=VPS35A PE=1 SV=1	XP_006466993.1 vacuolar protein sorting-associated protein 35A isoform X2 [Citrus sinensis]
Cs_ont_1g029420	-0.378546	0.0459622	-0.625525	7.14868e-06	Serine/threonine-protein kinase AFC3 OS=Arabidopsis thaliana OX=3702 GN=AFC3 PE=2 SV=2	XP_006467091.1 SRSF protein kinase 2 [Citrus sinensis]
Cs_ont_1g007420	-0.18836	0.468145	-0.104733	0.718638	Uncharacterized protein ycf54 OS=Porphyra purpurea OX=2787 GN=ycf54 PE=3 SV=1	XP_006491910.1 uncharacterized protein LOC102614509 [Citrus sinensis]
Cs_ont_3g016380	-0.114063	0.682832	-0.293057	0.105576	Mevalonate kinase OS=Arabidopsis thaliana OX=3702 GN=At5g27450 PE=2 SV=1	XP_006471974.1 mevalonate kinase isoform X2 [Citrus sinensis]
Cs_ont_1g029650	-0.0508969	0.885164	-0.471099	0.00229465	--	XP_006467127.1 uncharacterized protein LOC102618464 isoform X1 [Citrus sinensis]
Cs_ont_5g043210	-0.297659	0.374628	-0.350646	0.067995	Light-harvesting complex-like protein 3 isotype 1, chloroplastic OS=Arabidopsis thaliana OX=3702 GN=LIL3.1 PE=1 SV=1	XP_006477084.1 light-harvesting complex-like protein 3 isotype 1, chloroplastic [Citrus sinensis]
Cs_ont_2g024310	2.53716	2.88034e-09	1.18663	3.68169e-05	Peroxidase 55 OS=Arabidopsis thaliana OX=3702 GN=PER55 PE=1 SV=1	XP_006470079.1 peroxidase 55-like [Citrus sinensis]
Cs_ont_8g014240	0.625013	0.0997193	0.437637	0.185949	--	--
Cs_ont_1g029590	-0.575201	0.00294187	-0.574267	0.00010359	Eukaryotic translation initiation factor 6-2 OS=Arabidopsis thaliana OX=3702 GN=EIF6-2 PE=2 SV=1	XP_006467112.1 eukaryotic translation initiation factor 6-2 [Citrus sinensis]
Cs_ont_1g029440	-0.626397	0.00665775	-0.922831	5.49641e-11	Amino acid transporter AVT3C OS=Arabidopsis thaliana OX=3702 GN=AVT3C PE=1 SV=1	XP_006467093.1 amino acid transporter AVT3B [Citrus sinensis]
Cs_ont_2g007290	-0.450157	0.0113329	-0.527594	0.0133762	Transcription factor TCP2 OS=Arabidopsis thaliana OX=3702 GN=TCP2 PE=1 SV=1	XP_024950831.1 transcription factor TCP2 [Citrus sinensis]
Cs_ont_3g011770	0.0415006	0.895823	0.261909	0.200728	--	XP_006472498.1 uncharacterized protein LOC102627919 isoform X1 [Citrus sinensis]
Cs_ont_3g032510	-1.80816	4.14677e-09	-1.56773	0.000539455	22.7 kDa class IV heat shock protein OS=Pisum sativum OX=3888 GN=HSP22.7 PE=2 SV=1	XP_024949711.1 22.7 kDa class IV heat shock protein-like [Citrus sinensis]
Cs_ont_5g012430	0.0894915	0.733537	-0.290119	0.0828786	Thioredoxin-like fold domain-containing protein MRL7, chloroplastic OS=Arabidopsis thaliana OX=3702 GN=MRL7 PE=1 SV=1	XP_006479487.1 thioredoxin-like fold domain-containing protein MRL7, chloroplastic [Citrus sinensis]
Cs_ont_7g015490	-1.55387	8.36816e-12	-1.52053	0.0617177	Taxadiene 5-alpha hydroxylase OS=Taxus cuspidata OX=99806 PE=1 SV=2	XP_006484839.1 taxadiene 5-alpha hydroxylase [Citrus sinensis]
Cs_ont_6g025170	1.35438	0.00151528	0.902868	7.90299e-06	Omega-hydroxypalmitate O-feruloyl transferase OS=Arabidopsis thaliana OX=3702 GN=HHT1 PE=1 SV=1	XP_006480697.1 omega-hydroxypalmitate O-feruloyl transferase [Citrus sinensis]
Cs_ont_8g018770	0.226749	0.274633	0.252572	0.165106	Eukaryotic translation initiation factor 4B3 OS=Arabidopsis thaliana OX=3702 GN=EIF4B3 PE=1 SV=1	XP_006487425.1 eukaryotic translation initiation factor 4B3 [Citrus sinensis]
Cs_ont_5g008040	0.540238	0.103428	1.16695	0.00127132	Indole-3-acetic acid-induced protein ARG2 OS=Vigna radiata var. radiata OX=3916 GN=ARG2 PE=2 SV=1	XP_006479988.1 indole-3-acetic acid-induced protein ARG2-like [Citrus sinensis]
Cs_ont_5g045170	-0.748166	0.0328295	-0.796848	0.0322281	--	XP_006476877.1 uncharacterized protein LOC102620907 [Citrus sinensis]
Cs_ont_3g000720	0.341525	0.153639	0.392616	0.00371567	Dolichyl-diphosphooligosaccharide--protein glycosyltransferase subunit 1A OS=Arabidopsis thaliana OX=3702 GN=OST1A PE=2 SV=1	XP_006473836.1 dolichyl-diphosphooligosaccharide--protein glycosyltransferase subunit 1A [Citrus sinensis]
Cs_ont_1g006470	-0.0446987	0.890416	-0.276742	0.129568	--	XP_006464916.1 uncharacterized protein LOC102612089 [Citrus sinensis]
Cs_ont_2g033990	-0.0965641	0.795269	-0.296443	0.309169	Enoyl-[acyl-carrier-protein] reductase [NADH], chloroplastic OS=Arabidopsis thaliana OX=3702 GN=MOD1 PE=1 SV=1	XP_006492657.1 enoyl-[acyl-carrier-protein] reductase [NADH], chloroplastic [Citrus sinensis]
Cs_ont_2g005380	0.532273	0.0433218	0.317099	0.1192	Mediator of RNA polymerase II transcription subunit 16 OS=Arabidopsis thaliana OX=3702 GN=MED16 PE=1 SV=1	XP_006467828.1 mediator of RNA polymerase II transcription subunit 16 isoform X1 [Citrus sinensis]
Cs_ont_9g023540	0.151813	0.409987	-0.247646	0.215638	NO-associated protein 1, chloroplastic/mitochondrial OS=Arabidopsis thaliana OX=3702 GN=NOA1 PE=1 SV=1	XP_006490128.1 NO-associated protein 1, chloroplastic/mitochondrial [Citrus sinensis]
Cs_ont_2g000430	-0.108439	0.699966	-0.12508	0.431135	Nudix hydrolase 2 OS=Arabidopsis thaliana OX=3702 GN=NUDT2 PE=1 SV=1	XP_006467272.1 nudix hydrolase 2 [Citrus sinensis]
Cs_ont_2g010640	-0.367041	0.0454887	-0.422237	0.0129266	--	XP_006468614.1 AAC-rich mRNA clone AAC11 protein [Citrus sinensis]
Cs_ont_8g025610	0.347063	0.177358	0.235227	0.182577	Protein RTF1 homolog OS=Arabidopsis thaliana OX=3702 GN=VIP5 PE=1 SV=1	XP_006486981.1 protein RTF1 homolog [Citrus sinensis]
Cs_ont_3g000850	0.636276	0.00648108	0.554725	2.81973e-06	U-box domain-containing protein 43 OS=Arabidopsis thaliana OX=3702 GN=PUB43 PE=2 SV=1	XP_006473820.1 U-box domain-containing protein 44 [Citrus sinensis]
Cs_ont_2g009090	-1.10916	0.000647429	-0.27183	0.274814	LOB domain-containing protein 4 OS=Arabidopsis thaliana OX=3702 GN=LBD4 PE=1 SV=1	XP_006468423.1 LOB domain-containing protein 4 [Citrus sinensis]
Cs_ont_5g026120	0.0720663	0.755688	-0.542978	0.000949469	Phospholipase SGR2 OS=Arabidopsis thaliana OX=3702 GN=SGR2 PE=1 SV=1	XP_006478400.1 phospholipase SGR2 isoform X1 [Citrus sinensis]
Cs_ont_3g000560	0.603742	0.00173421	0.834339	7.30257e-08	SWI/SNF complex subunit SWI3B OS=Arabidopsis thaliana OX=3702 GN=SWI3B PE=1 SV=1	XP_006473852.1 SWI/SNF complex subunit SWI3B [Citrus sinensis]
Cs_ont_4g017750	-0.480662	0.0908387	-0.431425	0.0357732	Protein LHCP TRANSLOCATION DEFECT OS=Arabidopsis thaliana OX=3702 GN=LTD PE=1 SV=1	XP_006493957.1 protein LHCP TRANSLOCATION DEFECT [Citrus sinensis]
Cs_ont_4g006310	-0.0362983	0.925019	-0.325776	0.100002	Probable ethanolamine kinase OS=Arabidopsis thaliana OX=3702 GN=EMB1187 PE=2 SV=1	XP_006475821.1 probable ethanolamine kinase [Citrus sinensis]
Cs_ont_2g025840	-0.124075	0.628524	-0.13608	0.4273	Syntaxin-22 OS=Arabidopsis thaliana OX=3702 GN=SYP22 PE=1 SV=1	XP_006468935.1 syntaxin-22-like [Citrus sinensis]
Cs_ont_9g028290	0.234655	0.30689	0.385451	0.025155	Nuclear transcription factor Y subunit C-4 OS=Oryza sativa subsp. japonica OX=39947 GN=NFYC4 PE=1 SV=1	XP_024949451.1 nuclear transcription factor Y subunit C-2 [Citrus sinensis]
Cs_ont_5g028830	-0.282394	0.249567	-0.0909456	0.763185	S-adenosylmethionine carrier 1, chloroplastic/mitochondrial OS=Arabidopsis thaliana OX=3702 GN=SAMC1 PE=1 SV=1	XP_015388094.1 S-adenosylmethionine carrier 1, chloroplastic/mitochondrial [Citrus sinensis]
Cs_ont_2g020730	0.175406	0.563399	0.345992	0.237751	Uncharacterized GPI-anchored protein At4g28100 OS=Arabidopsis thaliana OX=3702 GN=At4g28100 PE=1 SV=1	XP_006469818.1 uncharacterized GPI-anchored protein At4g28100 [Citrus sinensis]
Cs_ont_5g014330	0.130472	0.486102	0.16718	0.20956	BTB/POZ and MATH domain-containing protein 4 OS=Arabidopsis thaliana OX=3702 GN=BPM4 PE=1 SV=1	XP_006479168.1 uncharacterized protein LOC102612275 [Citrus sinensis]
Cs_ont_2g021530	0.247525	0.441501	0.307749	0.0457372	Protein STABILIZED1 OS=Arabidopsis thaliana OX=3702 GN=STA1 PE=1 SV=1	XP_015389844.1 protein STABILIZED1-like isoform X3 [Citrus sinensis]
Cs_ont_3g000470	0.488573	0.0190991	0.41386	0.00830903	AT-rich interactive domain-containing protein 5 OS=Arabidopsis thaliana OX=3702 GN=ARID5 PE=1 SV=1	XP_006473864.1 AT-rich interactive domain-containing protein 6 [Citrus sinensis]
Cs_ont_2g025230	0.161827	0.422865	0.100811	0.602884	Long chain base biosynthesis protein 2a OS=Oryza sativa subsp. japonica OX=39947 GN=Os11g0516000 PE=2 SV=1	XP_024950361.1 long chain base biosynthesis protein 2a isoform X1 [Citrus sinensis]
Cs_ont_4g016870	-0.0983146	0.798087	-0.458746	0.00596261	--	XP_006475305.1 uncharacterized protein LOC102612265 isoform X2 [Citrus sinensis]
Cs_ont_8g003680	-0.332905	0.442995	-0.742037	0.00108787	Kinesin-like protein KIN-5D OS=Arabidopsis thaliana OX=3702 GN=KIN5D PE=3 SV=1	XP_024957908.1 kinesin-like protein KIN-5D [Citrus sinensis]
Cs_ont_1g028710	-0.166906	0.493904	-0.750621	1.16218e-07	DEAD-box ATP-dependent RNA helicase 42 OS=Arabidopsis thaliana OX=3702 GN=RH42 PE=1 SV=2	XP_006467008.1 pre-rRNA-processing protein esf1 [Citrus sinensis]
Cs_ont_8g020530	-0.59646	0.00249179	-0.588451	0.00747618	Squalene synthase OS=Nicotiana benthamiana OX=4100 PE=2 SV=1	XP_024957619.1 squalene synthase [Citrus sinensis]
Cs_ont_7g002680	-0.0978792	0.78097	-0.306226	0.208454	Uroporphyrinogen decarboxylase, chloroplastic OS=Nicotiana tabacum OX=4097 GN=DCUP PE=1 SV=1	XP_006486210.1 uroporphyrinogen decarboxylase [Citrus sinensis]
Cs_ont_2g025940	-0.08516	0.784506	-0.298423	0.106195	Tyrosine--tRNA ligase, chloroplastic/mitochondrial OS=Arabidopsis thaliana OX=3702 GN=EMB2768 PE=2 SV=1	XP_015382767.1 tyrosine--tRNA ligase, chloroplastic/mitochondrial isoform X1 [Citrus sinensis]
Cs_ont_2g005620	1.16185	5.67793e-07	0.629756	0.00019004	Serine carboxypeptidase-like 31 OS=Arabidopsis thaliana OX=3702 GN=SCPL31 PE=2 SV=2	XP_006467848.1 serine carboxypeptidase-like 31 [Citrus sinensis]
Cs_ont_8g001810	0.632563	0.000196221	0.656435	0.000110298	Probable protein phosphatase 2C 78 OS=Arabidopsis thaliana OX=3702 GN=SAG113 PE=1 SV=1	XP_006488392.1 probable protein phosphatase 2C 24 [Citrus sinensis]
Cs_ont_9g008150	-1.54442	0.00088598	-0.57726	0.066661	Phosphoenolpyruvate carboxylase kinase 1 OS=Arabidopsis thaliana OX=3702 GN=PPCK1 PE=1 SV=1	XP_006489738.1 phosphoenolpyruvate carboxylase kinase 1-like [Citrus sinensis]
Cs_ont_8g009010	-0.21868	0.152136	-0.273499	0.0436233	External alternative NAD(P)H-ubiquinone oxidoreductase B2, mitochondrial OS=Arabidopsis thaliana OX=3702 GN=NDB2 PE=1 SV=1	XP_006481536.1 apoptosis-inducing factor 2 [Citrus sinensis]
Cs_ont_2g000620	-1.44441	2.25979e-07	-2.18914	0.0971061	Cytochrome P450 71D8 OS=Glycine max OX=3847 GN=CYP71D8 PE=2 SV=1	XP_006467299.1 cytochrome P450 71D8 [Citrus sinensis]
Cs_ont_4g027650	-0.570628	0.00384481	-0.317216	0.102047	Polyubiquitin 9 OS=Arabidopsis thaliana OX=3702 GN=UBQ9 PE=3 SV=1	XP_006474038.1 uncharacterized protein LOC102618508 [Citrus sinensis]
Cs_ont_5g013850	-0.0956306	0.715379	0.191947	0.36337	Putative SWI/SNF-related matrix-associated actin-dependent regulator of chromatin subfamily A member 3-like 1 OS=Arabidopsis thaliana OX=3702 GN=At5g05130 PE=2 SV=1	XP_024954807.1 E3 ubiquitin-protein ligase RNF4 [Citrus sinensis]
Cs_ont_6g014260	-0.237126	0.273194	-0.217141	0.290914	BAG family molecular chaperone regulator 4 OS=Arabidopsis thaliana OX=3702 GN=BAG4 PE=1 SV=1	XP_006481083.1 BAG family molecular chaperone regulator 4 [Citrus sinensis]
Cs_ont_5g021350	-0.174828	0.301928	-0.372551	0.0112103	--	XP_006492755.1 acyl-coenzyme A thioesterase 9, mitochondrial-like [Citrus sinensis]
Cs_ont_1g029330	-0.279052	0.0833909	-0.499382	0.00127375	Rab escort protein 1 OS=Arabidopsis thaliana OX=3702 GN=REP PE=1 SV=2	XP_006467076.1 rab escort protein 1 isoform X2 [Citrus sinensis]
Cs_ont_1g027200	-0.600445	0.00113706	-0.639869	0.00173906	--	XP_006466858.1 uncharacterized protein LOC102619440 isoform X4 [Citrus sinensis]
Cs_ont_5g003280	-0.299098	0.5998	-1.07355	4.95119e-05	Probable glycerol-3-phosphate acyltransferase 8 OS=Arabidopsis thaliana OX=3702 GN=GPAT8 PE=2 SV=1	XP_006491125.1 probable glycerol-3-phosphate acyltransferase 8 [Citrus sinensis]
Cs_ont_2g014130	-0.184073	0.334798	-0.232421	0.0894979	Protein OBERON 3 OS=Arabidopsis thaliana OX=3702 GN=OBE3 PE=1 SV=1	XP_006469295.1 protein OBERON 3 [Citrus sinensis]
Cs_ont_7g017100	0.168608	0.587458	0.239599	0.436177	--	XP_006484715.1 histone-lysine N-methyltransferase 2D isoform X2 [Citrus sinensis]
Cs_ont_3g001170	0.972837	4.01039e-07	0.517997	1.80014e-05	O-fucosyltransferase 16 OS=Arabidopsis thaliana OX=3702 GN=OFUT16 PE=2 SV=1	XP_006473766.1 O-fucosyltransferase 16 isoform X1 [Citrus sinensis]
Cs_ont_1g029540	-0.142941	0.575461	-0.548647	7.17947e-07	Exosome complex exonuclease RRP44 homolog A OS=Arabidopsis thaliana OX=3702 GN=RRP44A PE=2 SV=2	XP_006467105.1 exosome complex exonuclease RRP44 homolog A [Citrus sinensis]
Cs_ont_2g023420	0.169749	0.552144	0.287644	0.20956	Cytosolic Fe-S cluster assembly factor NBP35 OS=Arabidopsis thaliana OX=3702 GN=NBP35 PE=1 SV=1	XP_006469978.1 cytosolic Fe-S cluster assembly factor NBP35 [Citrus sinensis]
Cs_ont_5g036160	-0.517611	0.0512862	-0.479531	0.0108993	Probable E3 ubiquitin-protein ligase HIP1 OS=Oryza sativa subsp. japonica OX=39947 GN=HIP1 PE=1 SV=2	XP_006477772.1 J domain-containing protein DDB_G0295729-like [Citrus sinensis]
Cs_ont_4g020370	-1.1054	7.24077e-11	-1.15014	0.000258746	Cytochrome P450 71D11 (Fragment) OS=Lotus japonicus OX=34305 GN=CYP71D11 PE=2 SV=1	XP_006474919.1 cytochrome P450 71D11-like [Citrus sinensis]
Cs_ont_9g001110	-0.237099	0.263696	-0.357806	0.0206121	Galactokinase OS=Arabidopsis thaliana OX=3702 GN=GAL1 PE=1 SV=2	XP_006488820.1 galactokinase [Citrus sinensis]
Cs_ont_3g027870	-0.685197	0.00878378	-0.542184	0.398294	Ferredoxin-2, chloroplastic OS=Arabidopsis thaliana OX=3702 GN=FD2 PE=1 SV=1	XP_006471012.1 ferredoxin [Citrus sinensis]
Cs_ont_9g025390	0.355119	0.233622	0.573114	1.24072e-07	Heat stress transcription factor B-2a OS=Arabidopsis thaliana OX=3702 GN=HSFB2A PE=2 SV=1	XP_006490352.1 heat stress transcription factor B-2a [Citrus sinensis]
Cs_ont_4g023950	0.642071	0.000833393	0.271457	0.214984	Zinc finger BED domain-containing protein DAYSLEEPER OS=Arabidopsis thaliana OX=3702 GN=HAT PE=1 SV=1	XP_015384533.1 zinc finger BED domain-containing protein DAYSLEEPER-like isoform X1 [Citrus sinensis]
Cs_ont_2g010020	0.0788914	0.857975	0.064115	0.860948	Choline-phosphate cytidylyltransferase 2 OS=Arabidopsis thaliana OX=3702 GN=CCT2 PE=1 SV=1	XP_006468649.1 choline-phosphate cytidylyltransferase 2-like [Citrus sinensis]
Cs_ont_1g029560	-0.416129	0.0325518	-0.430569	0.0101084	MLO-like protein 10 OS=Arabidopsis thaliana OX=3702 GN=MLO10 PE=2 SV=1	XP_006467107.1 MLO-like protein 10 [Citrus sinensis]
Cs_ont_3g030940	-0.68391	0.0399791	-0.782924	0.0115611	--	XP_024952299.1 uncharacterized protein LOC102630112 [Citrus sinensis]
Cs_ont_9g005560	0.306351	0.135088	0.315278	0.130633	Protein SUPPRESSOR OF GENE SILENCING 3 OS=Solanum lycopersicum OX=4081 GN=SGS3 PE=1 SV=1	XP_006489387.1 uncharacterized protein LOC102629231 [Citrus sinensis]
Cs_ont_3g000290	0.448387	0.115683	0.388766	0.0497334	Tetratricopeptide repeat protein SKI3 OS=Arabidopsis thaliana OX=3702 GN=SKI3 PE=1 SV=1	XP_006494434.1 tetratricopeptide repeat protein SKI3 isoform X1 [Citrus sinensis]
Cs_ont_3g009480	-0.570522	0.00708452	-0.248202	0.192899	Gamma-glutamylcyclotransferase 2-3 OS=Arabidopsis thaliana OX=3702 GN=GGCT2;3 PE=1 SV=1	XP_006472758.1 gamma-glutamylcyclotransferase 2-3 isoform X2 [Citrus sinensis]
Cs_ont_9g017630	-0.040097	0.904541	-0.11626	0.578378	GTP-binding protein BRASSINAZOLE INSENSITIVE PALE GREEN 2, chloroplastic OS=Arabidopsis thaliana OX=3702 GN=BPG2 PE=1 SV=1	XP_006491552.1 GTP-binding protein BRASSINAZOLE INSENSITIVE PALE GREEN 2, chloroplastic [Citrus sinensis]
Cs_ont_9g006250	-0.479335	0.0496995	-0.243786	0.406682	--	XP_006489447.1 uncharacterized protein LOC102621524 [Citrus sinensis]
Cs_ont_3g008170	0.183814	0.505031	0.233722	0.344208	Scarecrow-like protein 1 OS=Arabidopsis thaliana OX=3702 GN=SCL1 PE=2 SV=1	XP_024952594.1 scarecrow-like protein 1 [Citrus sinensis]
Cs_ont_3g024810	-0.0467615	0.86549	-0.304214	0.051805	Hydroxyproline O-arabinosyltransferase 3 OS=Arabidopsis thaliana OX=3702 GN=HPAT3 PE=1 SV=1	XP_024949572.1 hydroxyproline O-arabinosyltransferase 3 [Citrus sinensis]
Cs_ont_4g026620	0.0123438	0.961918	-0.150206	0.43211	--	XP_006474143.1 uncharacterized protein LOC102622547 isoform X1 [Citrus sinensis]
Cs_ont_7g014290	0.367214	0.0264948	0.204177	0.14606	Probable polyamine oxidase 2 OS=Arabidopsis thaliana OX=3702 GN=PAO2 PE=2 SV=1	XP_006485011.1 probable polyamine oxidase 2 isoform X5 [Citrus sinensis]
Cs_ont_5g012840	0.289116	0.197448	0.295268	0.169961	--	XP_006479421.1 uncharacterized protein LOC102608244 isoform X1 [Citrus sinensis]
Cs_ont_1g013000	0.000569836	0.998704	-0.36385	0.0845755	Arogenate dehydrogenase 2, chloroplastic OS=Arabidopsis thaliana OX=3702 GN=TYRAAT2 PE=1 SV=1	XP_006492090.1 arogenate dehydrogenase 2, chloroplastic-like [Citrus sinensis]
Cs_ont_2g000870	0.464377	0.0090138	0.247944	0.158877	E3 ubiquitin-protein ligase UPL5 OS=Arabidopsis thaliana OX=3702 GN=UPL5 PE=1 SV=1	XP_024950410.1 E3 ubiquitin-protein ligase UPL5 [Citrus sinensis]
Cs_ont_7g009320	-0.0332004	0.917404	0.0488547	0.887945	Uncharacterized protein At2g38710 OS=Arabidopsis thaliana OX=3702 GN=At2g38710 PE=2 SV=1	XP_006485185.1 uncharacterized protein At2g38710 [Citrus sinensis]
Cs_ont_9g006390	-0.358071	0.125114	-0.818733	1.42203e-05	--	XP_006489463.1 dymeclin [Citrus sinensis]
Cs_ont_9g028070	-0.060847	0.820056	-0.0985527	0.729491	Phosphoglycerate kinase 2, chloroplastic OS=Arabidopsis thaliana OX=3702 GN=At1g56190 PE=1 SV=3	XP_006493789.1 phosphoglycerate kinase, chloroplastic [Citrus sinensis]
Cs_ont_8g012120	-0.330601	0.0957242	-0.379927	0.0144038	--	XP_006470908.1 uncharacterized protein LOC102620128 isoform X1 [Citrus sinensis]
Cs_ont_4g006320	0.374951	0.177641	0.257797	0.231493	F-box/kelch-repeat protein At1g55270 OS=Arabidopsis thaliana OX=3702 GN=At1g55270 PE=2 SV=1	XP_006475820.1 F-box/kelch-repeat protein At1g55270 [Citrus sinensis]
Cs_ont_9g022920	-0.23526	0.430498	-0.166332	0.526598	Acid phosphatase 1 OS=Solanum lycopersicum OX=4081 GN=APS1 PE=2 SV=1	XP_006490172.1 acid phosphatase 1 [Citrus sinensis]
Cs_ont_9g016660	-0.36326	0.125231	-0.651977	6.59934e-05	Crocetin glucosyltransferase, chloroplastic OS=Gardenia jasminoides OX=114476 GN=UGT75L6 PE=1 SV=1	XP_006492998.1 crocetin glucosyltransferase, chloroplastic-like [Citrus sinensis]
Cs_ont_7g020790	0.0093149	0.977819	-0.104192	0.591644	--	XP_024956942.1 uncharacterized protein LOC102625369 isoform X1 [Citrus sinensis]
Cs_ont_3g005010	-0.00858961	0.980624	-0.322806	0.0642864	Protein TIC 22, chloroplastic OS=Arabidopsis thaliana OX=3702 GN=TIC22 PE=1 SV=1	XP_006473340.1 protein TIC 22, chloroplastic [Citrus sinensis]
Cs_ont_1g027860	-0.436863	0.0648547	-0.766484	1.0951e-12	--	XP_006466940.1 uncharacterized protein LOC102616828 [Citrus sinensis]
Cs_ont_9g024310	-0.0730563	0.832515	-0.300953	0.0461651	ATP-dependent Clp protease ATP-binding subunit CLPT1, chloroplastic OS=Arabidopsis thaliana OX=3702 GN=CLPT1 PE=1 SV=1	XP_006490254.1 ATP-dependent Clp protease ATP-binding subunit CLPT1, chloroplastic [Citrus sinensis]
Cs_ont_9g004560	-0.100679	0.696273	-0.189216	0.336936	DUF21 domain-containing protein At4g14240 OS=Arabidopsis thaliana OX=3702 GN=CBSDUF1 PE=1 SV=1	XP_024958594.1 DUF21 domain-containing protein At4g14240-like isoform X1 [Citrus sinensis]
Cs_ont_1g005550	-0.223189	0.275173	-0.120318	0.641996	SAL1 phosphatase OS=Arabidopsis thaliana OX=3702 GN=SAL1 PE=1 SV=1	XP_006465054.1 SAL1 phosphatase-like [Citrus sinensis]
Cs_ont_9g006550	0.0568967	0.810871	-0.321977	0.0665304	2-methyl-6-phytyl-1,4-hydroquinone methyltransferase, chloroplastic OS=Spinacia oleracea OX=3562 PE=1 SV=1	XP_006489479.1 2-methyl-6-phytyl-1,4-hydroquinone methyltransferase, chloroplastic-like [Citrus sinensis]
Cs_ont_5g043040	-0.258532	0.347212	-0.395516	0.0142378	50S ribosomal protein L19-1, chloroplastic OS=Arabidopsis thaliana OX=3702 GN=At4g17560 PE=2 SV=1	XP_006477103.1 50S ribosomal protein L19-1, chloroplastic [Citrus sinensis]
Cs_ont_9g023770	0.916808	8.46975e-07	0.68375	0.0686621	Protein DMR6-LIKE OXYGENASE 2 OS=Arabidopsis thaliana OX=3702 GN=DLO2 PE=2 SV=1	XP_006490103.1 protein DMR6-LIKE OXYGENASE 2-like [Citrus sinensis]
Cs_ont_9g024530	-1.43377	5.20574e-10	-1.61231	8.18809e-06	Coumaroyl-CoA:anthocyanidin 3-O-glucoside-6&apos;&apos;-O-coumaroyltransferase 1 OS=Arabidopsis thaliana OX=3702 GN=3AT1 PE=1 SV=1	XP_006490275.1 coumaroyl-CoA:anthocyanidin 3-O-glucoside-6&apos;&apos;-O-coumaroyltransferase 1-like [Citrus sinensis]
Cs_ont_8g012250	-0.109054	0.694989	-0.193835	0.406682	protein SLOW GREEN 1, chloroplastic OS=Arabidopsis thaliana OX=3702 GN=SG1 PE=1 SV=1	XP_006470900.1 protein SLOW GREEN 1, chloroplastic [Citrus sinensis]
Cs_ont_8g025230	-0.448322	0.142036	-0.287787	0.22561	Stress enhanced protein 1, chloroplastic OS=Arabidopsis thaliana OX=3702 GN=SEP1 PE=2 SV=1	XP_006487015.1 stress enhanced protein 1, chloroplastic [Citrus sinensis]
Cs_ont_7g025640	-0.33236	0.43303	-0.326423	0.250833	Glutathione S-transferase U17 OS=Arabidopsis thaliana OX=3702 GN=GSTU17 PE=2 SV=1	XP_006483268.1 glutathione S-transferase U17-like [Citrus sinensis]
Cs_ont_1g014820	-0.249807	0.325484	-0.334551	0.254984	Eukaryotic translation initiation factor 3 subunit I OS=Arabidopsis thaliana OX=3702 GN=TIF3I1 PE=2 SV=2	XP_006465394.1 serine-threonine kinase receptor-associated protein [Citrus sinensis]
Cs_ont_3g001540	0.391589	0.0688354	0.343626	0.031787	Putative tRNA pseudouridine synthase OS=Arabidopsis thaliana OX=3702 GN=At2g30320 PE=3 SV=1	XP_006473737.1 tRNA pseudouridine synthase A [Citrus sinensis]
Cs_ont_7g022760	-0.42372	0.0349041	-0.265573	0.224066	3-oxoacyl-[acyl-carrier-protein] reductase, chloroplastic OS=Cuphea lanceolata OX=3930 GN=CLKR27 PE=2 SV=1	XP_006484043.1 3-oxoacyl-[acyl-carrier-protein] reductase 4 [Citrus sinensis]
Cs_ont_6g001590	0.65691	0.0169429	0.598315	0.020003	Plant cysteine oxidase 2 OS=Arabidopsis thaliana OX=3702 GN=PCO2 PE=1 SV=1	XP_006482549.1 plant cysteine oxidase 2 [Citrus sinensis]
Cs_ont_1g029740	-0.262791	0.188396	-0.603211	2.11906e-05	AT-rich interactive domain-containing protein 3 OS=Arabidopsis thaliana OX=3702 GN=ARID3 PE=1 SV=1	XP_015381044.1 AT-rich interactive domain-containing protein 6 isoform X1 [Citrus sinensis]
Cs_ont_5g045810	-0.627829	0.020335	-0.631797	0.00138479	Probable boron transporter 2 OS=Arabidopsis thaliana OX=3702 GN=BOR2 PE=2 SV=1	XP_006476787.1 probable boron transporter 2 [Citrus sinensis]
Cs_ont_6g007410	0.237913	0.170746	0.212513	0.146112	Polyadenylation and cleavage factor homolog 4 OS=Arabidopsis thaliana OX=3702 GN=PCFS4 PE=1 SV=1	XP_006481886.1 polyadenylation and cleavage factor homolog 4 isoform X1 [Citrus sinensis]
Cs_ont_2g012640	-0.131846	0.536491	-0.212712	0.134137	Nicotinate-nucleotide pyrophosphorylase [carboxylating], chloroplastic OS=Arabidopsis thaliana OX=3702 GN=QPT PE=2 SV=2	XP_006495039.1 nicotinate-nucleotide pyrophosphorylase [carboxylating], chloroplastic isoform X1 [Citrus sinensis]
Cs_ont_7g014550	-0.222865	0.37546	-0.150354	0.513852	BTB/POZ domain and ankyrin repeat-containing protein NPR2 OS=Oryza sativa subsp. japonica OX=39947 GN=NPR2 PE=1 SV=1	XP_024956119.1 BTB/POZ domain and ankyrin repeat-containing protein NPR2-like isoform X1 [Citrus sinensis]
Cs_ont_1g027260	-0.459952	0.0555518	-0.281372	0.154719	Probable ubiquitin-conjugating enzyme E2 18 OS=Arabidopsis thaliana OX=3702 GN=UBC18 PE=2 SV=1	XP_006466868.1 probable ubiquitin-conjugating enzyme E2 16 isoform X2 [Citrus sinensis]
Cs_ont_5g004070	0.249119	0.219122	0.222766	0.297479	BTB/POZ domain-containing protein POB1 OS=Arabidopsis thaliana OX=3702 GN=POB1 PE=1 SV=2	XP_006491218.1 BTB/POZ domain-containing protein POB1 [Citrus sinensis]
Cs_ont_3g012270	-0.475147	0.107571	-0.593946	0.012209	--	XP_024952035.1 probable rhamnogalacturonate lyase B [Citrus sinensis]
Cs_ont_6g009280	-0.276516	0.298075	-0.612794	0.00799604	Protein TRANSPARENT TESTA 9 OS=Arabidopsis thaliana OX=3702 GN=TT9 PE=2 SV=1	XP_024955749.1 protein TRANSPARENT TESTA 9-like isoform X3 [Citrus sinensis]
Cs_ont_8g008430	-1.44804	2.59847e-06	-1.04629	1.98339e-10	mRNA-decapping enzyme-like protein OS=Arabidopsis thaliana OX=3702 GN=At1g08370 PE=1 SV=2	XP_006487935.2 mRNA-decapping enzyme-like protein, partial [Citrus sinensis]
Cs_ont_4g002030	0.277969	0.44756	0.611758	0.0456024	--	XP_006483414.1 putative protein TPRXL [Citrus sinensis]
Cs_ont_4g018520	0.573933	0.00143603	0.301122	0.161998	DEAD-box ATP-dependent RNA helicase 32 OS=Arabidopsis thaliana OX=3702 GN=RH32 PE=2 SV=1	XP_006475175.1 DEAD-box ATP-dependent RNA helicase 32 [Citrus sinensis]
Cs_ont_1g029660	-0.666827	0.000667622	-0.698125	0.0047713	Probable RNA-binding protein ARP1 OS=Arabidopsis thaliana OX=3702 GN=ARP1 PE=2 SV=1	XP_006467129.1 RNA-binding protein 24-like [Citrus sinensis]
Cs_ont_3g019460	-0.3474	0.308545	-0.264661	0.32958	Sec-independent protein translocase protein TATA, chloroplastic OS=Arabidopsis thaliana OX=3702 GN=TATA PE=1 SV=1	XP_006471679.1 sec-independent protein translocase protein TATA, chloroplastic [Citrus sinensis]
Cs_ont_1g017310	0.200857	0.306838	0.517253	0.000115107	Nuclear pore complex protein NUP35 OS=Arabidopsis thaliana OX=3702 GN=NUP35 PE=1 SV=1	XP_006465675.1 nuclear pore complex protein NUP35 [Citrus sinensis]
Cs_ont_1g005280	0.902579	0.0359088	0.511893	0.151662	--	XP_015384318.1 uncharacterized protein LOC107176395 [Citrus sinensis]
Cs_ont_7g023920	-0.0785413	0.823409	-0.0946502	0.731655	Ribose-phosphate pyrophosphokinase 3, chloroplastic OS=Arabidopsis thaliana OX=3702 GN=PRS3 PE=2 SV=1	XP_006483942.1 ribose-phosphate pyrophosphokinase 4 isoform X2 [Citrus sinensis]
Cs_ont_6g005350	-0.656901	0.0309384	-0.400872	0.00448303	ADP-ribosylation factor-like protein 8c OS=Arabidopsis thaliana OX=3702 GN=ARL8C PE=2 SV=1	XP_006482114.1 ADP-ribosylation factor-like protein 8c [Citrus sinensis]
Cs_ont_8g013170	0.452247	0.185769	0.36133	0.330911	Uridine 5&apos;-monophosphate synthase OS=Arabidopsis thaliana OX=3702 GN=PYRE-F PE=2 SV=2	XP_024952550.1 LOW QUALITY PROTEIN: uridine 5&apos;-monophosphate synthase [Citrus sinensis]
Cs_ont_7g015450	-0.212018	0.258813	-0.173223	0.556527	Nuclear pore complex protein NUP62 OS=Arabidopsis thaliana OX=3702 GN=NUP62 PE=1 SV=1	XP_006484842.1 uncharacterized protein LOC102625084 [Citrus sinensis]
Cs_ont_5g041390	-0.321589	0.0746756	-0.194024	0.182705	Probable protein S-acyltransferase 14 OS=Arabidopsis thaliana OX=3702 GN=PAT14 PE=2 SV=1	XP_006477283.1 probable protein S-acyltransferase 14 [Citrus sinensis]
Cs_ont_6g011960	0.516479	0.172865	0.312683	0.403381	Probable acyl-activating enzyme 6 OS=Arabidopsis thaliana OX=3702 GN=AAE6 PE=2 SV=1	XP_006481329.1 probable acyl-activating enzyme 5, peroxisomal [Citrus sinensis]
Cs_ont_2g001660	0.743929	8.89381e-05	0.578765	0.000962233	--	XP_006467414.1 U3 small nucleolar RNA-associated protein 6 homolog [Citrus sinensis]
Cs_ont_5g038970	-0.647369	0.00168077	-1.10148	0.00242366	Flavonoid 3&apos;-monooxygenase OS=Petunia hybrida OX=4102 GN=CYP75B2 PE=2 SV=1	XP_006477655.1 flavonoid 3&apos;-monooxygenase [Citrus sinensis]
Cs_ont_1g005710	0.883139	0.00109083	0.939422	0.00185328	NAC domain-containing protein 92 OS=Arabidopsis thaliana OX=3702 GN=NAC92 PE=1 SV=1	XP_006465069.1 NAC domain-containing protein 7-like isoform X1 [Citrus sinensis]
Cs_ont_7g026350	#N/A	0.338327	-0.155162	0.578832	--	XP_006483173.1 haloacid dehalogenase-like hydrolase domain-containing protein 3 isoform X4 [Citrus sinensis]
Cs_ont_8g020160	-0.362382	0.0515853	-0.125868	0.546326	--	--
Cs_ont_1g005240	-1.31596	1.14193e-09	-1.87127	0.0149516	Beta-amyrin 28-oxidase OS=Panax ginseng OX=4054 PE=2 SV=1	XP_006465005.1 beta-amyrin 28-oxidase-like [Citrus sinensis]
Cs_ont_9g028160	-0.0258305	0.939253	0.295702	0.150228	30S ribosomal protein S17, chloroplastic OS=Trieres chinensis OX=1514140 GN=rps17 PE=3 SV=1	XP_024949434.1 uncharacterized protein LOC102607520 [Citrus sinensis]
Cs_ont_1g027790	-1.01687	1.01911e-06	-1.04648	8.46148e-10	Peptide methionine sulfoxide reductase A5 OS=Arabidopsis thaliana OX=3702 GN=MSRA5 PE=2 SV=1	XP_006466931.1 peptide methionine sulfoxide reductase A5 [Citrus sinensis]
Cs_ont_7g001140	-0.246583	0.186981	-0.0737144	0.724293	Glycosyltransferase family 64 protein C4 OS=Arabidopsis thaliana OX=3702 GN=EPC1 PE=2 SV=1	XP_006486355.1 glycosyltransferase family 64 protein C4 [Citrus sinensis]
Cs_ont_8g016910	0.308031	0.299251	0.270969	0.236546	Chitin-binding lectin 1 OS=Solanum tuberosum OX=4113 PE=1 SV=2	XP_006487505.1 uncharacterized protein LOC102626239 [Citrus sinensis]
Cs_ont_3g001150	0.784968	1.04142e-08	0.404467	0.0140747	--	XP_006473768.1 pre-rRNA-processing protein TSR1 homolog [Citrus sinensis]
Cs_ont_3g006350	-0.305366	0.184116	-0.165472	0.653625	50S ribosomal protein L21, chloroplastic OS=Arabidopsis thaliana OX=3702 GN=RPL21 PE=2 SV=1	XP_006473192.1 50S ribosomal protein L21, chloroplastic [Citrus sinensis]
Cs_ont_5g011980	0.00570635	0.981643	-0.201516	0.243655	Mitochondrial import inner membrane translocase subunit TIM44-2 OS=Arabidopsis thaliana OX=3702 GN=TIM44-2 PE=1 SV=1	XP_006479542.1 mitochondrial import inner membrane translocase subunit TIM44-2 [Citrus sinensis]
Cs_ont_4g015030	0.031165	0.955174	-0.438261	0.175484	Beta-glucosidase 18 OS=Oryza sativa subsp. japonica OX=39947 GN=BGLU18 PE=3 SV=2	XP_006464710.1 beta-glucosidase 18-like isoform X1 [Citrus sinensis]
Cs_ont_5g045380	-0.165207	0.703562	-0.676904	0.00435919	Protein LATERAL ORGAN BOUNDARIES OS=Arabidopsis thaliana OX=3702 GN=LOB PE=1 SV=1	XP_024953802.1 protein LATERAL ORGAN BOUNDARIES [Citrus sinensis]
Cs_ont_7g017550	-0.0447404	0.921655	0.678243	5.86068e-09	Putative gamma-glutamylcyclotransferase At3g02910 OS=Arabidopsis thaliana OX=3702 GN=At3g02910 PE=2 SV=2	XP_006484601.1 putative gamma-glutamylcyclotransferase At3g02910 [Citrus sinensis]
Cs_ont_9g001130	0.523414	0.00329304	0.372502	0.106483	Flowering time control protein FCA OS=Arabidopsis thaliana OX=3702 GN=FCA PE=1 SV=3	XP_006488823.1 flowering time control protein FCA [Citrus sinensis]
Cs_ont_3g029040	-0.262814	0.321763	-0.176125	0.598341	Probable sodium/metabolite cotransporter BASS2, chloroplastic OS=Oryza sativa subsp. japonica OX=39947 GN=BASS2 PE=2 SV=1	XP_006471152.1 probable sodium/metabolite cotransporter BASS1, chloroplastic [Citrus sinensis]
Cs_ont_2g026240	0.748702	0.0548587	0.893637	0.0163319	--	XP_015382721.1 uncharacterized protein LOC107175629 [Citrus sinensis]
Cs_ont_5g005890	-0.347378	0.130116	-0.283007	0.123051	Protein COP1 SUPPRESSOR 2 OS=Arabidopsis thaliana OX=3702 GN=CSU2 PE=1 SV=1	XP_006491443.1 protein COP1 SUPPRESSOR 2 [Citrus sinensis]
Cs_ont_3g001970	0.525114	0.00165345	0.617675	4.74334e-05	--	XP_006473693.1 prostaglandin E synthase 2-like isoform X1 [Citrus sinensis]
Cs_ont_5g008500	1.94137	0.0028822	1.9173	1.48322e-07	Protein RALF-like 33 OS=Arabidopsis thaliana OX=3702 GN=RALFL33 PE=2 SV=1	XP_006479916.1 protein RALF-like 33 [Citrus sinensis]
Cs_ont_2g000950	-0.053351	0.905901	0.665343	0.0309125	Rho GDP-dissociation inhibitor 1 OS=Arabidopsis thaliana OX=3702 GN=GDI1 PE=1 SV=1	XP_006467335.1 rho GDP-dissociation inhibitor 1 isoform X1 [Citrus sinensis]
Cs_ont_6g000840	-0.444771	0.0505835	-0.29656	0.0998283	Transmembrane emp24 domain-containing protein p24delta7 OS=Arabidopsis thaliana OX=3702 GN=At1g14010 PE=2 SV=1	XP_006482632.1 transmembrane emp24 domain-containing protein p24delta7 isoform X1 [Citrus sinensis]
Cs_ont_5g044510	-0.228445	0.386652	-0.217255	0.472952	CBBY-like protein OS=Arabidopsis thaliana OX=3702 GN=CBBY PE=1 SV=1	XP_006476945.1 CBBY-like protein isoform X1 [Citrus sinensis]
Cs_ont_5g047820	0.339647	0.065214	0.285838	0.185949	--	XP_006476589.1 20S-pre-rRNA D-site endonuclease nob1 [Citrus sinensis]
Cs_ont_4g000810	0.600372	0.0507096	0.385972	0.405787	--	XP_006483550.1 uncharacterized protein LOC102624235 [Citrus sinensis]
Cs_ont_3g000030	0.662081	7.31125e-05	0.349746	0.00790035	COP1-interactive protein 1 OS=Arabidopsis thaliana OX=3702 GN=CIP1 PE=1 SV=1	XP_006494424.1 centromere-associated protein E [Citrus sinensis]
Cs_ont_1g020270	-0.144901	0.605826	-0.2856	0.0766095	--	XP_006466043.1 uncharacterized protein LOC102609690 [Citrus sinensis]
Cs_ont_1g020800	0.652229	0.145435	0.96967	3.01877e-06	Probable LRR receptor-like serine/threonine-protein kinase At5g63710 OS=Arabidopsis thaliana OX=3702 GN=At5g63710 PE=2 SV=1	XP_006466168.1 probable LRR receptor-like serine/threonine-protein kinase At5g63710 isoform X2 [Citrus sinensis]
Cs_ont_3g021290	0.0349843	0.910742	-0.308502	0.0578715	Chaperone protein dnaJ 49 OS=Arabidopsis thaliana OX=3702 GN=ATJ49 PE=2 SV=2	XP_006471480.1 uncharacterized protein LOC102622933 [Citrus sinensis]
Cs_ont_5g049180	1.28292	1.15967e-08	0.632873	0.0108758	Extra-large guanine nucleotide-binding protein 1 OS=Arabidopsis thaliana OX=3702 GN=XLG1 PE=1 SV=2	XP_006476409.1 uncharacterized protein LOC102617481 [Citrus sinensis]
Cs_ont_3g018080	-0.190913	0.609082	-0.479885	0.000303855	3-oxo-Delta(4,5)-steroid 5-beta-reductase OS=Arabidopsis thaliana OX=3702 GN=VEP1 PE=1 SV=1	XP_015383889.1 3-oxo-Delta(4,5)-steroid 5-beta-reductase-like isoform X2 [Citrus sinensis]
Cs_ont_5g039640	0.0865067	0.705277	0.477035	0.000214729	Vesicle transport v-SNARE 13 OS=Arabidopsis thaliana OX=3702 GN=VTI13 PE=2 SV=1	XP_024950086.1 vesicle transport v-SNARE 13 [Citrus sinensis]
Cs_ont_8g024600	-0.286131	0.128114	-0.188755	0.621443	LAG1 longevity assurance homolog 2 OS=Arabidopsis thaliana OX=3702 GN=LAG2 PE=1 SV=1	XP_006487105.1 LAG1 longevity assurance homolog 2 [Citrus sinensis]
Cs_ont_4g025850	0.189147	0.473831	0.185109	0.33703	Adagio protein 1 OS=Arabidopsis thaliana OX=3702 GN=ADO1 PE=1 SV=2	XP_006474201.1 adagio protein 1 [Citrus sinensis]
Cs_ont_4g013610	-0.331745	0.142521	-0.401007	0.0882502	Transcription factor TCP4 OS=Arabidopsis thaliana OX=3702 GN=TCP4 PE=1 SV=1	XP_006485680.1 transcription factor TCP4-like [Citrus sinensis]
Cs_ont_7g001550	-1.2129	0.000119892	-0.999984	1.29382e-05	Probable 2-oxoglutarate-dependent dioxygenase At5g05600 OS=Arabidopsis thaliana OX=3702 GN=At5g05600 PE=2 SV=1	XP_006486310.1 probable 2-oxoglutarate-dependent dioxygenase At5g05600 [Citrus sinensis]
Cs_ont_2g001300	0.335641	0.0317416	0.252623	0.0426297	26S proteasome regulatory subunit 6B homolog OS=Arabidopsis thaliana OX=3702 GN=RPT3 PE=1 SV=1	XP_006467371.1 uncharacterized protein LOC102613509 [Citrus sinensis]
Cs_ont_8g028390	-0.246992	0.231878	-0.391121	0.138296	Serine/threonine-protein kinase STY46 OS=Arabidopsis thaliana OX=3702 GN=STY46 PE=1 SV=1	XP_006486672.1 serine/threonine-protein kinase STY46 isoform X1 [Citrus sinensis]
Cs_ont_3g002090	0.955372	2.27052e-08	0.663359	3.6317e-06	--	XP_006473679.1 uncharacterized protein LOC102609950 [Citrus sinensis]
Cs_ont_1g027820	-0.651384	0.00105376	-0.494261	0.10142	Transcription initiation factor TFIID subunit 14b OS=Arabidopsis thaliana OX=3702 GN=TAF14B PE=1 SV=1	XP_015381325.1 transcription initiation factor TFIID subunit 14b [Citrus sinensis]
Cs_ont_4g013450	0.224417	0.239509	0.279628	0.01913	--	XP_006485667.1 uncharacterized protein LOC102615252 isoform X1 [Citrus sinensis]
Cs_ont_7g028180	0.0815242	0.762074	0.461491	0.000332991	F-box/WD-40 repeat-containing protein At3g52030 OS=Arabidopsis thaliana OX=3702 GN=At3g52030 PE=4 SV=2	XP_006482932.1 F-box/WD-40 repeat-containing protein At3g52030 [Citrus sinensis]
Cs_ont_3g012430	0.0813591	0.758431	0.192782	0.266123	--	XP_006472398.1 protein odr-4 homolog isoform X1 [Citrus sinensis]
Cs_ont_2g010700	-0.428536	0.21206	-0.290391	0.192402	Protein ELF4-LIKE 4 OS=Arabidopsis thaliana OX=3702 GN=EFL4 PE=2 SV=1	XP_006468627.1 ELF4-like protein isoform X1 [Citrus sinensis]
Cs_ont_2g035390	0.466202	0.427157	1.99432	0.0741932	--	--
Cs_ont_1g004710	0.300262	0.119731	0.251525	0.0961837	Zinc finger CCCH domain-containing protein 38 OS=Arabidopsis thaliana OX=3702 GN=At3g18640 PE=2 SV=1	XP_006464625.1 zinc finger CCCH domain-containing protein 38 isoform X2 [Citrus sinensis]
Cs_ont_7g024050	-0.879983	0.00277345	-0.819282	4.47055e-06	Inorganic phosphate transporter 2-1, chloroplastic OS=Arabidopsis thaliana OX=3702 GN=PHT2-1 PE=1 SV=1	XP_006483925.1 inorganic phosphate transporter 2-1, chloroplastic [Citrus sinensis]
Cs_ont_6g002280	0.962155	0.35528	1.12028	0.000749388	U-box domain-containing protein 40 OS=Arabidopsis thaliana OX=3702 GN=PUB40 PE=2 SV=2	XP_006482485.1 U-box domain-containing protein 40 [Citrus sinensis]
Cs_ont_9g026110	-0.281206	0.317398	-0.0623037	0.883708	Sec-independent protein translocase protein TATB, chloroplastic OS=Pisum sativum OX=3888 GN=TATB PE=1 SV=1	XP_006490440.1 sec-independent protein translocase protein TATB, chloroplastic [Citrus sinensis]
Cs_ont_1g000270	-0.260004	0.435741	-0.214595	0.36288	Ras-related protein RABH1e OS=Arabidopsis thaliana OX=3702 GN=RABH1E PE=2 SV=1	XP_006464236.1 ras-related protein RABH1e [Citrus sinensis]
Cs_ont_4g000470	-0.451619	0.129941	-0.448111	0.156869	Probable plastid-lipid-associated protein 8, chloroplastic OS=Arabidopsis thaliana OX=3702 GN=PAP8 PE=1 SV=1	XP_006483603.1 probable plastid-lipid-associated protein 8, chloroplastic [Citrus sinensis]
Cs_ont_2g019010	-0.011941	0.969663	-0.211382	0.32865	Arogenate dehydratase/prephenate dehydratase 1, chloroplastic OS=Arabidopsis thaliana OX=3702 GN=ADT1 PE=1 SV=1	XP_006469675.1 arogenate dehydratase/prephenate dehydratase 1, chloroplastic-like isoform X1 [Citrus sinensis]
Cs_ont_6g024000	-0.405609	0.0352173	-0.274864	0.119241	Biotin carboxyl carrier protein of acetyl-CoA carboxylase 1, chloroplastic OS=Arabidopsis thaliana OX=3702 GN=BCCP1 PE=1 SV=2	XP_006480444.1 biotin carboxyl carrier protein of acetyl-CoA carboxylase 1, chloroplastic isoform X1 [Citrus sinensis]
Cs_ont_8g015910	-0.333919	0.193349	-0.267687	0.130983	--	XP_006492623.1 uncharacterized protein LOC102623523 [Citrus sinensis]
Cs_ont_8g018400	-0.702025	0.0263717	-0.335187	0.379829	Protein FLOURY 1-like OS=Arabidopsis thaliana OX=3702 GN=At1g18265 PE=2 SV=1	XP_006487683.1 protein FLOURY 1-like [Citrus sinensis]
Cs_ont_4g011040	1.29198	4.31042e-07	0.765372	1.31418e-05	Heat stress transcription factor A-2 OS=Arabidopsis thaliana OX=3702 GN=HSFA2 PE=1 SV=1	XP_006475478.1 heat shock factor protein HSF30 [Citrus sinensis]
Cs_ont_6g022260	0.153652	0.41575	-0.253106	0.139167	--	XP_006493551.1 protein fluG [Citrus sinensis]
Cs_ont_1g003900	-0.242872	0.296453	-0.406034	0.010815	Trihelix transcription factor GT-2 OS=Arabidopsis thaliana OX=3702 GN=GT-2 PE=2 SV=1	XP_006464545.1 trihelix transcription factor GT-2-like isoform X1 [Citrus sinensis]
Cs_ont_2g007010	-0.446614	0.0268276	-0.323554	0.130946	--	XP_024951392.1 adenosine deaminase-like protein [Citrus sinensis]
Cs_ont_1g018480	0.503268	0.116888	0.339938	0.179012	Trihelix transcription factor ASIL2 OS=Arabidopsis thaliana OX=3702 GN=ASIL2 PE=1 SV=1	XP_006465837.1 trihelix transcription factor ASIL2 [Citrus sinensis]
Cs_ont_3g000150	0.666032	4.90198e-06	0.353738	0.00883983	COP1-interactive protein 1 OS=Arabidopsis thaliana OX=3702 GN=CIP1 PE=1 SV=1	XP_006494424.1 centromere-associated protein E [Citrus sinensis]
Cs_ont_2g023250	-0.0130348	0.973174	-0.618626	6.08201e-08	Peptidyl serine alpha-galactosyltransferase OS=Arabidopsis thaliana OX=3702 GN=SERGT1 PE=2 SV=1	XP_006469963.1 peptidyl serine alpha-galactosyltransferase [Citrus sinensis]
Cs_ont_9g006420	-0.342564	0.224907	-0.413083	0.013439	Perakine reductase OS=Rauvolfia serpentina OX=4060 GN=PR PE=1 SV=1	XP_006489466.1 perakine reductase [Citrus sinensis]
Cs_ont_6g005430	-0.439853	0.168529	-0.33075	0.343278	Probable thylakoidal processing peptidase 2, chloroplastic OS=Arabidopsis thaliana OX=3702 GN=TPP2 PE=2 SV=1	XP_006482109.1 mitochondrial inner membrane protease subunit 2-like [Citrus sinensis]
Cs_ont_5g006660	#N/A	0.708288	0.395271	0.0033076	--	XP_006492363.1 uncharacterized protein LOC102613042 isoform X5 [Citrus sinensis]
Cs_ont_7g017050	1.4557	5.24728e-06	0.894618	0.0727551	Non-specific phospholipase C3 OS=Arabidopsis thaliana OX=3702 GN=NPC3 PE=2 SV=1	XP_006484720.1 non-specific phospholipase C3-like [Citrus sinensis]
Cs_ont_5g037340	-0.0876501	0.759694	0.459043	0.0280365	Oleosin 1 OS=Prunus dulcis OX=3755 GN=OLE1 PE=2 SV=1	XP_006494251.1 oleosin 1 [Citrus sinensis]
Cs_ont_1g029530	-0.161745	0.39503	-0.496365	2.83773e-05	Serine/threonine-protein kinase/endoribonuclease IRE1a OS=Arabidopsis thaliana OX=3702 GN=IRE1A PE=1 SV=1	XP_006467101.1 serine/threonine-protein kinase/endoribonuclease IRE1a isoform X1 [Citrus sinensis]
Cs_ont_4g007870	-0.0749571	0.814263	-0.127781	0.45646	Protein DECREASED SIZE EXCLUSION LIMIT 1 OS=Arabidopsis thaliana OX=3702 GN=DSE1 PE=1 SV=1	XP_006475608.1 protein DECREASED SIZE EXCLUSION LIMIT 1 isoform X4 [Citrus sinensis]
Cs_ont_7g012480	0.317789	0.23638	0.217544	0.357464	CBS domain-containing protein CBSCBSPB5 OS=Arabidopsis thaliana OX=3702 GN=CBSCBSPB5 PE=1 SV=1	XP_006493214.1 CBS domain-containing protein CBSCBSPB5 [Citrus sinensis]
Cs_ont_6g005990	#N/A	0.00617349	-0.384852	0.185949	PsbP domain-containing protein 6, chloroplastic OS=Arabidopsis thaliana OX=3702 GN=PPD6 PE=1 SV=1	XP_024955710.1 psbP domain-containing protein 6, chloroplastic [Citrus sinensis]
Cs_ont_7g010930	-0.31977	0.111748	-0.0746857	0.807199	Mitochondrial carnitine/acylcarnitine carrier-like protein OS=Arabidopsis thaliana OX=3702 GN=BOU PE=1 SV=1	XP_006491741.1 mitochondrial carnitine/acylcarnitine carrier-like protein [Citrus sinensis]
Cs_ont_4g006690	-0.249476	0.317453	-0.103144	0.631637	Probable E3 ubiquitin ligase SUD1 OS=Arabidopsis thaliana OX=3702 GN=SUD1 PE=1 SV=1	XP_006475779.1 uncharacterized protein LOC102611287 [Citrus sinensis]
Cs_ont_7g004010	-0.385969	0.0252592	-0.159017	0.463755	ACT domain-containing protein ACR9 OS=Arabidopsis thaliana OX=3702 GN=ACR9 PE=2 SV=1	XP_006486078.1 ACT domain-containing protein ACR9 [Citrus sinensis]
Cs_ont_7g017440	-0.150812	0.627448	-0.207983	0.370166	GPCR-type G protein COLD1 OS=Oryza sativa subsp. indica OX=39946 GN=COLD1 PE=3 SV=1	XP_006494940.1 GPCR-type G protein COLD1 isoform X1 [Citrus sinensis]
Cs_ont_4g025690	-0.495004	0.0321995	-0.254354	0.241867	Membrane-associated progesterone-binding protein 4 OS=Arabidopsis thaliana OX=3702 GN=MAPR4 PE=2 SV=1	XP_006474223.1 membrane-associated progesterone-binding protein 4 isoform X1 [Citrus sinensis]
Cs_ont_9g024440	#N/A	0.788145	-0.511753	0.00483367	K(+) efflux antiporter 5 OS=Arabidopsis thaliana OX=3702 GN=KEA5 PE=2 SV=1	XP_006490264.1 K(+) efflux antiporter 5 isoform X1 [Citrus sinensis]
Cs_ont_1g010900	-1.9263	7.04307e-17	-1.7531	0.0536414	Cytochrome P450 71A1 OS=Persea americana OX=3435 GN=CYP71A1 PE=1 SV=2	XP_006493375.1 cytochrome P450 71A1-like [Citrus sinensis]
Cs_ont_3g001310	#N/A	0.2543	0.975298	2.03397e-07	4-coumarate--CoA ligase-like 5 OS=Arabidopsis thaliana OX=3702 GN=4CLL5 PE=1 SV=2	XP_006473755.1 4-coumarate--CoA ligase-like 5 [Citrus sinensis]
Cs_ont_1g028310	-0.463144	0.0273144	-0.583944	0.00482704	Receptor homology region, transmembrane domain- and RING domain-containing protein 1 OS=Arabidopsis thaliana OX=3702 GN=RMR1 PE=2 SV=1	XP_015381036.2 uncharacterized protein LOC102624933 [Citrus sinensis]
Cs_ont_5g009840	0.686324	0.00461207	0.341495	0.0645837	Protein HUA2-LIKE 2 OS=Arabidopsis thaliana OX=3702 GN=HULK2 PE=2 SV=2	XP_006479757.1 protein HUA2-LIKE 2-like isoform X1 [Citrus sinensis]
Cs_ont_2g019170	-0.636726	0.150913	-0.968236	1.45751e-07	--	XP_006469687.1 uncharacterized protein LOC102610231 [Citrus sinensis]
Cs_ont_9g015240	0.54816	0.0521799	0.394961	0.135942	--	--
Cs_ont_5g024860	-1.35246	1.94926e-06	-0.695108	0.0305846	Licodione synthase OS=Glycyrrhiza echinata OX=46348 GN=CYP93B1 PE=1 SV=2	XP_024953859.1 licodione synthase-like [Citrus sinensis]
Cs_ont_4g006240	-0.321718	0.143936	-0.110105	0.742422	--	XP_006475828.1 signal peptidase complex catalytic subunit SEC11A [Citrus sinensis]
Cs_ont_1g028560	-0.219982	0.440494	-0.497289	0.00242366	Pre-mRNA-processing protein 40A OS=Arabidopsis thaliana OX=3702 GN=PRP40A PE=1 SV=1	XP_006466994.1 uncharacterized protein LOC102607984 isoform X1 [Citrus sinensis]
Cs_ont_6g024420	-0.0892366	0.789541	-0.226183	0.296847	--	XP_006480469.1 uncharacterized protein LOC102612176 isoform X1 [Citrus sinensis]
Cs_ont_5g041470	-0.00113259	0.997069	-0.318821	0.0345747	--	XP_024954297.1 uncharacterized protein LOC102628830 [Citrus sinensis]
Cs_ont_5g018140	-0.31479	0.160596	-0.306105	0.160741	RHOMBOID-like protein 13 OS=Arabidopsis thaliana OX=3702 GN=RBL13 PE=3 SV=1	XP_006478727.1 RHOMBOID-like protein 13 [Citrus sinensis]
Cs_ont_5g019230	-0.0592449	0.866371	-0.234977	0.374957	Putative E3 ubiquitin-protein ligase ARI4 OS=Arabidopsis thaliana OX=3702 GN=ARI4 PE=5 SV=2	XP_006478798.1 probable E3 ubiquitin-protein ligase RNF217 [Citrus sinensis]
Cs_ont_1g019100	0.203273	0.466648	0.581792	0.00314628	--	XP_006465896.1 uncharacterized protein LOC102620202 [Citrus sinensis]
Cs_ont_9g027040	0.0750258	0.810304	0.247583	0.160719	--	XP_006490587.1 uncharacterized protein LOC102615282 [Citrus sinensis]
Cs_ont_2g029840	-0.604626	0.0445423	-0.537338	0.028815	--	XP_024950992.1 uncharacterized protein LOC102614506 [Citrus sinensis]
Cs_ont_6g019770	-0.368122	0.205485	-0.242585	0.215894	Lipid phosphate phosphatase gamma OS=Arabidopsis thaliana OX=3702 GN=LPPG PE=1 SV=1	XP_006480648.1 lipid phosphate phosphatase gamma [Citrus sinensis]
Cs_ont_3g018420	-0.591198	0.0185573	-0.593851	0.0405333	--	XP_006471736.1 uncharacterized protein LOC102609732 [Citrus sinensis]
Cs_ont_7g022790	0.207823	0.539107	0.27464	0.143733	Ankyrin repeat-containing protein NPR4 OS=Oryza sativa subsp. japonica OX=39947 GN=NPR4 PE=2 SV=1	XP_006484039.1 uncharacterized protein LOC102616512 [Citrus sinensis]
Cs_ont_1g027580	-0.563263	0.0193571	-0.742975	9.22102e-06	Protein CHAPERONE-LIKE PROTEIN OF POR1, chloroplastic OS=Arabidopsis thaliana OX=3702 GN=CPP1 PE=1 SV=1	XP_006466908.1 protein CHAPERONE-LIKE PROTEIN OF POR1, chloroplastic [Citrus sinensis]
Cs_ont_1g027230	-0.739761	0.00511953	-0.665167	0.000271101	Folate transporter 1, chloroplastic OS=Arabidopsis thaliana OX=3702 GN=FOLT1 PE=2 SV=1	XP_006466865.1 folate transporter 1, chloroplastic isoform X1 [Citrus sinensis]
Cs_ont_5g043860	-0.0340204	0.909626	-0.226801	0.366607	Probable inactive purple acid phosphatase 27 OS=Arabidopsis thaliana OX=3702 GN=PAP27 PE=2 SV=1	XP_006477032.1 probable inactive purple acid phosphatase 27 [Citrus sinensis]
Cs_ont_5g015980	-0.594533	0.178084	-1.48921	4.86008e-06	Germin-like protein subfamily 1 member 16 OS=Arabidopsis thaliana OX=3702 GN=At5g39130 PE=2 SV=1	XP_006479009.1 germin-like protein subfamily 1 member 17 [Citrus sinensis]
Cs_ont_6g003670	0.362708	0.0629572	0.309291	0.150898	Methylthioribose-1-phosphate isomerase OS=Ricinus communis OX=3988 GN=RCOM_0711420 PE=2 SV=1	XP_006482299.1 translation initiation factor eIF-2B subunit delta isoform X2 [Citrus sinensis]
Cs_ont_9g005800	-0.0922044	0.742831	-0.150151	0.441918	Folate-biopterin transporter 1, chloroplastic OS=Arabidopsis thaliana OX=3702 GN=At2g32040 PE=1 SV=2	XP_006489414.1 folate-biopterin transporter 1, chloroplastic [Citrus sinensis]
Cs_ont_4g018740	-0.219882	0.371785	-0.40612	0.0146868	Calcium-dependent protein kinase 33 OS=Arabidopsis thaliana OX=3702 GN=CPK33 PE=1 SV=1	XP_024953566.1 calcium-dependent protein kinase 33-like [Citrus sinensis]
Cs_ont_9g019230	0.591388	0.149155	0.331131	0.302603	--	XP_006492940.1 uncharacterized protein LOC102628603 [Citrus sinensis]
Cs_ont_7g021820	-0.424258	0.131666	-0.0263674	0.957113	--	XP_006484157.1 uncharacterized protein LOC102622778 [Citrus sinensis]
Cs_ont_5g000750	-0.765993	0.063217	-0.706828	0.107972	Ethylene-responsive transcription factor 13 OS=Arabidopsis thaliana OX=3702 GN=ERF13 PE=2 SV=2	XP_006464434.2 ethylene-responsive transcription factor 2-like [Citrus sinensis]
Cs_ont_7g028940	-0.287461	0.321913	-0.27332	0.303412	--	XP_006482847.1 uncharacterized protein LOC102609310 isoform X2 [Citrus sinensis]
Cs_ont_3g029060	-1.35644	1.61435e-07	-1.4651	6.13924e-05	Cytochrome P450 82C4 OS=Arabidopsis thaliana OX=3702 GN=CYP82C4 PE=2 SV=1	XP_006471151.1 cytochrome P450 CYP82D47-like [Citrus sinensis]
Cs_ont_2g014900	0.14674	0.563722	0.158922	0.565448	Ubiquinone biosynthesis O-methyltransferase, mitochondrial OS=Arabidopsis thaliana OX=3702 GN=COQ3 PE=1 SV=2	XP_006492248.1 ubiquinone biosynthesis O-methyltransferase, mitochondrial [Citrus sinensis]
Cs_ont_7g015480	-0.458159	0.138116	-0.83645	4.06384e-07	--	XP_006484838.1 uncharacterized protein LOC102624238 isoform X1 [Citrus sinensis]
Cs_ont_7g003130	-0.105387	0.680415	-0.378643	0.00476024	Cytochrome P450 71D11 (Fragment) OS=Lotus japonicus OX=34305 GN=CYP71D11 PE=2 SV=1	XP_006486165.1 cytochrome P450 71D11-like [Citrus sinensis]
Cs_ont_3g015270	-0.162798	0.379924	-0.118125	0.528199	--	XP_006472124.2 uncharacterized protein LOC102623320, partial [Citrus sinensis]
Cs_ont_7g029150	0.219493	0.335187	0.306058	0.141439	Protein EMSY-LIKE 4 OS=Arabidopsis thaliana OX=3702 GN=EML4 PE=2 SV=1	XP_006482818.1 protein EMSY-LIKE 3 [Citrus sinensis]
Cs_ont_7g024620	-0.754279	0.632334	-1.89263	2.96984e-36	Polygalacturonase 1 beta-like protein 3 OS=Arabidopsis thaliana OX=3702 GN=PGL3 PE=2 SV=2	XP_006483846.1 polygalacturonase 1 beta-like protein 3 [Citrus sinensis]
Cs_ont_2g019240	-0.21139	0.549831	-0.2709	0.175065	50S ribosomal protein L6, chloroplastic OS=Arabidopsis thaliana OX=3702 GN=RPL6 PE=2 SV=1	XP_006469689.1 50S ribosomal protein L6, chloroplastic [Citrus sinensis]
Cs_ont_1g024390	-0.209518	0.570867	-0.233697	0.592023	Cyclin-D3-2 OS=Arabidopsis thaliana OX=3702 GN=CYCD3-2 PE=1 SV=1	XP_006466552.1 cyclin-D3-2 [Citrus sinensis]
Cs_ont_5g028860	-0.00245885	0.992279	-0.363545	0.00403496	UTP--glucose-1-phosphate uridylyltransferase OS=Solanum tuberosum OX=4113 PE=1 SV=3	XP_006466110.1 UTP--glucose-1-phosphate uridylyltransferase-like [Citrus sinensis]
Cs_ont_4g026680	-0.616396	0.0225432	-0.288953	0.243375	Zinc finger protein CONSTANS-LIKE 5 OS=Arabidopsis thaliana OX=3702 GN=COL5 PE=2 SV=2	XP_006474138.1 zinc finger protein CONSTANS-LIKE 5 [Citrus sinensis]
Cs_ont_9g025920	-0.262131	0.245574	-0.401156	0.00188867	--	XP_024958657.1 uncharacterized protein LOC102618385 [Citrus sinensis]
Cs_ont_7g010070	-0.0729933	0.828202	-0.339408	0.0812233	Sucrose-phosphatase 2 OS=Nicotiana tabacum OX=4097 GN=SPP2 PE=2 SV=1	XP_006481643.1 sucrose-phosphatase 2 [Citrus sinensis]
Cs_ont_1g028680	-1.05175	5.84388e-05	-0.761792	6.34633e-10	--	XP_006467006.1 methyltransferase-like protein 23 isoform X1 [Citrus sinensis]
Cs_ont_4g012200	-0.91862	2.87894e-05	-0.643546	0.000720891	Protein C2-DOMAIN ABA-RELATED 4 OS=Arabidopsis thaliana OX=3702 GN=CAR4 PE=1 SV=1	XP_006490774.1 protein C2-DOMAIN ABA-RELATED 4 [Citrus sinensis]
Cs_ont_5g002640	-0.180266	0.497687	-0.132357	0.637399	Cell division protein FtsY homolog, chloroplastic OS=Arabidopsis thaliana OX=3702 GN=CPFTSY PE=1 SV=2	XP_006491027.1 cell division protein FtsY homolog, chloroplastic [Citrus sinensis]
Cs_ont_3g016870	-0.290491	0.354776	-0.158995	0.457551	Cinnamoyl-CoA reductase 2 OS=Arabidopsis thaliana OX=3702 GN=CCR2 PE=1 SV=1	XP_006480211.1 cinnamoyl-CoA reductase 2 [Citrus sinensis]
Cs_ont_9g005790	-1.38402	0.0073362	-1.28511	0.0112518	--	XP_006489413.1 uncharacterized protein LOC102611425 [Citrus sinensis]
Cs_ont_5g010760	-1.29471	1.50566e-06	-0.932743	3.14041e-07	VAN3-binding protein OS=Arabidopsis thaliana OX=3702 GN=VAB PE=1 SV=1	XP_006479662.1 VAN3-binding protein [Citrus sinensis]
Cs_ont_5g000910	-0.117777	0.686488	-0.188435	0.501899	Probable mitochondrial import inner membrane translocase subunit TIM21 OS=Arabidopsis thaliana OX=3702 GN=TIM21 PE=1 SV=1	XP_006464454.1 probable mitochondrial import inner membrane translocase subunit TIM21 [Citrus sinensis]
Cs_ont_Un006130	-0.307302	0.318072	-0.45583	0.00892351	--	XP_006488591.1 uncharacterized protein LOC102615550 [Citrus sinensis]
Cs_ont_9g026960	0.0700277	0.845366	-0.32849	0.261181	Plastidial pyruvate kinase 2 OS=Arabidopsis thaliana OX=3702 GN=PKP2 PE=1 SV=1	XP_006490596.1 plastidial pyruvate kinase 2 [Citrus sinensis]
Cs_ont_9g023110	-0.794172	0.000782253	-0.748711	0.0010249	8-amino-7-oxononanoate synthase OS=Arabidopsis thaliana OX=3702 GN=BIOF PE=1 SV=2	XP_006490151.1 8-amino-7-oxononanoate synthase [Citrus sinensis]
Cs_ont_6g012580	0.218751	0.319048	0.258733	0.192531	--	XP_006481255.1 uncharacterized protein LOC102619316 [Citrus sinensis]
Cs_ont_3g031610	-0.588002	0.0760945	-0.336318	0.392423	40S ribosomal protein S2-2 OS=Arabidopsis thaliana OX=3702 GN=RPS2B PE=2 SV=1	XP_015389343.2 LOW QUALITY PROTEIN: 40S ribosomal protein S2-4 [Citrus sinensis]
Cs_ont_5g030900	-0.487713	0.166414	-0.266639	0.434729	Protein yippee-like At4g27745 OS=Arabidopsis thaliana OX=3702 GN=At4g27745 PE=3 SV=2	XP_006491967.1 protein yippee-like At4g27745 [Citrus sinensis]
Cs_ont_2g023260	-0.648947	0.0327046	-0.639953	0.000451346	--	XP_006469965.1 uncharacterized protein LOC102630308 [Citrus sinensis]
Cs_ont_2g031910	-2.21828	5.40639e-40	-1.89229	0.0178436	BAHD acyltransferase BIA1 OS=Arabidopsis thaliana OX=3702 GN=BIA1 PE=2 SV=1	XP_006470642.1 BAHD acyltransferase BIA1-like [Citrus sinensis]
Cs_ont_3g025580	0.318668	0.115683	0.27112	0.0430677	Probable helicase MAGATAMA 3 OS=Arabidopsis thaliana OX=3702 GN=MAA3 PE=2 SV=1	XP_006491854.1 probable helicase MAGATAMA 3 isoform X1 [Citrus sinensis]
Cs_ont_5g004090	-0.82863	0.0116106	-0.743414	0.00510219	Protein CURVATURE THYLAKOID 1A, chloroplastic OS=Arabidopsis thaliana OX=3702 GN=CURT1A PE=1 SV=1	XP_006491220.1 protein CURVATURE THYLAKOID 1A, chloroplastic [Citrus sinensis]
Cs_ont_2g006420	-0.0499986	0.893311	-0.289691	0.187763	Pentatricopeptide repeat-containing protein At3g13160, mitochondrial OS=Arabidopsis thaliana OX=3702 GN=At3g13160 PE=1 SV=1	XP_006467942.1 pentatricopeptide repeat-containing protein At3g13160, mitochondrial-like [Citrus sinensis]
Cs_ont_7g023790	0.524366	0.0308386	0.223762	0.533613	BTB/POZ domain-containing protein At1g67900 OS=Arabidopsis thaliana OX=3702 GN=At1g67900 PE=1 SV=1	XP_006483952.1 BTB/POZ domain-containing protein At1g67900 [Citrus sinensis]
Cs_ont_1g027080	-0.712788	0.00871471	-1.2784	4.90307e-12	--	XP_006466841.1 uncharacterized protein LOC102615176 [Citrus sinensis]
Cs_ont_7g010160	0.217013	0.317207	0.282784	0.144041	Protein RBL OS=Arabidopsis thaliana OX=3702 GN=RBL PE=1 SV=1	XP_006485525.1 protein RBL isoform X1 [Citrus sinensis]
Cs_ont_1g026980	-0.54394	0.0416723	-0.402334	0.0201204	--	XP_006466831.1 uncharacterized protein LOC102612514 [Citrus sinensis]
Cs_ont_6g012300	0.0924904	0.728509	0.164018	0.600838	Bifunctional protein FolD 1, mitochondrial OS=Arabidopsis thaliana OX=3702 GN=FOLD1 PE=2 SV=1	XP_006481276.1 bifunctional protein FolD 1, mitochondrial isoform X1 [Citrus sinensis]
Cs_ont_7g023910	0.0986905	0.757619	-0.369955	0.158877	--	XP_006483943.1 uncharacterized protein LOC102613097 [Citrus sinensis]
Cs_ont_9g007620	-0.250538	0.378243	-0.275724	0.403644	Bet1-like SNARE 1-2 OS=Arabidopsis thaliana OX=3702 GN=BET12 PE=2 SV=4	XP_006489556.1 bet1-like SNARE 1-2 isoform X2 [Citrus sinensis]
Cs_ont_2g026340	-0.459679	0.082767	-0.519952	0.138708	Probable serine/threonine-protein kinase PBL23 OS=Arabidopsis thaliana OX=3702 GN=PBL23 PE=2 SV=1	XP_006468994.1 probable serine/threonine-protein kinase PBL7 [Citrus sinensis]
Cs_ont_2g029130	-0.0227116	0.946563	-0.282044	0.380249	Protease Do-like 1, chloroplastic OS=Arabidopsis thaliana OX=3702 GN=DEGP1 PE=1 SV=2	XP_006470331.1 protease Do-like 1, chloroplastic isoform X2 [Citrus sinensis]
Cs_ont_4g017720	-0.197549	0.486697	-0.222794	0.409038	Chloroplastic lipocalin OS=Arabidopsis thaliana OX=3702 GN=CHL PE=1 SV=1	XP_006493956.1 chloroplastic lipocalin [Citrus sinensis]
Cs_ont_9g011950	-0.0397708	0.879546	0.313399	0.177869	Purple acid phosphatase 23 OS=Arabidopsis thaliana OX=3702 GN=PAP23 PE=1 SV=2	XP_006487598.1 purple acid phosphatase 23 [Citrus sinensis]
Cs_ont_1g020330	-0.339977	0.443529	-0.346261	0.397748	PRA1 family protein F2 OS=Arabidopsis thaliana OX=3702 GN=PRA1F2 PE=1 SV=1	XP_006466052.1 PRA1 family protein F2 [Citrus sinensis]
Cs_ont_7g002130	0.928006	2.71042e-05	0.774609	5.92365e-09	Dehydration-responsive element-binding protein 2C OS=Arabidopsis thaliana OX=3702 GN=DREB2C PE=2 SV=2	XP_006486246.1 dehydration-responsive element-binding protein 2A [Citrus sinensis]
Cs_ont_4g007810	0.281163	0.216619	0.233145	0.246323	FRIGIDA-like protein 4a OS=Arabidopsis thaliana OX=3702 GN=FRL4A PE=2 SV=1	XP_006475599.1 FRIGIDA-like protein 4a [Citrus sinensis]
Cs_ont_9g025930	-0.21298	0.372798	-0.285751	0.117231	Probable prolyl 4-hydroxylase 12 OS=Arabidopsis thaliana OX=3702 GN=P4H12 PE=2 SV=1	XP_006490420.1 probable prolyl 4-hydroxylase 12 [Citrus sinensis]
Cs_ont_1g028360	-0.344293	0.213154	-0.537435	0.0208233	Protein EARLY-RESPONSIVE TO DEHYDRATION 7, chloroplastic OS=Arabidopsis thaliana OX=3702 GN=ERD7 PE=1 SV=1	XP_006466976.1 protein EARLY-RESPONSIVE TO DEHYDRATION 7, chloroplastic [Citrus sinensis]
Cs_ont_4g023630	0.251251	0.307931	0.334303	0.185612	--	XP_015384498.1 probable 28S rRNA (cytosine-C(5))-methyltransferase isoform X3 [Citrus sinensis]
Cs_ont_6g006450	-0.108942	0.769167	-0.0975598	0.757813	--	XP_015387019.1 uncharacterized protein LOC102615918 [Citrus sinensis]
Cs_ont_6g026490	0.548454	0.00145614	0.302746	0.311938	Phytochrome A OS=Arabidopsis thaliana OX=3702 GN=PHYA PE=1 SV=2	XP_024955388.1 phytochrome A [Citrus sinensis]
Cs_ont_7g011260	-0.242226	0.682181	-0.215477	0.779616	--	--
Cs_ont_9g015030	-0.261883	0.273364	-0.184016	0.431413	DNA-directed RNA polymerase V subunit 5A OS=Arabidopsis thaliana OX=3702 GN=NRPE5A PE=1 SV=1	XP_006492520.1 DNA-directed RNA polymerase V subunit 5A isoform X1 [Citrus sinensis]
Cs_ont_9g003930	-0.468843	0.0235697	-0.226093	0.544307	Uncharacterized protein At4g15545 OS=Arabidopsis thaliana OX=3702 GN=At4g15545 PE=1 SV=1	XP_006489206.1 uncharacterized protein At4g15545 isoform X1 [Citrus sinensis]
Cs_ont_7g016540	-0.218159	0.369018	-0.177743	0.516021	Ribose-phosphate pyrophosphokinase 5, chloroplastic OS=Arabidopsis thaliana OX=3702 GN=PRS5 PE=2 SV=2	XP_006484764.1 ribose-phosphate pyrophosphokinase 1 isoform X1 [Citrus sinensis]
Cs_ont_3g009260	-0.49342	0.0532326	-0.34642	0.186306	Chlorophyllide a oxygenase, chloroplastic OS=Arabidopsis thaliana OX=3702 GN=CAO PE=1 SV=1	XP_006472786.1 chlorophyllide a oxygenase, chloroplastic [Citrus sinensis]
Cs_ont_7g007910	0.275762	0.438461	0.225414	0.647563	Bark storage protein B OS=Populus deltoides OX=3696 GN=BSP PE=1 SV=1	XP_006478936.1 bark storage protein A-like [Citrus sinensis]
Cs_ont_8g025050	-0.590216	0.101226	-0.399241	0.341012	Protein IRX15-LIKE OS=Arabidopsis thaliana OX=3702 GN=IRX15-L PE=2 SV=1	XP_006487028.1 protein IRX15-LIKE-like [Citrus sinensis]
Cs_ont_3g007510	0.171278	0.529056	0.313258	0.0452618	Serine decarboxylase OS=Arabidopsis thaliana OX=3702 GN=SDC PE=1 SV=1	XP_006472965.1 serine decarboxylase [Citrus sinensis]
Cs_ont_5g027950	-0.679452	0.00767348	-0.566178	0.0487918	UPF0426 protein At1g28150, chloroplastic OS=Arabidopsis thaliana OX=3702 GN=At1g28150 PE=1 SV=1	XP_006478150.1 UPF0426 protein At1g28150, chloroplastic isoform X2 [Citrus sinensis]
Cs_ont_3g018220	1.66218	3.52644e-13	1.00439	0.484505	Probable RNA helicase SDE3 OS=Arabidopsis thaliana OX=3702 GN=SDE3 PE=1 SV=1	XP_015383901.1 probable RNA helicase SDE3 [Citrus sinensis]
Cs_ont_1g029700	-0.289299	0.218503	-0.993097	6.89775e-31	Kinesin-like protein KIN-14E OS=Arabidopsis thaliana OX=3702 GN=KIN14E PE=1 SV=1	XP_006467131.2 kinesin-like protein KIN-14E isoform X1 [Citrus sinensis]
Cs_ont_1g029210	-0.871814	0.00729403	-0.976945	5.14938e-10	Isocitrate dehydrogenase [NAD] regulatory subunit 1, mitochondrial OS=Arabidopsis thaliana OX=3702 GN=IDH1 PE=1 SV=2	XP_006467061.1 isocitrate dehydrogenase [NAD] regulatory subunit 1, mitochondrial [Citrus sinensis]
Cs_ont_5g004520	3.41708	9.25295e-17	2.45521	2.57085e-11	O-acyltransferase WSD1 OS=Arabidopsis thaliana OX=3702 GN=WSD1 PE=2 SV=1	XP_024948260.1 O-acyltransferase WSD1 [Citrus sinensis]
Cs_ont_9g006370	-0.874048	0.0127225	-0.709524	0.0284632	Heat stress transcription factor A-6b OS=Arabidopsis thaliana OX=3702 GN=HSFA6b PE=2 SV=1	XP_006489461.1 heat stress transcription factor A-6b-like [Citrus sinensis]
Cs_ont_5g027440	0.406119	0.0379285	0.609989	1.68579e-05	COMPASS-like H3K4 histone methylase component WDR5A OS=Arabidopsis thaliana OX=3702 GN=WDR5A PE=1 SV=1	XP_006478187.1 pre-mRNA-processing factor 17-like [Citrus sinensis]
Cs_ont_5g005030	0.0288265	0.931828	-0.18337	0.404419	Uncharacterized membrane protein At1g16860 OS=Arabidopsis thaliana OX=3702 GN=At1g16860 PE=1 SV=1	XP_006491340.1 uncharacterized membrane protein At1g16860-like [Citrus sinensis]
Cs_ont_1g028910	-0.187213	0.690712	-0.836288	3.1381e-05	Bifunctional nuclease 2 OS=Arabidopsis thaliana OX=3702 GN=BBD2 PE=2 SV=1	XP_024954916.1 bifunctional nuclease 2 [Citrus sinensis]
Cs_ont_3g032970	-0.577037	0.0264081	-0.415759	0.00768605	2-C-methyl-D-erythritol 4-phosphate cytidylyltransferase, chloroplastic OS=Arabidopsis thaliana OX=3702 GN=ISPD PE=1 SV=1	XP_006470808.1 2-C-methyl-D-erythritol 4-phosphate cytidylyltransferase, chloroplastic [Citrus sinensis]
Cs_ont_1g028750	-0.358831	0.0730809	-0.615435	8.40339e-08	CSC1-like protein At4g35870 OS=Arabidopsis thaliana OX=3702 GN=GFS10 PE=2 SV=1	XP_006467019.1 CSC1-like protein At4g35870 [Citrus sinensis]
Cs_ont_5g030090	-0.127236	0.661886	-0.0535381	0.862491	IAA-amino acid hydrolase ILR1-like 3 OS=Arabidopsis thaliana OX=3702 GN=ILL3 PE=2 SV=1	XP_006478084.1 IAA-amino acid hydrolase ILR1-like 3 [Citrus sinensis]
Cs_ont_5g003990	-0.817248	1.17679e-06	-0.647754	0.00783508	BAG family molecular chaperone regulator 6 OS=Arabidopsis thaliana OX=3702 GN=BAG6 PE=1 SV=1	XP_024948309.1 LOW QUALITY PROTEIN: BAG family molecular chaperone regulator 6 [Citrus sinensis]
Cs_ont_3g000690	0.283166	0.306376	0.790674	2.84079e-05	RING-H2 finger protein ATL80 OS=Arabidopsis thaliana OX=3702 GN=ATL80 PE=2 SV=1	XP_006473922.1 RING-H2 finger protein ATL80 [Citrus sinensis]
Cs_ont_4g014640	0.279024	0.261072	0.240642	0.397862	UTP:RNA uridylyltransferase 1 OS=Arabidopsis thaliana OX=3702 GN=URT1 PE=1 SV=2	XP_006464744.1 LOW QUALITY PROTEIN: non-canonical poly(A) RNA polymerase PAPD5 [Citrus sinensis]
Cs_ont_5g041530	-0.442866	0.189192	-0.640869	0.00111405	Flavonoid 3&apos;-monooxygenase CYP75B3 OS=Oryza sativa subsp. japonica OX=39947 GN=CYP75B3 PE=2 SV=1	XP_006490213.1 flavonoid 3&apos;-monooxygenase-like [Citrus sinensis]
Cs_ont_3g015360	-0.365961	0.0354141	-0.29113	0.28348	11-oxo-beta-amyrin 30-oxidase OS=Glycyrrhiza uralensis OX=74613 GN=CYP72A154 PE=1 SV=1	XP_006472095.1 heparan-alpha-glucosaminide N-acetyltransferase isoform X2 [Citrus sinensis]
Cs_ont_1g027730	-0.843351	8.80067e-06	-0.719599	0.00152602	--	XP_006466925.1 uncharacterized protein LOC102612709 [Citrus sinensis]
Cs_ont_4g026060	1.31999	0.000581626	1.11924	0.000959926	--	XP_015384438.1 uncharacterized protein DDB_G0271670-like [Citrus sinensis]
Cs_ont_4g018840	-0.293819	0.150222	-0.363232	0.0177242	Calcium-dependent protein kinase 33 OS=Arabidopsis thaliana OX=3702 GN=CPK33 PE=1 SV=1	XP_024953566.1 calcium-dependent protein kinase 33-like [Citrus sinensis]
Cs_ont_3g018510	-0.488969	0.0389274	-0.505306	0.0149777	Serine/threonine-protein kinase WNK1 OS=Arabidopsis thaliana OX=3702 GN=WNK1 PE=1 SV=1	XP_006471731.1 probable serine/threonine-protein kinase WNK9 [Citrus sinensis]
Cs_ont_6g005880	-0.72833	0.0153392	-0.829388	0.00278087	Stomatal closure-related actin-binding protein 3 OS=Arabidopsis thaliana OX=3702 GN=SCAB3 PE=2 SV=1	XP_024955985.1 stomatal closure-related actin-binding protein 3-like [Citrus sinensis]
Cs_ont_1g011140	1.30374	1.90782e-08	0.993701	3.76025e-05	CBL-interacting serine/threonine-protein kinase 25 OS=Arabidopsis thaliana OX=3702 GN=CIPK25 PE=2 SV=1	XP_015381104.1 CBL-interacting serine/threonine-protein kinase 25-like [Citrus sinensis]
Cs_ont_7g012500	-0.891665	0.0718608	-0.919607	0.0371499	--	XP_006493216.1 uncharacterized protein LOC102619374 [Citrus sinensis]
Cs_ont_1g002190	0.00315746	0.992279	0.000630388	0.998541	Shikimate kinase 1, chloroplastic OS=Arabidopsis thaliana OX=3702 GN=SK1 PE=1 SV=2	XP_024949919.1 shikimate kinase 1, chloroplastic isoform X2 [Citrus sinensis]
Cs_ont_5g009700	-0.360867	0.137838	-0.185872	0.525574	E3 ubiquitin-protein ligase SP1 OS=Arabidopsis thaliana OX=3702 GN=SP1 PE=1 SV=1	XP_015386262.1 E3 ubiquitin-protein ligase SP1 isoform X1 [Citrus sinensis]
Cs_ont_8g012930	0.385576	0.12856	0.262959	0.449719	Flowering time control protein FY OS=Arabidopsis thaliana OX=3702 GN=FY PE=1 SV=1	XP_006470851.1 flowering time control protein FY isoform X1 [Citrus sinensis]
Cs_ont_1g022130	-0.41613	0.119068	-0.258464	0.340159	Very-long-chain (3R)-3-hydroxyacyl-CoA dehydratase PASTICCINO 2A OS=Oryza sativa subsp. japonica OX=39947 GN=PAS2A PE=2 SV=2	XP_006466304.1 very-long-chain (3R)-3-hydroxyacyl-CoA dehydratase PASTICCINO 2 [Citrus sinensis]
Cs_ont_1g021460	-0.69788	0.0170842	-0.775678	0.00518307	Phospho-2-dehydro-3-deoxyheptonate aldolase 1, chloroplastic OS=Nicotiana tabacum OX=4097 GN=DHAPS-1 PE=2 SV=1	XP_006466251.1 phospho-2-dehydro-3-deoxyheptonate aldolase 2, chloroplastic [Citrus sinensis]
Cs_ont_1g009790	-0.744853	0.0105072	-0.976079	2.81286e-05	Vacuolar cation/proton exchanger 2 OS=Oryza sativa subsp. japonica OX=39947 GN=CAX2 PE=2 SV=2	XP_006494816.1 vacuolar cation/proton exchanger 3-like [Citrus sinensis]
Cs_ont_5g015750	-0.537894	0.0275561	-0.408989	0.0597438	--	XP_006479027.1 uncharacterized protein LOC102621571 isoform X1 [Citrus sinensis]
Cs_ont_5g037970	0.48392	0.487687	0.633134	0.102079	UDP-glycosyltransferase 89B2 OS=Stevia rebaudiana OX=55670 GN=UGT89B2 PE=2 SV=1	XP_006485721.1 UDP-glycosyltransferase 89B2-like [Citrus sinensis]
Cs_ont_8g016170	-0.760783	0.0017405	-0.411959	0.00227749	RING-H2 finger protein ATL54 OS=Arabidopsis thaliana OX=3702 GN=ATL54 PE=2 SV=2	XP_006492605.1 RING-H2 finger protein ATL54-like [Citrus sinensis]
Cs_ont_4g005630	0.00522851	0.986938	-0.24238	0.322053	Protein indeterminate-domain 7 OS=Arabidopsis thaliana OX=3702 GN=IDD7 PE=2 SV=1	XP_006475907.1 protein indeterminate-domain 7 isoform X1 [Citrus sinensis]
Cs_ont_2g006760	-0.360903	0.123714	-0.310147	0.0342752	Probable pyruvate, phosphate dikinase regulatory protein, chloroplastic OS=Oryza sativa subsp. japonica OX=39947 GN=PDRP1 PE=2 SV=2	XP_024950427.1 probable pyruvate, phosphate dikinase regulatory protein, chloroplastic [Citrus sinensis]
Cs_ont_6g015800	-0.354294	0.413177	-0.807783	0.00236669	Fructokinase-like 1, chloroplastic OS=Arabidopsis thaliana OX=3702 GN=FLN1 PE=1 SV=1	XP_024955436.1 fructokinase-like 1, chloroplastic [Citrus sinensis]
Cs_ont_4g009340	-1.28744	0.000359592	-0.710226	0.0225384	Probable pectinesterase 53 OS=Arabidopsis thaliana OX=3702 GN=PME53 PE=2 SV=1	XP_006475589.1 probable pectinesterase 53 [Citrus sinensis]
Cs_ont_4g007920	0.138794	0.492967	0.27155	0.200398	Polyol transporter 5 OS=Arabidopsis thaliana OX=3702 GN=PLT5 PE=1 SV=2	XP_006475613.1 probable polyol transporter 6 isoform X1 [Citrus sinensis]
Cs_ont_2g001670	-0.577789	0.295719	-0.661183	0.19919	Glycine-rich cell wall structural protein 1 OS=Petunia hybrida OX=4102 GN=GRP-1 PE=1 SV=1	XP_015382344.1 glycine-rich cell wall structural protein 2-like [Citrus sinensis]
Cs_ont_1g027840	-0.520452	0.0149107	-0.868409	0.000337952	RanBP2-type zinc finger protein At1g67325 OS=Arabidopsis thaliana OX=3702 GN=At1g67325 PE=1 SV=1	XP_006466938.1 uncharacterized protein LOC102616338 [Citrus sinensis]
Cs_ont_3g004620	-0.447842	0.102778	-0.41247	0.148294	Thioredoxin-like protein HCF164, chloroplastic OS=Arabidopsis thaliana OX=3702 GN=HCF164 PE=1 SV=2	XP_006473377.1 uncharacterized protein LOC102625523 [Citrus sinensis]
Cs_ont_1g029010	-0.890152	0.00146824	-0.813257	0.00474507	UPF0548 protein At2g17695 OS=Arabidopsis thaliana OX=3702 GN=At2g17695 PE=2 SV=1	XP_006467046.1 UPF0548 protein At2g17695 [Citrus sinensis]
Cs_ont_5g011150	-0.0194358	0.950546	-0.385923	0.00283999	--	XP_006479613.1 guanylate-binding protein 5 isoform X1 [Citrus sinensis]
Cs_ont_5g041010	-0.339402	0.192204	-0.163205	0.696127	Nudix hydrolase 14, chloroplastic OS=Arabidopsis thaliana OX=3702 GN=NUDT14 PE=1 SV=2	XP_006477332.1 nudix hydrolase 14, chloroplastic isoform X1 [Citrus sinensis]
Cs_ont_5g047510	-0.745895	0.00409519	-0.489998	0.0173146	Microtubule-associated protein RP/EB family member 1A OS=Arabidopsis thaliana OX=3702 GN=EB1A PE=1 SV=1	XP_024954483.1 microtubule-associated protein RP/EB family member 1A isoform X1 [Citrus sinensis]
Cs_ont_8g002940	-0.150609	0.549706	-0.0952094	0.77547	Inner membrane protein PPF-1, chloroplastic OS=Pisum sativum OX=3888 GN=PPF-1 PE=2 SV=2	XP_006488296.1 inner membrane protein PPF-1, chloroplastic [Citrus sinensis]
Cs_ont_2g034710	0.546264	0.0240855	0.330556	0.149618	Vegetative cell wall protein gp1 OS=Chlamydomonas reinhardtii OX=3055 GN=GP1 PE=1 SV=1	XP_006492705.1 nascent polypeptide-associated complex subunit alpha, muscle-specific form [Citrus sinensis]
Cs_ont_5g044840	-0.42747	0.120039	-0.399414	0.0627117	Rhodanese-like domain-containing protein 11, chloroplastic OS=Arabidopsis thaliana OX=3702 GN=STR11 PE=2 SV=1	XP_006476913.1 rhodanese-like domain-containing protein 11, chloroplastic [Citrus sinensis]
Cs_ont_9g000770	-0.2193	0.449954	-0.454105	0.335029	30S ribosomal protein S1, chloroplastic OS=Spinacia oleracea OX=3562 GN=RPS1 PE=1 SV=1	XP_006488790.1 30S ribosomal protein S1, chloroplastic [Citrus sinensis]
Cs_ont_9g017610	-0.711443	0.333996	-0.433106	0.408518	Protein GAST1 OS=Solanum lycopersicum OX=4081 GN=GAST1 PE=2 SV=1	XP_006491553.1 protein GAST1 [Citrus sinensis]
Cs_ont_2g018450	-0.377761	0.19259	-0.535106	0.00479366	--	XP_006469620.1 uncharacterized membrane protein YMR253C [Citrus sinensis]
Cs_ont_5g026340	-0.134576	0.712386	-0.168401	0.644387	--	XP_006478246.1 uncharacterized protein LOC102619889 isoform X1 [Citrus sinensis]
Cs_ont_2g004570	-0.580798	0.142036	-0.447538	0.223407	Uncharacterized protein At3g17950 OS=Arabidopsis thaliana OX=3702 GN=Y-3 PE=1 SV=1	XP_024950971.1 uncharacterized protein LOC112497253 isoform X1 [Citrus sinensis]
Cs_ont_2g005960	0.0151164	0.968459	0.0144272	0.968882	COMPASS-like H3K4 histone methylase component WDR5A OS=Arabidopsis thaliana OX=3702 GN=WDR5A PE=1 SV=1	XP_006467896.1 telomerase Cajal body protein 1 [Citrus sinensis]
Cs_ont_1g012040	0.468076	0.0975464	0.31723	0.145077	Protein RAE1 OS=Arabidopsis thaliana OX=3702 GN=RAE1 PE=1 SV=2	XP_024951210.1 protein RAE1 isoform X4 [Citrus sinensis]
Cs_ont_3g000480	-0.35866	0.30248	-0.316054	0.29333	AT-hook motif nuclear-localized protein 27 OS=Arabidopsis thaliana OX=3702 GN=AHL27 PE=1 SV=1	XP_006473862.1 AT-hook motif nuclear-localized protein 27 [Citrus sinensis]
Cs_ont_9g008260	0.402459	0.210347	0.652591	0.0151241	Probable glutathione S-transferase OS=Glycine max OX=3847 GN=HSP26-A PE=2 SV=1	XP_006489729.1 probable glutathione S-transferase [Citrus sinensis]
Cs_ont_5g036330	0.430268	0.0127586	0.232452	0.22681	LEAF RUST 10 DISEASE-RESISTANCE LOCUS RECEPTOR-LIKE PROTEIN KINASE-like 2.1 OS=Arabidopsis thaliana OX=3702 GN=LRK10L-2.1 PE=3 SV=1	XP_015388063.1 LEAF RUST 10 DISEASE-RESISTANCE LOCUS RECEPTOR-LIKE PROTEIN KINASE-like 2.1 isoform X2 [Citrus sinensis]
Cs_ont_5g037830	-0.903936	0.0017712	-0.594433	0.0680043	ASC1-like protein OS=Solanum lycopersicum OX=4081 PE=2 SV=1	XP_006485730.1 ASC1-like protein [Citrus sinensis]
Cs_ont_1g029180	-0.389395	0.155479	-0.217789	0.504407	Protein STRICTOSIDINE SYNTHASE-LIKE 5 OS=Arabidopsis thaliana OX=3702 GN=SSL5 PE=2 SV=1	XP_006467059.1 protein STRICTOSIDINE SYNTHASE-LIKE 7 [Citrus sinensis]
Cs_ont_5g019350	-0.576697	0.161173	-0.482249	0.0664187	--	XP_006478790.1 uncharacterized protein LOC102622574 isoform X1 [Citrus sinensis]
Cs_ont_5g006730	-1.75058	2.82702e-06	-1.1175	1.93667e-06	Stachyose synthase OS=Pisum sativum OX=3888 GN=STS1 PE=1 SV=1	XP_006492357.1 stachyose synthase [Citrus sinensis]
Cs_ont_6g019600	-0.320364	0.324004	-0.161739	0.695198	Dolichyl-diphosphooligosaccharide--protein glycosyltransferase subunit DAD1 OS=Citrus unshiu OX=55188 GN=DAD1 PE=3 SV=1	XP_015386564.1 probable leucine-rich repeat receptor-like protein kinase At1g35710 [Citrus sinensis]
Cs_ont_7g028580	-0.0455116	0.89793	-1.01044	0.00173211	Zinc finger protein WIP2 OS=Arabidopsis thaliana OX=3702 GN=WIP2 PE=1 SV=1	XP_006482890.1 zinc finger protein WIP2-like [Citrus sinensis]
Cs_ont_3g004300	0.00038876	0.999195	-0.31625	0.121668	Plastidial lipoyltransferase 2 OS=Arabidopsis thaliana OX=3702 GN=LIP2p PE=2 SV=1	XP_006473413.1 plastidial lipoyltransferase 2 isoform X1 [Citrus sinensis]
Cs_ont_7g011500	-0.626771	0.108256	-1.52014	0.0064279	Beta-amyrin 11-oxidase OS=Glycyrrhiza uralensis OX=74613 GN=CYP88D6 PE=1 SV=1	XP_006485428.1 beta-amyrin 11-oxidase-like [Citrus sinensis]
Cs_ont_9g001080	1.07878	0.0614628	0.877028	0.0712116	Cell wall / vacuolar inhibitor of fructosidase 1 OS=Arabidopsis thaliana OX=3702 GN=C/VIF1 PE=1 SV=1	XP_006488813.1 cell wall / vacuolar inhibitor of fructosidase 1-like [Citrus sinensis]
Cs_ont_2g025680	-0.605439	0.0664122	-0.370121	0.207266	Nodulation receptor kinase OS=Pisum sativum OX=3888 GN=NORK PE=1 SV=1	XP_006468922.1 putative serine/threonine-protein kinase isoform X1 [Citrus sinensis]
Cs_ont_5g030950	0.55346	0.262611	0.328931	0.472504	Dof zinc finger protein DOF4.6 OS=Arabidopsis thaliana OX=3702 GN=DOF4.6 PE=2 SV=2	XP_006491972.1 dof zinc finger protein DOF4.6-like isoform X1 [Citrus sinensis]
Cs_ont_3g022350	-0.504607	0.065214	-0.395792	0.0855392	--	XP_006493628.1 uncharacterized protein LOC102610557 [Citrus sinensis]
Cs_ont_6g019840	-0.495839	0.0303538	-0.715697	0.00669053	L-type lectin-domain containing receptor kinase VIII.1 OS=Arabidopsis thaliana OX=3702 GN=LECRK81 PE=2 SV=1	XP_006480641.1 L-type lectin-domain containing receptor kinase VIII.1 [Citrus sinensis]
Cs_ont_1g016980	-0.104549	0.664858	-0.151703	0.512119	--	XP_006465633.1 uncharacterized protein C630.12 isoform X1 [Citrus sinensis]
Cs_ont_1g010150	-0.971879	0.0116173	-1.02963	0.00169841	AP2-like ethylene-responsive transcription factor At1g16060 OS=Arabidopsis thaliana OX=3702 GN=At1g16060 PE=2 SV=1	XP_006493457.1 AP2-like ethylene-responsive transcription factor At1g16060 [Citrus sinensis]
Cs_ont_5g011390	0.476134	0.0136009	0.431999	0.066564	E3 ubiquitin protein ligase DRIP2 OS=Arabidopsis thaliana OX=3702 GN=DRIP2 PE=1 SV=1	XP_006479584.1 E3 ubiquitin protein ligase DRIP2 isoform X1 [Citrus sinensis]
Cs_ont_1g028230	-0.406132	0.109261	-0.59307	0.0389488	Ferredoxin--NADP reductase, leaf-type isozyme, chloroplastic OS=Nicotiana tabacum OX=4097 GN=PETH PE=2 SV=1	XP_006466954.1 ferredoxin--NADP reductase, leaf-type isozyme, chloroplastic [Citrus sinensis]
Cs_ont_3g000570	0.679922	0.00229445	0.803954	0.00251057	AT-hook motif nuclear-localized protein 10 OS=Arabidopsis thaliana OX=3702 GN=AHL10 PE=1 SV=2	XP_006473851.1 AT-hook motif nuclear-localized protein 10 [Citrus sinensis]
Cs_ont_1g007910	0.194974	0.419103	0.311037	0.0986734	--	XP_006468133.1 28S ribosomal protein S29, mitochondrial isoform X1 [Citrus sinensis]
Cs_ont_7g006380	0.465806	0.151325	0.47026	0.10674	E3 ubiquitin-protein ligase WAV3 OS=Arabidopsis thaliana OX=3702 GN=WAV3 PE=1 SV=1	XP_006485650.1 probable E3 ubiquitin-protein ligase EDA40 isoform X1 [Citrus sinensis]
Cs_ont_5g023300	-0.554075	0.157769	-0.456044	0.0307016	50S ribosomal protein L18, chloroplastic OS=Spinacia oleracea OX=3562 GN=RPL18 PE=1 SV=3	XP_006478532.1 50S ribosomal protein L18, chloroplastic-like [Citrus sinensis]
Cs_ont_1g022310	0.401602	0.142333	0.227931	0.36337	Auxin response factor 7 OS=Arabidopsis thaliana OX=3702 GN=ARF7 PE=1 SV=2	XP_006466329.1 uncharacterized protein LOC102616625 isoform X1 [Citrus sinensis]
Cs_ont_7g025290	-0.357828	0.448018	-0.362347	0.236513	Non-functional NADPH-dependent codeinone reductase 2 OS=Papaver somniferum OX=3469 GN=COR2 PE=1 SV=1	XP_006483763.1 non-functional NADPH-dependent codeinone reductase 2 [Citrus sinensis]
Cs_ont_9g022950	-0.328464	0.0900093	-0.463082	0.0146689	Ceramide kinase OS=Arabidopsis thaliana OX=3702 GN=CERK PE=1 SV=1	XP_006490168.1 ceramide kinase isoform X1 [Citrus sinensis]
Cs_ont_5g020120	-0.124288	0.66665	-0.334381	0.150228	Shewanella-like protein phosphatase 2 OS=Arabidopsis thaliana OX=3702 GN=SLP2 PE=1 SV=1	XP_006494042.1 shewanella-like protein phosphatase 2 [Citrus sinensis]
Cs_ont_5g014840	-0.594092	0.398593	-0.493197	0.281493	Arabinogalactan protein 14 OS=Arabidopsis thaliana OX=3702 GN=AGP14 PE=1 SV=1	XP_006479119.1 arabinogalactan protein 14-like [Citrus sinensis]
Cs_ont_6g010940	-0.98882	3.44852e-09	-1.23122	0.372204	Fatty acyl-CoA reductase 2 OS=Arabidopsis thaliana OX=3702 GN=FAR2 PE=1 SV=2	XP_006492869.1 fatty acyl-CoA reductase 2-like [Citrus sinensis]
Cs_ont_4g020890	-0.026546	0.944557	-0.464791	0.00332305	Cellulose synthase-like protein E6 OS=Oryza sativa subsp. japonica OX=39947 GN=CSLE6 PE=2 SV=1	XP_006474853.2 cellulose synthase-like protein E6 [Citrus sinensis]
Cs_ont_1g029070	-0.774905	0.000158738	-0.898919	7.89037e-08	Protein S-acyltransferase 10 OS=Arabidopsis thaliana OX=3702 GN=PAT10 PE=1 SV=1	XP_006467047.1 protein S-acyltransferase 10 [Citrus sinensis]
Cs_ont_5g000480	-0.131456	0.638326	-0.037876	0.893507	Protoheme IX farnesyltransferase, mitochondrial OS=Arabidopsis thaliana OX=3702 GN=COX10 PE=2 SV=4	XP_006464403.1 protoheme IX farnesyltransferase, mitochondrial [Citrus sinensis]
Cs_ont_6g022980	0.103252	0.785999	0.345405	0.293443	--	XP_015389921.1 uncharacterized protein LOC102622223 [Citrus sinensis]
Cs_ont_1g020110	0.480266	0.431218	0.360078	0.436205	Protein indeterminate-domain 7 OS=Arabidopsis thaliana OX=3702 GN=IDD7 PE=2 SV=1	XP_006466026.1 protein indeterminate-domain 7 [Citrus sinensis]
Cs_ont_3g002500	-0.280709	0.41051	-0.274434	0.385239	ATP sulfurylase 2 OS=Arabidopsis thaliana OX=3702 GN=APS2 PE=1 SV=1	XP_006473635.1 ATP sulfurylase 2 isoform X1 [Citrus sinensis]
Cs_ont_5g006380	-0.254491	0.52835	-0.444528	0.0871634	--	XP_006492387.1 uncharacterized protein LOC102620130 [Citrus sinensis]
Cs_ont_5g012990	-0.392059	0.0600486	-0.321854	0.283122	Glutaredoxin-C5, chloroplastic OS=Arabidopsis thaliana OX=3702 GN=GRXC5 PE=1 SV=1	XP_006480159.1 glutaredoxin-C5, chloroplastic-like isoform X2 [Citrus sinensis]
Cs_ont_4g003420	0.0948738	0.785973	0.460994	0.0513951	Transcriptional corepressor LEUNIG OS=Arabidopsis thaliana OX=3702 GN=LUG PE=1 SV=2	XP_006476206.1 transcriptional corepressor LEUNIG [Citrus sinensis]
Cs_ont_6g004090	-0.24649	0.371644	-0.211416	0.370188	--	XP_006482239.1 uncharacterized protein LOC102608926 isoform X1 [Citrus sinensis]
Cs_ont_5g002040	0.309123	0.240414	0.23901	0.212461	--	XP_006490947.1 ankyrin repeat and zinc finger domain-containing protein 1 [Citrus sinensis]
Cs_ont_5g037020	-0.123379	0.79205	-0.355818	0.152478	Peptidyl-tRNA hydrolase, chloroplastic OS=Arabidopsis thaliana OX=3702 GN=At1g18440 PE=2 SV=2	XP_006485769.1 peptidyl-tRNA hydrolase, chloroplastic [Citrus sinensis]
Cs_ont_9g004510	-0.331409	0.271201	-0.226072	0.591644	Ribonucleoside-diphosphate reductase small chain A OS=Arabidopsis thaliana OX=3702 GN=RNR2A PE=1 SV=2	XP_024948023.1 ribonucleoside-diphosphate reductase small chain A [Citrus sinensis]
Cs_ont_2g004060	-0.712071	0.0240855	-0.411242	0.168807	Nudix hydrolase 15, mitochondrial OS=Arabidopsis thaliana OX=3702 GN=NUDT15 PE=1 SV=2	XP_006467681.1 nudix hydrolase 15, mitochondrial [Citrus sinensis]
Cs_ont_5g039690	-0.178375	0.53364	-0.0210097	0.95778	Hsp70-Hsp90 organizing protein 3 OS=Arabidopsis thaliana OX=3702 GN=HOP3 PE=2 SV=1	XP_006477488.1 LON peptidase N-terminal domain and RING finger protein 3 isoform X2 [Citrus sinensis]
Cs_ont_1g020250	0.0709149	0.808349	-0.444614	0.00747618	--	XP_006466040.1 uncharacterized protein LOC102608947 [Citrus sinensis]
Cs_ont_3g012690	0.830366	0.0116281	0.378904	0.399099	Receptor-like protein kinase 7 OS=Arabidopsis thaliana OX=3702 GN=RLK7 PE=1 SV=1	XP_006472374.1 receptor-like protein kinase HAIKU2 [Citrus sinensis]
Cs_ont_4g013840	-1.55579	0.0155504	-1.63448	2.91734e-14	--	XP_006464821.1 uncharacterized protein LOC102621220 [Citrus sinensis]
Cs_ont_1g027270	-0.519446	0.0774152	-1.106	1.52668e-11	D-2-hydroxyglutarate dehydrogenase, mitochondrial OS=Arabidopsis thaliana OX=3702 GN=D2HGDH PE=1 SV=3	XP_006466869.1 D-2-hydroxyglutarate dehydrogenase, mitochondrial [Citrus sinensis]
Cs_ont_3g007110	-0.289923	0.354467	-0.170065	0.560909	5-formyltetrahydrofolate cyclo-ligase-like protein COG0212 OS=Arabidopsis thaliana OX=3702 GN=COG0212 PE=2 SV=1	XP_006473081.1 5-formyltetrahydrofolate cyclo-ligase-like protein COG0212 [Citrus sinensis]
Cs_ont_1g027180	-0.504685	0.00104399	-0.638088	4.83743e-07	--	XP_006466853.1 uncharacterized protein LOC102618280 isoform X2 [Citrus sinensis]
Cs_ont_3g007980	-0.113017	0.725356	-0.0724231	0.835884	PsbP domain-containing protein 4, chloroplastic OS=Arabidopsis thaliana OX=3702 GN=PPD4 PE=1 SV=2	XP_006472910.1 psbP domain-containing protein 4, chloroplastic isoform X1 [Citrus sinensis]
Cs_ont_7g026530	3.89885	3.11238e-38	1.87261	1.71939e-05	Ribonuclease 3 OS=Arabidopsis thaliana OX=3702 GN=RNS3 PE=2 SV=1	XP_006483149.1 ribonuclease 3 [Citrus sinensis]
Cs_ont_4g027780	1.20275	0.0525875	1.03599	0.0883423	--	--
Cs_ont_4g008640	-0.61236	0.160925	-0.293832	0.608214	--	XP_006475674.1 transmembrane protein 234 homolog [Citrus sinensis]
Cs_ont_3g001550	0.554022	0.00363802	0.514783	0.000174023	--	XP_006473739.1 protein GDAP2 homolog [Citrus sinensis]
Cs_ont_7g022930	-0.520639	0.012969	-0.561161	0.00242366	Serine/threonine protein phosphatase 2A 59 kDa regulatory subunit B&apos; eta isoform OS=Arabidopsis thaliana OX=3702 GN=B&apos;ETA PE=1 SV=1	XP_015387481.1 serine/threonine protein phosphatase 2A 57 kDa regulatory subunit B&apos; theta isoform [Citrus sinensis]
Cs_ont_1g021450	-0.407637	0.21193	-0.34333	0.086837	--	XP_006466252.1 uncharacterized protein LOC102620591 [Citrus sinensis]
Cs_ont_5g024660	-0.190247	0.570038	-0.570722	0.00262628	Vacuolar protein sorting-associated protein 9A OS=Arabidopsis thaliana OX=3702 GN=VPS9A PE=1 SV=1	XP_006478314.1 vacuolar protein sorting-associated protein 9A-like [Citrus sinensis]
Cs_ont_3g004140	-0.365909	0.134395	-0.337315	0.177564	Probable 1-acyl-sn-glycerol-3-phosphate acyltransferase 4 OS=Arabidopsis thaliana OX=3702 GN=LPAT4 PE=2 SV=1	XP_006473451.1 probable 1-acyl-sn-glycerol-3-phosphate acyltransferase 4 [Citrus sinensis]
Cs_ont_3g004920	-0.0195424	0.956981	0.422848	0.143583	Dihydroflavonol 4-reductase OS=Callistephus chinensis OX=13379 GN=F PE=2 SV=1	XP_006473346.1 uncharacterized protein LOC102617063 isoform X1 [Citrus sinensis]
Cs_ont_1g028420	-1.07186	3.12624e-06	-0.76814	0.00590476	--	XP_024949156.1 uncharacterized protein LOC102629220 [Citrus sinensis]
Cs_ont_2g001040	-0.331636	0.338617	-0.271854	0.411519	Phosphoribosylglycinamide formyltransferase, chloroplastic OS=Vigna unguiculata OX=3917 GN=PUR3 PE=2 SV=2	XP_006467348.1 phosphoribosylglycinamide formyltransferase, chloroplastic [Citrus sinensis]
Cs_ont_5g047800	-0.107735	0.785996	-0.0315325	0.943984	Serine racemase OS=Arabidopsis thaliana OX=3702 GN=SR PE=1 SV=1	XP_006476592.1 serine racemase [Citrus sinensis]
Cs_ont_7g005300	2.28071	1.2269e-12	1.75588	0.000166808	Septin and tuftelin-interacting protein 1 homolog 1 OS=Arabidopsis thaliana OX=3702 GN=STIPL1 PE=1 SV=1	XP_006485913.1 septin and tuftelin-interacting protein 1 homolog 1-like [Citrus sinensis]
Cs_ont_9g014760	-0.27025	0.393816	-0.417698	0.144905	Werner Syndrome-like exonuclease OS=Arabidopsis thaliana OX=3702 GN=WEX PE=1 SV=1	XP_006492537.1 Werner Syndrome-like exonuclease [Citrus sinensis]
Cs_ont_5g044040	-0.130051	0.725923	-0.195565	0.548638	Probable adenylate kinase 7, mitochondrial OS=Arabidopsis thaliana OX=3702 GN=At3g01820 PE=2 SV=1	XP_006477005.1 probable adenylate kinase 7, mitochondrial isoform X1 [Citrus sinensis]
Cs_ont_3g001200	0.643361	0.00950025	0.620618	0.0371499	--	XP_006473761.1 uncharacterized protein LOC102608306 [Citrus sinensis]
Cs_ont_5g029030	-0.531784	0.508775	-0.249954	0.84293	Transcription factor MAMYB OS=Arabidopsis thaliana OX=3702 GN=MAMYB PE=1 SV=1	XP_006485375.1 transcription factor MAMYB [Citrus sinensis]
Cs_ont_9g001760	-0.825975	0.00445835	-0.571572	0.257994	Acetate/butyrate--CoA ligase AAE7, peroxisomal OS=Arabidopsis thaliana OX=3702 GN=AAE7 PE=1 SV=1	XP_006488869.1 acetate/butyrate--CoA ligase AAE7, peroxisomal-like [Citrus sinensis]
Cs_ont_3g009360	-1.51481	2.43314e-06	-1.23685	9.13123e-05	Long chain acyl-CoA synthetase 9, chloroplastic OS=Arabidopsis thaliana OX=3702 GN=LACS9 PE=1 SV=1	XP_024951687.1 long chain acyl-CoA synthetase 9, chloroplastic [Citrus sinensis]
Cs_ont_6g003960	0.209384	0.382431	0.208313	0.207111	KH domain-containing protein At4g18375 OS=Arabidopsis thaliana OX=3702 GN=At4g18375 PE=2 SV=1	XP_006482257.1 KH domain-containing protein At4g18375 [Citrus sinensis]
Cs_ont_7g018840	-0.350766	0.445354	-0.749016	0.000169737	Succinate--CoA ligase [ADP-forming] subunit alpha-2, mitochondrial OS=Arabidopsis thaliana OX=3702 GN=At5g23250 PE=1 SV=2	XP_006484523.1 succinate--CoA ligase [ADP-forming] subunit alpha-2, mitochondrial [Citrus sinensis]
Cs_ont_4g020620	-1.73989	1.12104e-09	-0.973381	0.1051	Formin-like protein 20 OS=Arabidopsis thaliana OX=3702 GN=FH20 PE=2 SV=3	XP_006494990.1 formin-like protein 20 [Citrus sinensis]
Cs_ont_3g002820	-0.270174	0.253235	-0.285317	0.229827	B-box zinc finger protein 21 OS=Arabidopsis thaliana OX=3702 GN=BBX21 PE=1 SV=1	XP_006473589.1 B-box zinc finger protein 21 [Citrus sinensis]
Cs_ont_5g046800	0.554848	0.0547605	0.537394	0.124398	Hydroxyproline O-galactosyltransferase GALT6 OS=Arabidopsis thaliana OX=3702 GN=GALT6 PE=2 SV=2	XP_006476709.1 hydroxyproline O-galactosyltransferase GALT6-like [Citrus sinensis]
Cs_ont_1g025150	-0.39697	0.127081	-0.382455	0.149446	Uncharacterized membrane protein At3g27390 OS=Arabidopsis thaliana OX=3702 GN=At3g27390 PE=1 SV=2	XP_024948969.1 uncharacterized membrane protein At3g27390 [Citrus sinensis]
Cs_ont_8g006580	-0.530457	0.0460608	-0.662889	0.00199349	Aspartic proteinase-like protein 2 OS=Arabidopsis thaliana OX=3702 GN=At1g65240 PE=1 SV=2	XP_006484935.1 aspartic proteinase-like protein 2 [Citrus sinensis]
Cs_ont_1g028730	-0.921869	0.00727471	-1.36262	2.34876e-15	Aspartyl protease family protein 1 OS=Arabidopsis thaliana OX=3702 GN=APF1 PE=1 SV=1	XP_006467014.1 aspartyl protease family protein 1 isoform X1 [Citrus sinensis]
Cs_ont_3g000390	0.293738	0.241425	0.416818	0.00504717	Splicing factor U2af small subunit A OS=Arabidopsis thaliana OX=3702 GN=U2AF35A PE=1 SV=1	XP_024950256.1 splicing factor U2af small subunit B-like [Citrus sinensis]
Cs_ont_5g042050	0.0907708	0.853172	0.512092	0.0018167	--	XP_006477217.1 uncharacterized protein LOC102614342 [Citrus sinensis]
Cs_ont_2g025780	-0.470608	0.171548	-0.696084	0.000233362	Nudix hydrolase 12, mitochondrial OS=Arabidopsis thaliana OX=3702 GN=NUDT12 PE=2 SV=1	XP_024951461.1 nudix hydrolase 12, mitochondrial isoform X1 [Citrus sinensis]
Cs_ont_2g005360	-0.979738	0.0359151	-0.476964	0.475665	Stem-specific protein TSJT1 OS=Nicotiana tabacum OX=4097 GN=TSJT1 PE=2 SV=1	XP_024950620.1 stem-specific protein TSJT1-like [Citrus sinensis]
Cs_ont_1g016810	-1.07411	0.00573631	-0.434555	0.525139	Photosystem I reaction center subunit VI-2, chloroplastic OS=Arabidopsis thaliana OX=3702 GN=PSAH2 PE=2 SV=1	XP_006465620.1 photosystem I reaction center subunit VI-2, chloroplastic [Citrus sinensis]
Cs_ont_5g025780	-1.90027	8.6074e-08	-1.82441	2.47046e-09	DNA damage-repair/toleration protein DRT100 OS=Arabidopsis thaliana OX=3702 GN=DRT100 PE=2 SV=2	XP_006478435.1 probable LRR receptor-like serine/threonine-protein kinase At4g36180 [Citrus sinensis]
Cs_ont_5g024940	1.91465	8.93359e-11	1.15541	3.93457e-05	Reticuline oxidase OS=Eschscholzia californica OX=3467 GN=BBE1 PE=1 SV=1	XP_006478292.1 reticuline oxidase-like [Citrus sinensis]
Cs_ont_4g005940	-1.60732	7.76859e-07	-1.24418	0.00206197	Axial regulator YABBY 5 OS=Arabidopsis thaliana OX=3702 GN=YAB5 PE=1 SV=1	XP_006475868.1 axial regulator YABBY 5 isoform X1 [Citrus sinensis]
Cs_ont_1g017540	0.191398	0.525019	0.167139	0.547181	Protein PAF1 homolog OS=Arabidopsis thaliana OX=3702 GN=VIP2 PE=1 SV=1	XP_024957201.1 protein PAF1 homolog isoform X1 [Citrus sinensis]
Cs_ont_6g021100	-0.685876	0.0390156	-0.464727	0.0584624	Thylakoid lumenal 15.0 kDa protein 2, chloroplastic OS=Arabidopsis thaliana OX=3702 GN=At5g52970 PE=1 SV=2	XP_006493006.1 thylakoid lumenal 15.0 kDa protein 2, chloroplastic isoform X1 [Citrus sinensis]
Cs_ont_2g021280	0.107093	0.729275	0.322773	0.266725	--	XP_006470129.1 uncharacterized protein LOC102607799 [Citrus sinensis]
Cs_ont_4g019760	-0.0159787	0.963492	-0.231411	0.141054	Cell division protein FtsZ homolog 1, chloroplastic OS=Arabidopsis thaliana OX=3702 GN=FTSZ1 PE=1 SV=2	XP_006474983.1 cell division protein FtsZ homolog 1, chloroplastic [Citrus sinensis]
Cs_ont_3g023870	-0.197898	0.535968	-0.338225	0.303164	Galactoside 2-alpha-L-fucosyltransferase OS=Pisum sativum OX=3888 GN=FT1 PE=2 SV=1	XP_015381733.1 galactoside 2-alpha-L-fucosyltransferase-like isoform X2 [Citrus sinensis]
Cs_ont_8g004140	-0.218603	0.510813	-0.250522	0.384573	NEDD8-specific protease 1 OS=Arabidopsis thaliana OX=3702 GN=NEDP1 PE=2 SV=1	XP_024957743.1 NEDD8-specific protease 1 [Citrus sinensis]
Cs_ont_6g014290	-1.20549	0.00612468	-0.716933	0.011365	--	XP_006481080.1 uncharacterized protein LOC102620461 [Citrus sinensis]
Cs_ont_6g001110	-1.93548	4.57754e-12	-0.837715	0.0152805	Amino acid transporter AVT1I OS=Arabidopsis thaliana OX=3702 GN=AVT1I PE=3 SV=1	XP_006482600.1 amino acid transporter AVT1I-like [Citrus sinensis]
Cs_ont_7g013550	-1.46532	2.16291e-06	-1.99559	1.03188e-05	Malonyl-CoA:anthocyanidin 5-O-glucoside-6&apos;&apos;-O-malonyltransferase OS=Arabidopsis thaliana OX=3702 GN=5MAT PE=1 SV=1	XP_015387773.1 malonyl-CoA:anthocyanidin 5-O-glucoside-6&apos;&apos;-O-malonyltransferase-like isoform X1 [Citrus sinensis]
Cs_ont_6g000020	-0.142445	0.706935	-0.288548	0.208732	Protein MITOFERRINLIKE 1, chloroplastic OS=Arabidopsis thaliana OX=3702 GN=MFL1 PE=2 SV=1	XP_024955553.1 solute carrier family 25 member 44 isoform X1 [Citrus sinensis]
Cs_ont_7g027330	0.245081	0.328635	0.389924	0.139861	AT-rich interactive domain-containing protein 2 OS=Arabidopsis thaliana OX=3702 GN=ARID2 PE=1 SV=1	XP_006483051.1 uncharacterized protein LOC102614272 [Citrus sinensis]
Cs_ont_1g026990	-0.417215	0.0614985	-0.688797	0.000241183	GTPase ERA-like, chloroplastic OS=Arabidopsis thaliana OX=3702 GN=At5g66470 PE=2 SV=1	XP_006466832.1 GTPase ERA-like, chloroplastic [Citrus sinensis]
Cs_ont_7g021800	-0.967026	0.0104989	-0.794763	0.00767469	--	XP_006484159.1 uncharacterized protein LOC102623085 [Citrus sinensis]
Cs_ont_3g013120	-0.478747	0.322587	-0.809862	0.039177	Serine carboxypeptidase-like 18 OS=Arabidopsis thaliana OX=3702 GN=SCPL18 PE=2 SV=2	XP_006472322.1 serine carboxypeptidase-like 7 isoform X6 [Citrus sinensis]
Cs_ont_6g004370	-1.93883	4.84248e-07	-1.30753	0.000386441	--	XP_015386975.1 uncharacterized protein LOC107177560 [Citrus sinensis]
Cs_ont_2g025880	0.637355	0.0144117	0.434967	0.00789376	Pentatricopeptide repeat-containing protein At4g21065 OS=Arabidopsis thaliana OX=3702 GN=PCMP-H28 PE=2 SV=2	XP_024950720.1 uncharacterized protein LOC102612526 [Citrus sinensis]
Cs_ont_2g034380	0.523223	0.0360929	0.19351	0.588647	GTP-binding protein BRASSINAZOLE INSENSITIVE PALE GREEN 2, chloroplastic OS=Arabidopsis thaliana OX=3702 GN=BPG2 PE=1 SV=1	XP_006492683.1 GTP-binding protein BRASSINAZOLE INSENSITIVE PALE GREEN 2, chloroplastic [Citrus sinensis]
Cs_ont_5g007870	-0.170381	0.737038	-0.738471	0.0487014	Strigolactone esterase D14 OS=Arabidopsis thaliana OX=3702 GN=D14 PE=1 SV=1	XP_006480000.1 uncharacterized protein LOC102614169 [Citrus sinensis]
Cs_ont_8g004420	-0.258729	0.369281	-0.31528	0.270434	Exonuclease V, chloroplastic OS=Arabidopsis thaliana OX=3702 GN=At5g60370 PE=2 SV=1	XP_006488151.1 exonuclease V, chloroplastic [Citrus sinensis]
Cs_ont_9g025030	-0.574662	0.192204	-0.158385	0.774821	Sorbitol dehydrogenase OS=Arabidopsis thaliana OX=3702 GN=SDH PE=1 SV=1	XP_024958395.1 sorbitol dehydrogenase-like isoform X2 [Citrus sinensis]
Cs_ont_7g025490	0.0342176	0.926298	-0.354105	0.0492271	Disease resistance protein TAO1 OS=Arabidopsis thaliana OX=3702 GN=TAO1 PE=4 SV=1	XP_006483293.1 disease resistance protein TAO1-like [Citrus sinensis]
Cs_ont_1g019990	0.191406	0.721559	0.395149	0.24436	Protein indeterminate-domain 11 OS=Arabidopsis thaliana OX=3702 GN=IDD11 PE=2 SV=1	XP_006466026.1 protein indeterminate-domain 7 [Citrus sinensis]
Cs_ont_5g027400	0.406644	0.282643	0.364131	0.0456431	Receptor protein-tyrosine kinase CEPR2 OS=Arabidopsis thaliana OX=3702 GN=CEPR2 PE=1 SV=1	XP_006478192.1 receptor protein-tyrosine kinase CEPR2 [Citrus sinensis]
Cs_ont_6g007060	0.586236	0.166232	1.17565	0.00600214	Sulfite exporter TauE/SafE family protein 4 OS=Arabidopsis thaliana OX=3702 GN=At2g36630 PE=2 SV=1	XP_006481932.1 sulfite exporter TauE/SafE family protein 4 isoform X1 [Citrus sinensis]
Cs_ont_7g008050	-2.75231	3.29221e-08	-1.77708	0.0326518	--	XP_006485233.1 uncharacterized protein LOC102626912 isoform X2 [Citrus sinensis]
Cs_ont_3g001810	0.251759	0.413498	0.657033	0.000756711	Glycine cleavage system H protein, mitochondrial OS=Pisum sativum OX=3888 GN=GDCSH PE=1 SV=1	XP_006473705.1 protein Simiate isoform X2 [Citrus sinensis]
Cs_ont_7g015300	-0.422011	0.293137	-0.68723	0.0717852	Two pore potassium channel c OS=Oryza sativa subsp. japonica OX=39947 GN=TPKC PE=3 SV=1	XP_006484856.1 two-pore potassium channel 3-like [Citrus sinensis]
Cs_ont_2g012230	0.0823169	0.781442	0.0449863	0.908244	Sec-independent protein translocase protein TATC, chloroplastic OS=Pisum sativum OX=3888 GN=TATC PE=1 SV=1	XP_006468790.1 sec-independent protein translocase protein TATC, chloroplastic [Citrus sinensis]
Cs_ont_8g008480	-1.06849	0.00623567	-0.853306	0.00356653	mRNA-decapping enzyme-like protein OS=Arabidopsis thaliana OX=3702 GN=At1g08370 PE=1 SV=2	XP_015386888.1 mRNA-decapping enzyme-like protein isoform X2 [Citrus sinensis]
Cs_ont_5g012700	-0.34524	0.134878	-0.225223	0.252644	--	XP_006479438.1 uncharacterized protein LOC102613175 isoform X1 [Citrus sinensis]
Cs_ont_2g035300	-0.483407	0.121079	-0.908808	0.0191977	Transcription repressor MYB5 OS=Arabidopsis thaliana OX=3702 GN=MYB5 PE=1 SV=1	XP_006488922.1 transcription factor MYB34 [Citrus sinensis]
Cs_ont_6g012410	0.724254	0.0493724	0.960825	0.00107117	Cyclin-dependent kinase B1-2 OS=Arabidopsis thaliana OX=3702 GN=CDKB1-2 PE=1 SV=2	XP_006481266.1 cyclin-dependent kinase B1-2 [Citrus sinensis]
Cs_ont_3g006800	0.148466	0.62176	-0.304276	0.198986	30S ribosomal protein S1, chloroplastic OS=Spinacia oleracea OX=3562 GN=RPS1 PE=1 SV=1	XP_006473143.1 uncharacterized protein LOC102610673 [Citrus sinensis]
Cs_ont_2g033460	-0.759076	0.31912	--	--	--	--
Cs_ont_4g015150	0.00233911	0.995413	-0.343923	0.217962	Peptidyl-prolyl cis-trans isomerase CYP37, chloroplastic OS=Arabidopsis thaliana OX=3702 GN=CYP37 PE=1 SV=3	XP_006464703.1 peptidyl-prolyl cis-trans isomerase CYP37, chloroplastic [Citrus sinensis]
Cs_ont_6g002110	0.462338	0.097485	0.327433	0.475665	Inactive LRR receptor-like serine/threonine-protein kinase BIR2 OS=Arabidopsis thaliana OX=3702 GN=BIR2 PE=1 SV=1	XP_006482508.1 inactive LRR receptor-like serine/threonine-protein kinase BIR2 [Citrus sinensis]
Cs_ont_1g027130	-0.321073	0.203767	-0.725262	0.0011615	Disease resistance RPP13-like protein 4 OS=Arabidopsis thaliana OX=3702 GN=RPP13L4 PE=1 SV=2	XP_006466849.1 disease resistance RPP13-like protein 4 [Citrus sinensis]
Cs_ont_5g032260	-0.0990573	0.691638	-0.249067	0.272401	Protein Iojap, chloroplastic OS=Arabidopsis thaliana OX=3702 GN=IJ PE=2 SV=1	XP_006478047.1 protein Iojap, chloroplastic [Citrus sinensis]
Cs_ont_1g027010	-0.914618	3.70904e-08	-0.570433	4.52072e-05	Lipid phosphate phosphatase epsilon 2, chloroplastic OS=Arabidopsis thaliana OX=3702 GN=LPPE2 PE=1 SV=1	XP_006466835.1 lipid phosphate phosphatase epsilon 2, chloroplastic [Citrus sinensis]
Cs_ont_5g034270	0.60827	0.0292258	0.356558	0.470287	Probable LRR receptor-like serine/threonine-protein kinase At1g53430 OS=Arabidopsis thaliana OX=3702 GN=At1g53430 PE=1 SV=1	XP_024954736.1 probable LRR receptor-like serine/threonine-protein kinase At1g53430 isoform X1 [Citrus sinensis]
Cs_ont_5g017710	0.100967	0.911433	-0.461707	0.494611	--	XP_015381462.1 endonuclease III homolog 1, chloroplastic-like isoform X4 [Citrus sinensis]
Cs_ont_5g046380	-0.0261644	0.961265	-0.0426017	0.931002	--	XP_006476677.2 uncharacterized protein LOC102614338 [Citrus sinensis]
Cs_ont_5g043670	-0.441118	0.190634	-0.36635	0.184183	Transcription elongation factor TFIIS OS=Arabidopsis thaliana OX=3702 GN=TFIIS PE=1 SV=1	XP_006495354.1 transcription elongation factor TFIIS-like isoform X2 [Citrus sinensis]
Cs_ont_3g011410	-0.204357	0.690712	-0.350298	0.310234	28 kDa ribonucleoprotein, chloroplastic OS=Nicotiana sylvestris OX=4096 PE=1 SV=1	XP_006472543.1 28 kDa ribonucleoprotein, chloroplastic [Citrus sinensis]
Cs_ont_4g005180	-0.0230267	0.942289	-0.297927	0.118737	--	XP_006475962.1 uncharacterized protein LOC102611871 [Citrus sinensis]
Cs_ont_1g027770	-0.820699	0.0215995	-0.873823	0.000425395	--	XP_024955233.1 uncharacterized protein LOC102613601 [Citrus sinensis]
Cs_ont_1g027280	0.0815497	0.826348	-0.608166	0.00619925	CDK5RAP1-like protein OS=Arabidopsis thaliana OX=3702 GN=At4g36390 PE=2 SV=1	XP_006466870.1 CDK5RAP1-like protein isoform X1 [Citrus sinensis]
Cs_ont_5g022010	0.0133187	0.982058	-0.243901	0.62608	60S ribosomal protein L2, mitochondrial OS=Marchantia polymorpha OX=3197 GN=RPL2 PE=3 SV=2	XP_024951250.1 uncharacterized protein LOC102625872 [Citrus sinensis]
Cs_ont_8g024990	-0.329464	0.280047	-0.130009	0.87245	CBS domain-containing protein CBSX1, chloroplastic OS=Arabidopsis thaliana OX=3702 GN=CBSX1 PE=1 SV=2	XP_006487034.1 CBS domain-containing protein CBSX1, chloroplastic-like [Citrus sinensis]
Cs_ont_6g004700	1.56877	0.00300353	2.17627	0.0495398	--	XP_015386972.1 uncharacterized protein LOC107177557 [Citrus sinensis]
Cs_ont_9g016360	-0.547895	0.433818	-0.999491	0.662081	--	--
Cs_ont_8g001600	-0.870887	0.0195784	-0.594972	0.174063	Glutathione S-transferase U7 OS=Arabidopsis thaliana OX=3702 GN=GSTU7 PE=2 SV=1	XP_006488416.1 glutathione S-transferase U7-like [Citrus sinensis]
Cs_ont_1g019170	1.16935	0.000345802	0.895885	0.01913	Linoleate 13S-lipoxygenase 3-1, chloroplastic OS=Solanum tuberosum OX=4113 GN=LOX3.1 PE=1 SV=1	XP_006465905.1 linoleate 13S-lipoxygenase 3-1, chloroplastic-like [Citrus sinensis]
Cs_ont_5g032040	-0.176794	0.626519	-0.2788	0.382428	GDSL esterase/lipase At4g10955 OS=Arabidopsis thaliana OX=3702 GN=At4g10955 PE=2 SV=1	XP_006478059.1 GDSL esterase/lipase At4g10955-like [Citrus sinensis]
Cs_ont_5g037220	0.252182	0.417358	0.123305	0.648028	--	XP_006485752.1 protein DENND6A isoform X1 [Citrus sinensis]
Cs_ont_9g011130	-0.854334	0.0191523	-0.71708	0.264344	Deacetoxyvindoline 4-hydroxylase OS=Catharanthus roseus OX=4058 GN=D4H PE=1 SV=2	XP_006494130.1 1-aminocyclopropane-1-carboxylate oxidase homolog 1-like [Citrus sinensis]
Cs_ont_9g009170	-0.0879842	0.864243	-0.126117	0.771085	50S ribosomal protein L28, chloroplastic OS=Arabidopsis thaliana OX=3702 GN=RPL28 PE=2 SV=2	XP_006489673.1 50S ribosomal protein L28, chloroplastic [Citrus sinensis]
Cs_ont_8g006710	-1.09902	2.50682e-07	-1.20656	6.46235e-06	Putative phospholipid:diacylglycerol acyltransferase 2 OS=Arabidopsis thaliana OX=3702 GN=PDAT2 PE=3 SV=1	XP_006484947.1 putative phospholipid:diacylglycerol acyltransferase 2 isoform X2 [Citrus sinensis]
Cs_ont_1g028480	-2.26165	6.60486e-12	-1.46293	4.04322e-08	L-ascorbate peroxidase 3 OS=Arabidopsis thaliana OX=3702 GN=APX3 PE=1 SV=1	XP_006466985.1 L-ascorbate peroxidase 3 [Citrus sinensis]
Cs_ont_8g009650	-0.55315	0.381158	-0.462882	0.413557	--	--
Cs_ont_3g012830	-0.370588	0.192548	-0.448331	0.00667021	--	XP_006472356.1 putative lipase ROG1 [Citrus sinensis]
Cs_ont_2g031500	4.01125	1.03305e-11	3.3235	2.29678e-16	--	XP_006470711.1 uncharacterized protein LOC102629916 [Citrus sinensis]
Cs_ont_5g026970	-0.20192	0.422064	-0.227213	0.347627	--	XP_006478218.1 uncharacterized protein LOC102623640 [Citrus sinensis]
Cs_ont_3g002130	0.482505	0.260298	0.710233	0.060135	--	XP_006473674.1 uncharacterized protein LOC102608705 [Citrus sinensis]
Cs_ont_8g001100	0.151903	0.674546	0.709316	0.00197091	Protein NRT1/ PTR FAMILY 8.1 OS=Arabidopsis thaliana OX=3702 GN=NPF8.1 PE=1 SV=1	XP_024957842.1 protein NRT1/ PTR FAMILY 8.1-like [Citrus sinensis]
Cs_ont_6g015670	-0.366268	0.240981	-0.247578	0.471164	Steroid 5-alpha-reductase DET2 OS=Gossypium hirsutum OX=3635 GN=DET2 PE=1 SV=1	XP_006480953.1 steroid 5-alpha-reductase DET2 [Citrus sinensis]
Cs_ont_1g027430	-0.702129	0.250449	-0.90313	0.0140747	--	XP_006466886.1 uncharacterized protein LOC102627206 [Citrus sinensis]
Cs_ont_1g021930	-0.0113407	0.976471	-0.188221	0.493404	ATP-dependent 6-phosphofructokinase 5, chloroplastic OS=Arabidopsis thaliana OX=3702 GN=PFK5 PE=1 SV=1	XP_006466285.1 ATP-dependent 6-phosphofructokinase 5, chloroplastic [Citrus sinensis]
Cs_ont_2g004470	2.16618	2.28489e-08	1.80609	2.2775e-05	NAC domain-containing protein 10 OS=Arabidopsis thaliana OX=3702 GN=NAC010 PE=2 SV=1	XP_024951459.1 NAC domain-containing protein 73 [Citrus sinensis]
Cs_ont_2g017230	-1.27767	6.72823e-10	-1.23394	6.14551e-05	Pentatricopeptide repeat-containing protein At4g26680, mitochondrial OS=Arabidopsis thaliana OX=3702 GN=At4g26680 PE=3 SV=1	XP_006469494.1 pentatricopeptide repeat-containing protein At4g26680, mitochondrial [Citrus sinensis]
Cs_ont_5g002790	-1.43187	4.76886e-08	-1.56697	0.00154865	(+)-neomenthol dehydrogenase OS=Arabidopsis thaliana OX=3702 GN=SDR1 PE=1 SV=1	XP_006491048.1 (+)-neomenthol dehydrogenase-like [Citrus sinensis]
Cs_ont_7g010910	-1.50192	0.000595661	-1.24333	0.107996	Abscisic acid receptor PYL1 OS=Arabidopsis thaliana OX=3702 GN=PYL1 PE=1 SV=1	XP_006491739.1 abscisic acid receptor PYR1 [Citrus sinensis]
Cs_ont_6g004150	-0.161733	0.711288	-0.24454	0.599391	Chloroplastic group IIB intron splicing facilitator CRS2-A, chloroplastic OS=Arabidopsis thaliana OX=3702 GN=CRS2A PE=2 SV=1	XP_006482233.1 chloroplastic group IIB intron splicing facilitator CRS2-A, chloroplastic isoform X1 [Citrus sinensis]
Cs_ont_1g009060	-1.16143	0.00237183	-0.995285	0.0632661	Vegetative cell wall protein gp1 OS=Chlamydomonas reinhardtii OX=3055 GN=GP1 PE=1 SV=1	XP_015384951.1 vegetative cell wall protein gp1 isoform X2 [Citrus sinensis]
Cs_ont_9g026170	1.25905	0.00665775	1.43562	2.3246e-08	BAHD acyltransferase DCR OS=Arabidopsis thaliana OX=3702 GN=DCR PE=2 SV=1	XP_006470368.1 uncharacterized protein LOC102628600 isoform X7 [Citrus sinensis]
Cs_ont_9g016410	-0.74473	0.0360929	-0.740832	0.0453181	30S ribosomal protein S1, chloroplastic OS=Arabidopsis thaliana OX=3702 GN=RPS1 PE=1 SV=1	XP_024949094.1 uncharacterized protein LOC102616265 isoform X3 [Citrus sinensis]
Cs_ont_6g008650	-0.136227	0.788086	-0.516979	0.148061	--	XP_006481747.1 uncharacterized protein LOC102616692 isoform X1 [Citrus sinensis]
Cs_ont_7g011510	-2.06207	2.1893e-17	-2.45899	0.000104361	Beta-amyrin 11-oxidase OS=Glycyrrhiza uralensis OX=74613 GN=CYP88D6 PE=1 SV=1	XP_006485427.1 beta-amyrin 11-oxidase-like [Citrus sinensis]
Cs_ont_5g034480	-0.251267	0.534662	-0.272032	0.465337	Gamma-glutamyl hydrolase 2 OS=Arabidopsis thaliana OX=3702 GN=GGH2 PE=1 SV=2	XP_006477848.1 gamma-glutamyl hydrolase 2-like isoform X1 [Citrus sinensis]
Cs_ont_5g039960	-0.28198	0.625799	-0.196417	0.608263	--	XP_006477465.1 uncharacterized protein LOC102630238 [Citrus sinensis]
Cs_ont_7g019680	-0.219452	0.519703	-0.152547	0.607981	--	XP_006484428.1 CTL-like protein DDB_G0274487 isoform X1 [Citrus sinensis]
Cs_ont_2g005850	-1.93953	1.48953e-08	-1.50022	1.13495e-05	--	XP_006467883.1 uncharacterized protein LOC102624543 [Citrus sinensis]
Cs_ont_2g029410	1.53315	0.000805917	1.01367	3.93705e-06	UDP-glycosyltransferase 90A1 OS=Arabidopsis thaliana OX=3702 GN=UGT90A1 PE=2 SV=1	XP_006470360.1 UDP-glycosyltransferase 90A1-like [Citrus sinensis]
Cs_ont_2g013240	-0.78694	0.0477111	-0.865619	0.00233043	Cytochrome P450 71A1 OS=Persea americana OX=3435 GN=CYP71A1 PE=1 SV=2	XP_006469219.1 cytochrome P450 71A1-like [Citrus sinensis]
Cs_ont_7g004220	0.0123709	0.975303	-0.28766	0.294933	Nucleolin 2 OS=Oryza sativa subsp. japonica OX=39947 GN=Os04g0620700 PE=2 SV=2	XP_006486052.1 protein gar2 [Citrus sinensis]
Cs_ont_9g011420	-0.0151742	0.970369	0.364457	0.168763	Hydroxyethylthiazole kinase OS=Arabidopsis thaliana OX=3702 GN=THIM PE=1 SV=1	XP_006492145.1 hydroxyethylthiazole kinase [Citrus sinensis]
Cs_ont_3g000770	-1.35269	2.01331e-06	-1.01431	0.107035	Glyceraldehyde-3-phosphate dehydrogenase B, chloroplastic OS=Pisum sativum OX=3888 GN=GAPB PE=1 SV=2	XP_006473831.1 glyceraldehyde-3-phosphate dehydrogenase GAPB, chloroplastic [Citrus sinensis]
Cs_ont_5g013110	0.224432	0.580949	0.513432	0.053111	Transcription factor PIF1 OS=Arabidopsis thaliana OX=3702 GN=PIF1 PE=1 SV=1	XP_006480181.1 transcription factor PIF1 isoform X2 [Citrus sinensis]
Cs_ont_8g008200	-0.303581	0.582933	-0.302154	0.619089	--	XP_006487906.1 uncharacterized protein LOC102622906 isoform X2 [Citrus sinensis]
Cs_ont_6g006940	-0.25832	0.507755	-0.516875	0.138708	ALA-interacting subunit 3 OS=Arabidopsis thaliana OX=3702 GN=ALIS3 PE=1 SV=1	XP_006481952.1 ALA-interacting subunit 3-like isoform X1 [Citrus sinensis]
Cs_ont_5g030290	-0.454365	0.188761	-0.359678	0.168655	Ribosome-binding factor PSRP1, chloroplastic OS=Spinacia oleracea OX=3562 GN=PSRP1 PE=1 SV=2	XP_006493202.1 ribosome-binding factor PSRP1, chloroplastic [Citrus sinensis]
Cs_ont_3g012840	-0.353153	0.186981	-0.514058	0.0782585	Putative Pol polyprotein from transposon element Bs1 OS=Zea mays OX=4577 PE=4 SV=1	XP_006472355.1 uncharacterized protein LOC102615693 [Citrus sinensis]
Cs_ont_8g002670	0.0576112	0.882079	-0.353585	0.178984	Pentatricopeptide repeat-containing protein At1g07590, mitochondrial OS=Arabidopsis thaliana OX=3702 GN=At1g07590 PE=2 SV=1	XP_006488325.1 pentatricopeptide repeat-containing protein At1g07590, mitochondrial [Citrus sinensis]
Cs_ont_5g006180	-0.458778	0.139601	-0.783593	0.000104361	Two-pore potassium channel 5 OS=Arabidopsis thaliana OX=3702 GN=TPK5 PE=1 SV=1	XP_006492412.2 two-pore potassium channel 5 isoform X1 [Citrus sinensis]
Cs_ont_4g019710	0.238542	0.428266	0.295938	0.232767	PHD finger protein At3g20280 OS=Arabidopsis thaliana OX=3702 GN=At3g20280 PE=2 SV=1	XP_006474990.1 uncharacterized protein LOC102609182 [Citrus sinensis]
Cs_ont_2g019050	-0.866527	0.0676454	-0.474549	0.179558	Membrane metalloprotease ARASP, chloroplastic OS=Arabidopsis thaliana OX=3702 GN=ARASP PE=2 SV=1	XP_006469676.1 membrane metalloprotease ARASP, chloroplastic-like [Citrus sinensis]
Cs_ont_2g019090	-0.411753	0.505031	-1.28152	0.0849316	--	XP_006476680.1 uncharacterized protein LOC102615221 [Citrus sinensis]
Cs_ont_4g019340	-0.16956	0.713303	-0.200664	0.655511	--	XP_006475026.1 pyridoxal phosphate homeostasis protein isoform X1 [Citrus sinensis]
Cs_ont_7g018720	-1.5084	0.0107122	-0.901913	0.00770568	Uncharacterized protein At5g23160 OS=Arabidopsis thaliana OX=3702 GN=At5g23160 PE=2 SV=1	XP_006484535.1 uncharacterized protein LOC102607466 [Citrus sinensis]
Cs_ont_4g004980	-0.247953	0.573959	-0.160413	0.696567	Glutamyl-tRNA(Gln) amidotransferase subunit C, chloroplastic/mitochondrial OS=Vitis vinifera OX=29760 GN=GATC PE=3 SV=1	XP_006475983.1 glutamyl-tRNA(Gln) amidotransferase subunit C, chloroplastic/mitochondrial [Citrus sinensis]
Cs_ont_6g019930	-0.169795	0.677685	-0.312717	0.402369	Plant UBX domain-containing protein 7 OS=Arabidopsis thaliana OX=3702 GN=PUX7 PE=1 SV=1	XP_024955309.1 plant UBX domain-containing protein 7-like isoform X5 [Citrus sinensis]
Cs_ont_6g001100	-0.872367	0.0118723	-0.845373	0.00117454	ATP-dependent zinc metalloprotease FTSH 6, chloroplastic OS=Arabidopsis thaliana OX=3702 GN=FTSH6 PE=2 SV=1	XP_006482602.1 ATP-dependent zinc metalloprotease FTSH 6, chloroplastic-like [Citrus sinensis]
Cs_ont_1g019590	-0.0314539	0.949668	0.400707	0.188121	Probable S-adenosylmethionine carrier 2, chloroplastic OS=Arabidopsis thaliana OX=3702 GN=SAMC2 PE=2 SV=1	XP_024953116.1 solute carrier family 25 member 44-like isoform X1 [Citrus sinensis]
Cs_ont_5g031240	-0.00908088	0.987716	-0.255712	0.616633	Peroxisome biogenesis protein 16 OS=Arabidopsis thaliana OX=3702 GN=PEX16 PE=1 SV=1	XP_006490977.1 peroxisome biogenesis protein 16 [Citrus sinensis]
Cs_ont_3g011290	-0.407955	0.220558	-0.266964	0.514	Thylakoid lumenal 29 kDa protein, chloroplastic OS=Solanum lycopersicum OX=4081 GN=CLEB3J9 PE=3 SV=1	XP_006472557.1 thylakoid lumenal 29 kDa protein, chloroplastic isoform X1 [Citrus sinensis]
Cs_ont_2g004360	-0.370377	0.279665	0.0314528	0.947024	--	XP_006467713.1 OPA3-like protein [Citrus sinensis]
Cs_ont_3g015940	-0.435991	0.289266	-0.764833	0.0834459	Wall-associated receptor kinase-like 2 OS=Arabidopsis thaliana OX=3702 GN=WAKL2 PE=2 SV=1	XP_015384015.1 non-functional pseudokinase ZED1-like [Citrus sinensis]
Cs_ont_8g022540	-0.66486	0.135487	-0.671025	0.329744	4-hydroxy-3-methylbut-2-enyl diphosphate reductase, chloroplastic OS=Oryza sativa subsp. japonica OX=39947 GN=ISPH PE=2 SV=1	XP_024958029.1 4-hydroxy-3-methylbut-2-enyl diphosphate reductase, chloroplastic-like isoform X1 [Citrus sinensis]
Cs_ont_6g025150	-0.737064	0.0119844	-0.572138	0.00448303	Phosphoglycolate phosphatase 1B, chloroplastic OS=Arabidopsis thaliana OX=3702 GN=PGLP1B PE=1 SV=1	XP_006480695.1 phosphoglycolate phosphatase 1B, chloroplastic [Citrus sinensis]
Cs_ont_5g038060	-0.298821	0.320989	-0.34622	0.0963068	--	XP_006485712.1 uncharacterized protein LOC102628565 isoform X2 [Citrus sinensis]
Cs_ont_3g033200	0.629148	0.0766737	0.510861	0.176164	Cytochrome P450 71A1 OS=Persea americana OX=3435 GN=CYP71A1 PE=1 SV=2	XP_006470781.1 cytochrome P450 71A1-like [Citrus sinensis]
Cs_ont_7g025850	1.0153	7.17924e-06	0.49574	0.365619	Putative pentatricopeptide repeat-containing protein At5g40405 OS=Arabidopsis thaliana OX=3702 GN=PCMP-H14 PE=3 SV=1	XP_006483247.1 putative pentatricopeptide repeat-containing protein At5g40405 [Citrus sinensis]
Cs_ont_1g029580	-0.675536	0.0269839	-0.974757	7.95692e-05	Mitochondrial phosphate carrier protein 1, mitochondrial OS=Arabidopsis thaliana OX=3702 GN=MPT1 PE=2 SV=1	XP_006467110.1 mitochondrial phosphate carrier protein 1, mitochondrial-like isoform X1 [Citrus sinensis]
Cs_ont_4g013250	-1.44593	0.085158	-1.50199	8.44869e-05	--	--
Cs_ont_8g004210	0.503731	0.364806	0.412051	0.447846	--	XP_006488178.1 phosphatidylinositol transfer protein 1-like isoform X1 [Citrus sinensis]
Cs_ont_8g022010	-0.783436	0.146843	-0.329794	0.674418	SWI/SNF complex subunit SWI3D OS=Arabidopsis thaliana OX=3702 GN=SWI3D PE=1 SV=3	XP_006487160.1 SWI/SNF complex subunit SWI3D-like [Citrus sinensis]
Cs_ont_1g027110	-1.85096	4.24426e-05	-1.21033	0.0206652	AAA-ATPase At5g17760 OS=Arabidopsis thaliana OX=3702 GN=At5g17760 PE=3 SV=1	XP_006466843.1 AAA-ATPase At3g50940-like isoform X1 [Citrus sinensis]
Cs_ont_5g012800	-0.122162	0.795269	-0.34621	0.201445	Tyrosine decarboxylase 1 OS=Arabidopsis thaliana OX=3702 GN=ELI5 PE=2 SV=1	XP_006479426.1 tyrosine decarboxylase 1 isoform X1 [Citrus sinensis]
Cs_ont_1g029720	-0.724204	0.0840507	-0.883138	0.00254513	--	XP_024955114.1 uncharacterized protein LOC102619834 [Citrus sinensis]
Cs_ont_1g028120	-0.196787	0.538158	-0.43398	0.0354152	DNA-(apurinic or apyrimidinic site) lyase 2 OS=Arabidopsis thaliana OX=3702 GN=APE2 PE=1 SV=1	XP_006466945.1 DNA-(apurinic or apyrimidinic site) lyase 2 isoform X1 [Citrus sinensis]
Cs_ont_9g007670	0.466675	0.266729	0.436066	0.256038	Enoyl-CoA delta isomerase 2, peroxisomal OS=Arabidopsis thaliana OX=3702 GN=ECI2 PE=1 SV=1	XP_006489559.1 enoyl-CoA delta isomerase 2, peroxisomal-like [Citrus sinensis]
Cs_ont_7g016240	-0.834062	0.0813701	-0.296104	0.680602	Protein DETOXIFICATION 24 OS=Arabidopsis thaliana OX=3702 GN=DTX24 PE=2 SV=1	XP_006484779.1 protein DETOXIFICATION 24-like isoform X1 [Citrus sinensis]
Cs_ont_6g005770	-0.815793	0.115991	-0.885955	0.00321598	Xyloglucan endotransglucosylase/hydrolase 2 OS=Glycine max OX=3847 PE=2 SV=1	XP_006482065.1 xyloglucan endotransglucosylase/hydrolase protein 24-like [Citrus sinensis]
Cs_ont_5g001550	0.338224	0.53364	0.969969	0.000791899	Auxin-responsive protein SAUR36 OS=Arabidopsis thaliana OX=3702 GN=SAUR36 PE=2 SV=1	XP_006490881.1 auxin-responsive protein SAUR36 [Citrus sinensis]
Cs_ont_8g006120	-0.00910434	0.985544	-0.827857	0.188749	Transcription factor FER-LIKE IRON DEFICIENCY-INDUCED TRANSCRIPTION FACTOR OS=Arabidopsis thaliana OX=3702 GN=FIT PE=1 SV=1	XP_006488632.1 transcription factor FER-LIKE IRON DEFICIENCY-INDUCED TRANSCRIPTION FACTOR-like [Citrus sinensis]
Cs_ont_7g026410	-0.150738	0.755408	-0.297126	0.343278	--	XP_006483160.2 uncharacterized protein LOC102618349 [Citrus sinensis]
Cs_ont_2g002550	-2.12979	0.00102721	-1.17138	0.195513	--	--
Cs_ont_4g022320	0.221886	0.465993	0.509679	0.00589943	Ethylene-responsive transcription factor ERF016 OS=Arabidopsis thaliana OX=3702 GN=ERF016 PE=2 SV=1	XP_006474696.1 ethylene-responsive transcription factor ERF016 [Citrus sinensis]
Cs_ont_9g004490	1.94097	1.57829e-10	0.952915	0.119241	Endo-1,3;1,4-beta-D-glucanase OS=Zea mays OX=4577 PE=1 SV=1	XP_024958316.1 endo-1,3;1,4-beta-D-glucanase-like isoform X2 [Citrus sinensis]
Cs_ont_4g019850	-0.487774	0.0970927	-0.316747	0.28005	Sodium/hydrogen exchanger 4 OS=Arabidopsis thaliana OX=3702 GN=NHX4 PE=2 SV=2	XP_006474967.1 sodium/hydrogen exchanger 4 [Citrus sinensis]
Cs_ont_9g007140	0.400135	0.251217	0.469704	0.0782296	--	XP_006489521.1 uncharacterized protein LOC102618188 isoform X1 [Citrus sinensis]
Cs_ont_5g012450	0.639567	0.0729425	0.895869	0.0118443	--	XP_006479483.1 uncharacterized protein LOC102625171 [Citrus sinensis]
Cs_ont_8g022350	-0.0928591	0.835908	-0.251697	0.440245	--	XP_024958088.1 uncharacterized protein LOC102624533 [Citrus sinensis]
Cs_ont_3g015550	0.268138	0.5548	0.793389	0.0157505	Autophagy-related protein 18a OS=Arabidopsis thaliana OX=3702 GN=ATG18A PE=1 SV=1	XP_006472072.1 autophagy-related protein 18a-like [Citrus sinensis]
Cs_ont_1g009620	-0.353826	0.518205	-0.376919	0.637442	Magnesium transporter MRS2-F OS=Oryza sativa subsp. japonica OX=39947 GN=MRS2-F PE=1 SV=1	XP_006492021.1 magnesium transporter MRS2-F-like isoform X10 [Citrus sinensis]
Cs_ont_8g021660	-1.83576	7.49002e-05	-1.42052	0.0115242	--	XP_006469149.1 epoxide hydrolase 4-like isoform X1 [Citrus sinensis]
Cs_ont_2g006360	0.31012	0.635781	1.03006	0.0525692	Probable NAD(P)H dehydrogenase (quinone) FQR1-like 1 OS=Arabidopsis thaliana OX=3702 GN=At4g27270 PE=1 SV=1	XP_006467937.1 probable NAD(P)H dehydrogenase (quinone) FQR1-like 1 isoform X1 [Citrus sinensis]
Cs_ont_2g023800	-0.0993528	0.823829	-0.448209	0.121668	DNA polymerase OS=Zea mays OX=4577 PE=3 SV=1	XP_024950785.1 uncharacterized protein LOC102622219 [Citrus sinensis]
Cs_ont_8g022400	-0.664011	0.15591	-0.59685	0.432628	Probable NAD(P)H dehydrogenase (quinone) FQR1-like 2 OS=Arabidopsis thaliana OX=3702 GN=At4g36750 PE=1 SV=1	XP_006487189.1 probable NAD(P)H dehydrogenase (quinone) FQR1-like 2 isoform X1 [Citrus sinensis]
Cs_ont_3g007610	-0.474535	0.116888	-0.564193	0.0218166	L-type lectin-domain containing receptor kinase S.6 OS=Arabidopsis thaliana OX=3702 GN=LECRKS6 PE=2 SV=1	XP_024952436.1 uncharacterized protein LOC102625994 [Citrus sinensis]
Cs_ont_5g043660	-0.446477	0.131347	-0.336304	0.221086	COP9 signalosome complex subunit 7 OS=Arabidopsis thaliana OX=3702 GN=CSN7 PE=1 SV=1	XP_006477049.1 COP9 signalosome complex subunit 7-like [Citrus sinensis]
Cs_ont_8g010420	-1.32599	0.183739	--	--	--	XP_024957849.1 uncharacterized protein LOC102613310 [Citrus sinensis]
Cs_ont_3g006940	-0.384897	0.316201	-0.60974	0.0707855	Light-harvesting complex-like protein OHP2, chloroplastic OS=Arabidopsis thaliana OX=3702 GN=OHP2 PE=2 SV=1	XP_006473097.1 light-harvesting complex-like protein OHP2, chloroplastic [Citrus sinensis]
Cs_ont_9g024060	-0.620869	0.152681	-1.01986	2.62485e-06	Probable serine/threonine protein kinase IRE OS=Arabidopsis thaliana OX=3702 GN=IRE PE=2 SV=1	XP_006490085.1 probable serine/threonine protein kinase IRE isoform X1 [Citrus sinensis]
Cs_ont_2g033350	0.809143	0.00690719	0.632507	0.0454073	Lysine-specific demethylase JMJ30 OS=Arabidopsis thaliana OX=3702 GN=JMJ30 PE=1 SV=1	XP_006493644.1 lysine-specific demethylase JMJ30 isoform X1 [Citrus sinensis]
Cs_ont_3g010800	-0.532255	0.0597758	-0.559089	0.0766326	VQ motif-containing protein 22 OS=Arabidopsis thaliana OX=3702 GN=VQ22 PE=2 SV=1	XP_006472623.1 GATA zinc finger domain-containing protein 7-like [Citrus sinensis]
Cs_ont_8g013720	-0.277042	0.502987	-0.268467	0.464149	Peptidyl-prolyl cis-trans isomerase FKBP19, chloroplastic OS=Arabidopsis thaliana OX=3702 GN=FKBP19 PE=1 SV=1	XP_006487561.1 peptidyl-prolyl cis-trans isomerase FKBP19, chloroplastic isoform X1 [Citrus sinensis]
Cs_ont_9g022910	-0.0670062	0.896225	-0.565076	0.00768132	Putative kinase-like protein TMKL1 OS=Arabidopsis thaliana OX=3702 GN=TMKL1 PE=1 SV=1	XP_006490173.1 putative kinase-like protein TMKL1 [Citrus sinensis]
Cs_ont_5g048150	0.323493	0.613388	1.24534	2.91734e-14	Cytochrome P450 86A22 OS=Petunia hybrida OX=4102 GN=CYP86A22 PE=1 SV=1	XP_006476545.1 cytochrome P450 86A22 [Citrus sinensis]
Cs_ont_5g043140	0.721181	0.303141	0.174133	0.858389	Histone-lysine N-methyltransferase, H3 lysine-9 specific SUVH6 OS=Arabidopsis thaliana OX=3702 GN=SUVH6 PE=1 SV=2	XP_015385219.1 histone-lysine N-methyltransferase, H3 lysine-9 specific SUVH6-like [Citrus sinensis]
Cs_ont_8g004180	-1.27697	6.2896e-05	-0.529062	0.103561	Interactor of constitutive active ROPs 3 OS=Arabidopsis thaliana OX=3702 GN=ICR3 PE=1 SV=1	XP_024957932.1 interactor of constitutive active ROPs 3 [Citrus sinensis]
Cs_ont_4g021850	-0.203102	0.580154	-0.146236	0.659365	F-box protein At-B OS=Arabidopsis thaliana OX=3702 GN=ATB PE=2 SV=1	XP_006474748.1 F-box protein At-B isoform X1 [Citrus sinensis]
Cs_ont_3g010330	1.64152	0.0116752	1.99397	0.00226821	--	--
Cs_ont_Un001580	-0.350862	0.737391	-0.333072	0.74682	Uncharacterized mitochondrial protein AtMg00030 OS=Arabidopsis thaliana OX=3702 GN=AtMg00030 PE=4 SV=1	--
Cs_ont_1g021600	1.01352	0.0175309	0.896976	0.0197534	Transcription factor MYB108 OS=Arabidopsis thaliana OX=3702 GN=MYB108 PE=1 SV=1	XP_015388391.2 transcription factor MYB108-like [Citrus sinensis]
Cs_ont_1g021730	-0.521352	0.129541	-1.19436	0.00214249	Calcium-transporting ATPase 4, endoplasmic reticulum-type OS=Arabidopsis thaliana OX=3702 GN=ECA4 PE=2 SV=2	XP_015388322.1 uncharacterized protein LOC102607880 isoform X2 [Citrus sinensis]
Cs_ont_Un000470	--	--	--	--	--	--
Cs_ont_8g012560	-0.510438	0.472083	-0.563756	0.526598	Oligouridylate-binding protein 1B OS=Arabidopsis thaliana OX=3702 GN=UBP1B PE=1 SV=1	XP_006484281.1 transcription factor bHLH49 isoform X2 [Citrus sinensis]
Cs_ont_6g010260	-0.267929	0.71419	-0.709606	0.152603	--	XP_015386910.1 uncharacterized protein LOC102626902 [Citrus sinensis]
Cs_ont_5g018270	-0.0810913	0.868795	-1.01389	1.06427e-05	LRR receptor-like serine/threonine-protein kinase FLS2 OS=Arabidopsis thaliana OX=3702 GN=FLS2 PE=1 SV=1	XP_006478775.2 LRR receptor-like serine/threonine-protein kinase FLS2 [Citrus sinensis]
Cs_ont_3g003660	-0.299016	0.346101	-0.115754	0.789106	--	XP_024952570.1 uncharacterized protein LOC102608992 [Citrus sinensis]
Cs_ont_5g041440	-0.394195	0.306407	-0.342434	0.116352	LRR receptor kinase BAK1 OS=Oryza sativa subsp. japonica OX=39947 GN=BAK1 PE=1 SV=1	XP_006477275.1 somatic embryogenesis receptor kinase 4 [Citrus sinensis]
Cs_ont_7g017210	0.222503	0.606893	0.638129	0.0234094	Cytochrome P450 89A2 OS=Arabidopsis thaliana OX=3702 GN=CYP89A2 PE=2 SV=2	XP_006484708.1 cytochrome P450 89A2-like [Citrus sinensis]
Cs_ont_4g011470	-0.0644629	0.868503	-0.390097	0.0409448	UBP1-associated proteins 1C OS=Arabidopsis thaliana OX=3702 GN=UBA1C PE=3 SV=2	XP_024953423.1 UBP1-associated proteins 1C isoform X1 [Citrus sinensis]
Cs_ont_3g010260	0.168623	0.708799	-0.287123	0.438365	Pentatricopeptide repeat-containing protein At4g18520, chloroplastic OS=Arabidopsis thaliana OX=3702 GN=PCMP-A2 PE=1 SV=1	XP_006472673.1 pentatricopeptide repeat-containing protein At4g18520, chloroplastic [Citrus sinensis]
Cs_ont_9g014560	-0.39961	0.465182	-0.72492	0.0927305	Protein ECERIFERUM 26 OS=Arabidopsis thaliana OX=3702 GN=CER26 PE=2 SV=1	XP_006489852.1 protein ECERIFERUM 26-like [Citrus sinensis]
Cs_ont_2g026610	0.778187	0.273811	1.20927	0.0807533	--	XP_006469025.1 uncharacterized protein LOC102609533 [Citrus sinensis]
Cs_ont_6g016860	-0.765927	0.145649	-0.772095	0.196208	Tropinone reductase homolog OS=Datura stramonium OX=4076 PE=2 SV=1	XP_006480854.1 tropinone reductase homolog isoform X1 [Citrus sinensis]
Cs_ont_2g001190	0.460047	0.224682	0.351875	0.346673	E3 ubiquitin-protein ligase COP1 OS=Arabidopsis thaliana OX=3702 GN=COP1 PE=1 SV=2	XP_006469604.1 E3 ubiquitin-protein ligase COP1 isoform X1 [Citrus sinensis]
Cs_ont_6g017590	-1.04725	0.095224	-0.91798	0.11971	Cyclin-dependent protein kinase inhibitor SMR3 OS=Arabidopsis thaliana OX=3702 GN=SMR3 PE=1 SV=1	XP_006480803.1 uncharacterized protein LOC102612678 [Citrus sinensis]
Cs_ont_5g044790	-0.679692	0.226087	-1.43461	0.00197106	Proline transporter 1 OS=Arabidopsis thaliana OX=3702 GN=PROT1 PE=1 SV=1	XP_006476918.1 proline transporter 1-like [Citrus sinensis]
Cs_ont_3g008430	-1.72456	6.06918e-06	-1.53055	1.44251e-10	Gibberellin 20 oxidase 2 OS=Oryza sativa subsp. japonica OX=39947 GN=20ox2 PE=1 SV=1	XP_006472882.1 gibberellin 20 oxidase 1-D [Citrus sinensis]
Cs_ont_6g000880	-0.445386	0.447909	-1.62786	2.7889e-05	Transcription factor MYB106 OS=Arabidopsis thaliana OX=3702 GN=MYB106 PE=2 SV=1	XP_006482628.1 transcription factor MYB16 [Citrus sinensis]
Cs_ont_5g013030	-0.222659	0.580985	-0.178899	0.612873	--	XP_006480166.1 uncharacterized protein LOC102617869 isoform X7 [Citrus sinensis]
Cs_ont_4g026090	0.119163	0.772044	0.304514	0.32885	DNA repair protein XRCC3 homolog OS=Arabidopsis thaliana OX=3702 GN=XRCC3 PE=1 SV=1	XP_006474178.2 DNA repair protein XRCC3 homolog [Citrus sinensis]
Cs_ont_2g006770	-2.23084	2.61655e-05	-1.953	0.00027749	Gibberellin 2-beta-dioxygenase 8 OS=Arabidopsis thaliana OX=3702 GN=GA2OX8 PE=1 SV=2	XP_006467983.1 gibberellin 2-beta-dioxygenase 8 isoform X3 [Citrus sinensis]
Cs_ont_5g001010	0.617808	0.00614482	0.615342	0.00850488	Probable helicase CHR10 OS=Arabidopsis thaliana OX=3702 GN=CHR10 PE=3 SV=1	XP_006464464.1 probable helicase CHR10 isoform X1 [Citrus sinensis]
Cs_ont_9g027920	0.591538	0.210354	0.413342	0.206097	Probable LRR receptor-like serine/threonine-protein kinase At1g56140 OS=Arabidopsis thaliana OX=3702 GN=At1g56140 PE=2 SV=2	XP_024953718.1 LOW QUALITY PROTEIN: probable LRR receptor-like serine/threonine-protein kinase At1g56140 [Citrus sinensis]
Cs_ont_9g009400	-1.115	0.0169883	-0.328358	0.637442	Protein PROTON GRADIENT REGULATION 5, chloroplastic OS=Arabidopsis thaliana OX=3702 GN=PGR5 PE=1 SV=1	XP_006489659.1 protein PROTON GRADIENT REGULATION 5, chloroplastic [Citrus sinensis]
Cs_ont_2g008140	0.390467	0.162955	0.520869	0.136737	Small RNA 2&apos;-O-methyltransferase OS=Arabidopsis thaliana OX=3702 GN=HEN1 PE=1 SV=1	XP_006468327.1 small RNA 2&apos;-O-methyltransferase-like isoform X1 [Citrus sinensis]
Cs_ont_4g022940	-0.468956	0.259518	-0.218013	0.616648	--	XP_015384543.1 uncharacterized protein LOC102627931 [Citrus sinensis]
Cs_ont_3g002890	-0.120622	0.805498	-0.268736	0.352928	V-type proton ATPase subunit a3 OS=Arabidopsis thaliana OX=3702 GN=VHA-a3 PE=1 SV=1	XP_024951649.1 protein SHI RELATED SEQUENCE 5 isoform X1 [Citrus sinensis]
Cs_ont_5g000450	2.69519	8.29701e-06	2.29534	9.40783e-08	Uncharacterized protein At1g28695 OS=Arabidopsis thaliana OX=3702 GN=At1g28695 PE=2 SV=1	XP_006464396.1 uncharacterized protein At1g28695 isoform X1 [Citrus sinensis]
Cs_ont_7g015360	-0.0701801	0.907631	-0.643922	0.0876693	Glucan endo-1,3-beta-glucosidase 12 OS=Arabidopsis thaliana OX=3702 GN=At4g29360 PE=1 SV=1	XP_006484852.1 PLASMODESMATA CALLOSE-BINDING PROTEIN 2 [Citrus sinensis]
Cs_ont_9g026740	-1.48251	0.00972247	-0.783583	0.200789	--	XP_024953720.1 uncharacterized protein LOC112498001 [Citrus sinensis]
Cs_ont_5g013020	-1.11208	0.00834027	-0.392259	0.536155	Photosystem I reaction center subunit IV A, chloroplastic OS=Nicotiana sylvestris OX=4096 GN=PSAEA PE=1 SV=1	NP_001275778.1 PSI reaction center subunit III [Citrus sinensis]
Cs_ont_5g015730	-1.37781	1.53256e-05	-2.60841	3.24131e-06	Vinorine synthase OS=Rauvolfia serpentina OX=4060 GN=ACT PE=1 SV=2	XP_006479029.1 vinorine synthase-like [Citrus sinensis]
Cs_ont_9g010880	-0.38873	0.640754	-0.334672	0.621288	Probable glutathione S-transferase OS=Nicotiana tabacum OX=4097 PE=2 SV=1	XP_024949599.1 probable glutathione S-transferase [Citrus sinensis]
Cs_ont_2g035530	0.864717	0.0424402	0.887234	0.000265321	Pumilio homolog 12 OS=Arabidopsis thaliana OX=3702 GN=APUM12 PE=2 SV=2	XP_024958630.1 pumilio homolog 12 [Citrus sinensis]
Cs_ont_6g007730	0.173411	0.671332	0.637608	0.00482538	--	XP_024955409.1 uncharacterized protein LOC102609984 isoform X1 [Citrus sinensis]
Cs_ont_2g031460	-2.03243	0.076765	-1.70107	0.00512904	--	XP_006470713.1 uncharacterized protein LOC102630509 [Citrus sinensis]
Cs_ont_6g007210	0.477865	0.0736828	0.318089	0.208153	Leucine-rich repeat receptor-like protein kinase PXC1 OS=Arabidopsis thaliana OX=3702 GN=PXC1 PE=1 SV=1	XP_006481916.1 leucine-rich repeat receptor-like protein kinase PXC1 [Citrus sinensis]
Cs_ont_8g021700	-0.293663	0.535436	-0.188579	0.646595	--	XP_024950731.1 uncharacterized protein LOC112495558 [Citrus sinensis]
Cs_ont_5g044770	-0.258737	0.516517	-0.740647	0.0270148	Probable galactinol--sucrose galactosyltransferase 2 OS=Arabidopsis thaliana OX=3702 GN=RFS2 PE=2 SV=2	XP_006476919.1 probable galactinol--sucrose galactosyltransferase 2 [Citrus sinensis]
Cs_ont_2g033250	-0.458584	0.176397	-1.31731	2.65919e-07	IRK-interacting protein OS=Arabidopsis thaliana OX=3702 GN=IRKI PE=1 SV=1	XP_006493648.1 IRK-interacting protein [Citrus sinensis]
Cs_ont_8g005850	-1.03096	0.00234543	-0.96351	0.0308524	4-coumarate--CoA ligase-like 7 OS=Arabidopsis thaliana OX=3702 GN=4CLL7 PE=1 SV=1	XP_006488029.1 4-coumarate--CoA ligase-like 7 isoform X1 [Citrus sinensis]
Cs_ont_1g008510	3.87804	3.64992e-11	2.53438	6.06222e-16	Beta-amyrin synthase OS=Betula platyphylla OX=78630 GN=OSCBPY PE=1 SV=1	XP_024950659.1 beta-amyrin synthase-like isoform X1 [Citrus sinensis]
Cs_ont_Un000490	-0.740346	0.274112	-0.445681	0.602131	--	--
Cs_ont_5g024140	-0.480647	0.527919	-0.774243	0.135726	Pentatricopeptide repeat-containing protein At5g18390, mitochondrial OS=Arabidopsis thaliana OX=3702 GN=At5g18390 PE=2 SV=2	XP_006479008.1 pentatricopeptide repeat-containing protein At5g18390, mitochondrial [Citrus sinensis]
Cs_ont_4g003260	-1.67102	0.00737246	-1.20047	0.159295	Zeaxanthin epoxidase, chloroplastic OS=Solanum lycopersicum OX=4081 PE=2 SV=1	XP_006476219.1 uncharacterized protein LOC102612267 isoform X2 [Citrus sinensis]
Cs_ont_4g017760	-0.405537	0.394793	-0.351464	0.421135	--	XP_006493958.1 uncharacterized protein LOC102616476 [Citrus sinensis]
Cs_ont_7g021710	0.110866	0.797503	0.473136	0.177783	ACT domain-containing protein ACR4 OS=Arabidopsis thaliana OX=3702 GN=ACR4 PE=2 SV=1	XP_024956412.1 ACT domain-containing protein ACR4-like isoform X3 [Citrus sinensis]
Cs_ont_8g017540	-0.332402	0.339312	-1.11744	1.00343e-05	G-type lectin S-receptor-like serine/threonine-protein kinase At1g11300 OS=Arabidopsis thaliana OX=3702 GN=At1g11300 PE=2 SV=1	XP_006494688.1 G-type lectin S-receptor-like serine/threonine-protein kinase At1g11300 isoform X1 [Citrus sinensis]
Cs_ont_5g030300	-9.1864e-05	0.999907	-0.454994	0.346512	Transcription termination factor MTERF8, chloroplastic OS=Arabidopsis thaliana OX=3702 GN=MTERF8 PE=1 SV=1	XP_006493203.1 transcription termination factor MTERF8, chloroplastic [Citrus sinensis]
Cs_ont_3g031020	0.410447	0.224645	0.408398	0.259669	Protein FAR1-RELATED SEQUENCE 5 OS=Arabidopsis thaliana OX=3702 GN=FRS5 PE=1 SV=1	XP_006470974.1 uncharacterized protein LOC102620129 [Citrus sinensis]
Cs_ont_1g004610	0.250262	0.608061	0.40244	0.303579	Protein MKS1 OS=Arabidopsis thaliana OX=3702 GN=MKS1 PE=1 SV=2	XP_015382505.1 protein MKS1 [Citrus sinensis]
Cs_ont_5g022530	0.00265224	0.994798	-0.431126	0.156542	--	XP_006493124.1 uncharacterized protein LOC102613247 [Citrus sinensis]
Cs_ont_4g013830	-0.649078	0.0231353	-0.490914	0.0930023	--	XP_006464822.1 uncharacterized protein LOC102621510 [Citrus sinensis]
Cs_ont_2g012160	-1.05931	0.0615101	-0.8852	0.0361362	Mitogen-activated protein kinase kinase kinase 5 OS=Arabidopsis thaliana OX=3702 GN=MAPKKK5 PE=1 SV=1	XP_006468783.1 mitogen-activated protein kinase kinase kinase 5-like isoform X2 [Citrus sinensis]
Cs_ont_2g026680	-1.06727	0.00564276	-0.834786	0.115039	Transcription factor bHLH30 OS=Arabidopsis thaliana OX=3702 GN=BHLH30 PE=1 SV=1	XP_006469029.1 putative transcription factor bHLH107 isoform X1 [Citrus sinensis]
Cs_ont_6g000810	-0.882687	0.213187	-0.506722	0.512119	--	XP_024955332.1 uncharacterized protein LOC102623850 isoform X1 [Citrus sinensis]
Cs_ont_7g025420	0.631386	0.160402	1.10917	0.00120622	Transcription factor MYB1R1 OS=Solanum tuberosum OX=4113 PE=2 SV=1	XP_006483741.1 transcription factor MYB1R1 isoform X1 [Citrus sinensis]
Cs_ont_3g008660	0.0858538	0.852695	-0.518111	0.160813	--	XP_006472865.1 uncharacterized protein LOC102626378 isoform X1 [Citrus sinensis]
Cs_ont_5g032050	-0.786577	0.154351	-0.460135	0.183162	O-acyltransferase WSD1 OS=Arabidopsis thaliana OX=3702 GN=WSD1 PE=2 SV=1	XP_024953805.1 O-acyltransferase WSD1-like [Citrus sinensis]
Cs_ont_8g020700	-0.747648	0.0565061	-0.701223	0.357391	Purple acid phosphatase 2 OS=Ipomoea batatas OX=4120 GN=PAP2 PE=1 SV=1	XP_006487340.1 purple acid phosphatase 2-like [Citrus sinensis]
Cs_ont_5g024390	-1.00458	0.00539672	-1.40287	0.0269761	Probable carboxylesterase 18 OS=Arabidopsis thaliana OX=3702 GN=CXE18 PE=1 SV=1	XP_006478336.1 probable carboxylesterase 18 [Citrus sinensis]
Cs_ont_4g024900	2.16372	0.00330107	2.4862	7.3443e-09	Cytochrome P450 CYP73A100 OS=Panax ginseng OX=4054 PE=2 SV=1	NP_001275769.1 cinnamate 4-hydroxylase CYP73 [Citrus sinensis]
Cs_ont_5g025180	--	--	--	--	--	XP_024950083.1 uncharacterized protein LOC102621470 [Citrus sinensis]
Cs_ont_6g013600	-0.285715	0.595537	-0.556436	0.3628	Pentatricopeptide repeat-containing protein At2g38420, mitochondrial OS=Arabidopsis thaliana OX=3702 GN=At2g38420 PE=2 SV=2	XP_015386666.1 pentatricopeptide repeat-containing protein At2g38420, mitochondrial [Citrus sinensis]
Cs_ont_8g019180	-0.578754	0.15551	-0.651735	0.136761	Disease resistance protein At4g27190 OS=Arabidopsis thaliana OX=3702 GN=At4g27190 PE=2 SV=1	XP_024950015.1 disease resistance protein SUMM2-like isoform X3 [Citrus sinensis]
Cs_ont_4g025540	-1.66541	0.000359592	-1.50683	0.117158	--	XP_024953013.1 uncharacterized protein LOC112497897 [Citrus sinensis]
Cs_ont_5g005970	1.15904	0.00537994	0.926051	0.178275	Transcription factor MYB61 OS=Arabidopsis thaliana OX=3702 GN=MYB61 PE=2 SV=1	XP_006492438.1 transcription factor MYB61 [Citrus sinensis]
Cs_ont_1g028970	-1.83066	7.62696e-08	-0.568721	0.492963	Rhodanese-like domain-containing protein 15, chloroplastic OS=Arabidopsis thaliana OX=3702 GN=STR15 PE=2 SV=1	XP_006467035.1 rhodanese-like domain-containing protein 15, chloroplastic [Citrus sinensis]
Cs_ont_2g002130	-0.648207	0.434955	-0.650977	0.289799	MAR-binding filament-like protein 1-1 OS=Nicotiana tabacum OX=4097 GN=MFP1-1 PE=2 SV=1	XP_006467462.1 uncharacterized protein LOC102612917 [Citrus sinensis]
Cs_ont_1g028280	-0.635437	0.0708929	-0.6669	0.0155559	Oligopeptide transporter 7 OS=Arabidopsis thaliana OX=3702 GN=OPT7 PE=2 SV=1	XP_006466961.1 oligopeptide transporter 7-like [Citrus sinensis]
Cs_ont_6g019170	--	--	--	--	--	XP_006480571.1 uncharacterized protein LOC102618342 [Citrus sinensis]
Cs_ont_2g035270	-0.714974	0.0546944	-0.701528	0.168763	Pheophytinase, chloroplastic OS=Arabidopsis thaliana OX=3702 GN=PPH PE=1 SV=1	XP_006488918.1 uncharacterized protein LOC102617135 isoform X1 [Citrus sinensis]
Cs_ont_5g001480	--	--	--	--	--	XP_006467538.1 uncharacterized protein LOC102607594 isoform X3 [Citrus sinensis]
Cs_ont_6g025690	-1.66098	0.00192681	-2.47049	5.30041e-05	Protein NUCLEAR FUSION DEFECTIVE 4 OS=Arabidopsis thaliana OX=3702 GN=NFD4 PE=3 SV=1	XP_024955444.1 uncharacterized protein LOC102609670 [Citrus sinensis]
Cs_ont_2g020690	-1.28494	0.00277345	0.150695	0.865424	Cytochrome b6-f complex iron-sulfur subunit, chloroplastic OS=Pisum sativum OX=3888 GN=petC PE=2 SV=1	XP_006469814.1 cytochrome b6-f complex iron-sulfur subunit, chloroplastic [Citrus sinensis]
Cs_ont_2g002190	-1.09386	0.0201206	-1.10373	0.00257641	--	XP_006467470.1 uncharacterized protein LOC102615077 isoform X1 [Citrus sinensis]
Cs_ont_5g001180	-0.534721	0.229272	-0.11858	0.819966	Probable plastid-lipid-associated protein 11, chloroplastic OS=Arabidopsis thaliana OX=3702 GN=PAP11 PE=2 SV=1	XP_006490841.1 probable plastid-lipid-associated protein 11, chloroplastic isoform X1 [Citrus sinensis]
Cs_ont_1g027090	-0.813282	0.0027798	-1.26884	2.61008e-12	Abscisic acid 8&apos;-hydroxylase 3 OS=Arabidopsis thaliana OX=3702 GN=CYP707A3 PE=1 SV=1	XP_006467149.3 abscisic acid 8&apos;-hydroxylase 3-like isoform X1 [Citrus sinensis]
Cs_ont_5g011840	-1.24902	0.00251171	-1.00142	0.100547	RING-H2 finger protein ATL16 OS=Arabidopsis thaliana OX=3702 GN=ATL16 PE=2 SV=1	XP_006479553.1 RING-H2 finger protein ATL16 [Citrus sinensis]
Cs_ont_8g012760	--	--	--	--	--	XP_024952695.1 uncharacterized protein LOC107175956 isoform X4 [Citrus sinensis]
Cs_ont_2g015880	-0.144537	0.829052	-0.712999	0.0279493	Adenine DNA glycosylase OS=Arabidopsis thaliana OX=3702 GN=MYH PE=3 SV=1	XP_006469387.3 adenine DNA glycosylase [Citrus sinensis]
Cs_ont_6g024630	-0.0712087	0.874502	-0.162199	0.787935	ATPase 4, plasma membrane-type OS=Arabidopsis thaliana OX=3702 GN=AHA4 PE=2 SV=2	XP_024955533.1 ATPase 4, plasma membrane-type-like isoform X7 [Citrus sinensis]
Cs_ont_1g004650	-0.0547922	0.922407	-0.323437	0.485698	Probable Histone-lysine N-methyltransferase ATXR5 OS=Ricinus communis OX=3988 GN=ATXR5 PE=1 SV=1	XP_006464618.1 probable Histone-lysine N-methyltransferase ATXR5 isoform X1 [Citrus sinensis]
Cs_ont_1g029170	-0.438656	0.302783	-0.686002	0.00619937	Probable acyl-activating enzyme 2 OS=Arabidopsis thaliana OX=3702 GN=AAE2 PE=2 SV=1	XP_015381163.1 probable acyl-activating enzyme 2 [Citrus sinensis]
Cs_ont_7g016350	-0.965296	0.112065	-0.519503	0.517582	Protein DETOXIFICATION 24 OS=Arabidopsis thaliana OX=3702 GN=DTX24 PE=2 SV=1	XP_006484779.1 protein DETOXIFICATION 24-like isoform X1 [Citrus sinensis]
Cs_ont_9g017020	-0.0762872	0.92298	-0.769897	0.141054	Protein LOW PSII ACCUMULATION 3, chloroplastic OS=Arabidopsis thaliana OX=3702 GN=LPA3 PE=1 SV=1	XP_024948412.1 protein LOW PSII ACCUMULATION 3, chloroplastic-like isoform X1 [Citrus sinensis]
Cs_ont_4g011890	1.38921	0.0226986	1.5591	3.79754e-06	ABC transporter G family member 16 OS=Arabidopsis thaliana OX=3702 GN=ABCG16 PE=2 SV=2	XP_006490803.1 ABC transporter G family member 6-like [Citrus sinensis]
Cs_ont_2g023180	--	--	--	--	--	XP_006485210.1 uncharacterized protein LOC102618161 [Citrus sinensis]
Cs_ont_6g006840	-0.165108	0.773435	-0.207009	0.742371	Pentatricopeptide repeat-containing protein At5g66520 OS=Arabidopsis thaliana OX=3702 GN=PCMP-H61 PE=2 SV=1	XP_006481967.1 pentatricopeptide repeat-containing protein At5g66520-like [Citrus sinensis]
Cs_ont_2g023230	0.28432	0.406941	0.156404	0.729222	Protein FAR1-RELATED SEQUENCE 5 OS=Arabidopsis thaliana OX=3702 GN=FRS5 PE=1 SV=1	XP_006469958.1 protein FAR1-RELATED SEQUENCE 7-like isoform X1 [Citrus sinensis]
Cs_ont_5g049530	-0.0806896	0.940512	-1.12	0.0370944	--	XP_015385193.1 uncharacterized protein LOC102609566 [Citrus sinensis]
Cs_ont_1g024990	2.10463	0.000236882	2.27689	1.18736e-05	--	XP_006466605.1 uncharacterized protein LOC102622403 [Citrus sinensis]
Cs_ont_7g014770	-1.62595	0.000578654	-0.696203	0.283122	Transcription factor JUNGBRUNNEN 1 OS=Arabidopsis thaliana OX=3702 GN=JUB1 PE=1 SV=1	XP_006484909.1 transcription factor JUNGBRUNNEN 1 isoform X1 [Citrus sinensis]
Cs_ont_5g024890	-1.83684	8.69912e-09	-2.203	0.00154865	Licodione synthase OS=Glycyrrhiza echinata OX=46348 GN=CYP93B1 PE=1 SV=2	XP_006478300.1 licodione synthase-like [Citrus sinensis]
Cs_ont_5g007650	-0.412993	0.652919	-0.44446	0.516355	Syntaxin-42 OS=Arabidopsis thaliana OX=3702 GN=SYP42 PE=1 SV=1	XP_015386195.1 LOW QUALITY PROTEIN: syntaxin-42 [Citrus sinensis]
Cs_ont_2g017240	-1.85848	1.61208e-05	-2.66946	0.000190298	Premnaspirodiene oxygenase OS=Hyoscyamus muticus OX=35626 GN=CYP71D55 PE=1 SV=1	XP_006469495.1 premnaspirodiene oxygenase-like [Citrus sinensis]
Cs_ont_7g015430	-0.360729	0.758115	-1.67302	0.00242366	Transcription factor PAR1 OS=Arabidopsis thaliana OX=3702 GN=PAR1 PE=1 SV=1	XP_006484844.1 transcription factor PAR1 [Citrus sinensis]
Cs_ont_9g024910	-0.143676	0.877675	-0.302749	0.741542	Transcription factor TCP19 OS=Arabidopsis thaliana OX=3702 GN=TCP19 PE=1 SV=1	XP_006490294.1 transcription factor TCP19 [Citrus sinensis]
Cs_ont_2g010760	-0.553487	0.252274	-0.227986	0.777086	2-alkenal reductase (NADP(+)-dependent) OS=Nicotiana tabacum OX=4097 GN=DBR PE=1 SV=1	XP_006468636.1 2-alkenal reductase (NADP(+)-dependent) [Citrus sinensis]
Cs_ont_5g023740	-0.920967	0.211722	-1.01229	0.158877	--	--
Cs_ont_6g015890	-0.438511	0.425506	-0.59169	0.203096	Fructose-1,6-bisphosphatase, chloroplastic OS=Pisum sativum OX=3888 GN=FBP PE=1 SV=2	XP_006480932.1 fructose-1,6-bisphosphatase, chloroplastic [Citrus sinensis]
Cs_ont_9g004990	0.514341	0.390588	0.572907	0.0556649	Mitogen-activated protein kinase kinase kinase NPK1 OS=Nicotiana tabacum OX=4097 GN=NPK1 PE=1 SV=1	XP_015389080.1 mitogen-activated protein kinase kinase kinase NPK1 [Citrus sinensis]
Cs_ont_7g021480	0.736979	0.133764	0.713949	0.1181	Triose phosphate/phosphate translocator TPT, chloroplastic OS=Oryza sativa subsp. japonica OX=39947 GN=TPT PE=2 SV=1	XP_024956783.1 triose phosphate/phosphate translocator, chloroplastic-like [Citrus sinensis]
Cs_ont_2g034290	-3.0022	4.32055e-06	-3.87405	1.24399e-06	Peroxidase C3 OS=Armoracia rusticana OX=3704 GN=PRXC3 PE=3 SV=1	XP_006492674.1 peroxidase E5-like [Citrus sinensis]
Cs_ont_1g027400	-0.859138	0.0269154	-1.53428	0.000410984	Protein SHI RELATED SEQUENCE 1 OS=Arabidopsis thaliana OX=3702 GN=SRS1 PE=1 SV=2	XP_006466883.1 protein SHI RELATED SEQUENCE 1 isoform X1 [Citrus sinensis]
Cs_ont_4g015440	4.58984	1.26128e-15	5.49193	2.67155e-17	F-box protein At2g27310 OS=Arabidopsis thaliana OX=3702 GN=At2g27310 PE=2 SV=1	XP_015382906.2 probable F-box protein At2g36090 [Citrus sinensis]
Cs_ont_5g011260	-2.85939	6.2896e-05	-2.84062	0.000192668	Auxin-induced protein AUX28 OS=Glycine max OX=3847 GN=AUX28 PE=2 SV=1	XP_006479598.1 auxin-induced protein AUX28-like [Citrus sinensis]
Cs_ont_8g011450	-0.235565	0.562223	-0.505384	0.19233	Pentatricopeptide repeat-containing protein At3g22690 OS=Arabidopsis thaliana OX=3702 GN=PCMP-H56 PE=3 SV=1	XP_015388711.2 pentatricopeptide repeat-containing protein At3g22690 [Citrus sinensis]
Cs_ont_6g001440	-0.349872	0.504234	-0.381294	0.503972	Protease Do-like 8, chloroplastic OS=Arabidopsis thaliana OX=3702 GN=DEGP8 PE=1 SV=1	XP_006482566.1 protease Do-like 8, chloroplastic [Citrus sinensis]
Cs_ont_2g022100	--	--	--	--	--	--
Cs_ont_3g032130	1.77168	5.35446e-05	2.53148	1.28884e-11	Mitogen-activated protein kinase kinase kinase 1 OS=Arabidopsis thaliana OX=3702 GN=MEKK1 PE=1 SV=2	XP_006494296.1 mitogen-activated protein kinase kinase kinase 1-like [Citrus sinensis]
Cs_ont_8g019560	-0.967898	0.454428	-1.40169	0.121668	Auxin-responsive protein SAUR50 OS=Arabidopsis thaliana OX=3702 GN=SAUR50 PE=1 SV=1	XP_006487289.1 auxin-responsive protein SAUR50 [Citrus sinensis]
Cs_ont_5g032930	1.2807	0.117085	2.08199	0.00553854	--	--
Cs_ont_2g019570	-0.926222	0.227871	1.98662	1	Peroxidase 3 OS=Arabidopsis thaliana OX=3702 GN=PER3 PE=2 SV=1	XP_006469709.1 peroxidase 3 [Citrus sinensis]
Cs_ont_5g025170	--	--	--	--	--	XP_024950080.1 uncharacterized protein LOC102620441 [Citrus sinensis]
Cs_ont_6g002590	0.612284	0.261571	0.976077	0.0583447	Alpha/beta hydrolase domain-containing protein WAV2 OS=Arabidopsis thaliana OX=3702 GN=WAV2 PE=2 SV=1	XP_024956019.1 alpha/beta hydrolase domain-containing protein 17C-like isoform X1 [Citrus sinensis]
Cs_ont_3g029550	-1.63085	0.0285971	-1.48065	0.215042	Berberine bridge enzyme-like 26 OS=Arabidopsis thaliana OX=3702 GN=At5g44400 PE=2 SV=1	XP_006492592.1 berberine bridge enzyme-like 18 [Citrus sinensis]
Cs_ont_3g000660	0.582344	0.407158	0.622929	0.344208	Pentatricopeptide repeat-containing protein At2g13600 OS=Arabidopsis thaliana OX=3702 GN=PCMP-E76 PE=3 SV=1	XP_015381374.1 pentatricopeptide repeat-containing protein At1g06143 [Citrus sinensis]
Cs_ont_5g011160	-1.07103	0.07602	-1.16635	0.0147829	--	XP_024953956.1 putative F-box protein At4g17565 [Citrus sinensis]
Cs_ont_7g024370	-0.536421	0.369018	-0.835469	0.127876	1,4-dihydroxy-2-naphthoyl-CoA synthase, peroxisomal OS=Arabidopsis thaliana OX=3702 GN=MENB PE=1 SV=2	XP_006483881.1 1,4-dihydroxy-2-naphthoyl-CoA synthase, peroxisomal isoform X1 [Citrus sinensis]
Cs_ont_6g011980	4.09067	2.64491e-09	1.68596	0.0163319	NDR1/HIN1-like protein 6 OS=Arabidopsis thaliana OX=3702 GN=NHL6 PE=1 SV=1	XP_006481325.1 NDR1/HIN1-like protein 6 [Citrus sinensis]
Cs_ont_5g037290	2.12014	0.00261424	1.04559	0.0465315	CLAVATA3/ESR (CLE)-related protein 13 OS=Arabidopsis thaliana OX=3702 GN=CLE13 PE=2 SV=1	XP_024957241.1 CLAVATA3/ESR (CLE)-related protein 12 [Citrus sinensis]
Cs_ont_9g009540	0.584155	0.201212	0.752773	0.273688	Two-component response regulator-like PRR1 OS=Oryza sativa subsp. japonica OX=39947 GN=PRR1 PE=2 SV=2	XP_006489642.1 uncharacterized protein DDB_G0271670 isoform X2 [Citrus sinensis]
Cs_ont_9g001720	1.92372	0.0328263	2.56888	0.0703986	Chitinase-like protein 2 OS=Arabidopsis thaliana OX=3702 GN=CTL2 PE=2 SV=1	XP_006488866.1 chitinase-like protein 2 [Citrus sinensis]
Cs_ont_4g021670	-0.956904	0.055196	-0.770149	0.419803	Probable calcium-binding protein CML21 OS=Arabidopsis thaliana OX=3702 GN=CML21 PE=2 SV=1	XP_006474771.1 probable calcium-binding protein CML21 [Citrus sinensis]
Cs_ont_4g022430	--	--	--	--	--	--
Cs_ont_9g009080	0.954699	0.026959	0.8993	0.0143094	Long-chain-alcohol oxidase FAO1 OS=Lotus japonicus OX=34305 GN=FAO1 PE=1 SV=1	XP_006489686.1 long-chain-alcohol oxidase FAO1 [Citrus sinensis]
Cs_ont_7g018510	0.371422	0.560934	0.239391	0.769132	--	XP_006484595.2 tetratricopeptide repeat protein 27 homolog [Citrus sinensis]
Cs_ont_6g014580	--	--	--	--	--	--
Cs_ont_6g026740	-2.67964	1.41939e-09	-2.01311	4.13485e-06	UDP-glycosyltransferase 83A1 OS=Arabidopsis thaliana OX=3702 GN=UGT83A1 PE=2 SV=1	XP_024949899.1 UDP-glycosyltransferase 83A1-like [Citrus sinensis]
Cs_ont_1g000480	-0.56502	0.394811	-0.850478	0.119238	--	XP_006464222.1 uncharacterized protein LOC102615930 isoform X1 [Citrus sinensis]
Cs_ont_5g019170	-0.778885	0.278327	-1.11755	0.0185538	Peptidyl-prolyl cis-trans isomerase FKBP16-3, chloroplastic OS=Arabidopsis thaliana OX=3702 GN=FKBP16-3 PE=1 SV=2	XP_006478801.1 peptidyl-prolyl cis-trans isomerase FKBP16-3, chloroplastic [Citrus sinensis]
Cs_ont_5g022000	1.0858	0.174583	0.639251	0.395128	--	XP_024954666.1 putative disease resistance RPP13-like protein 1 [Citrus sinensis]
Cs_ont_3g004400	-0.88106	0.239984	-0.603605	0.482032	Cytochrome P450 82C4 OS=Arabidopsis thaliana OX=3702 GN=CYP82C4 PE=2 SV=1	XP_006473405.1 cytochrome P450 82C4-like [Citrus sinensis]
Cs_ont_6g000490	-0.65542	0.362714	-0.732756	0.23747	--	XP_006482716.1 uncharacterized protein LOC102622977 [Citrus sinensis]
Cs_ont_5g004110	-0.315866	0.614925	-0.477277	0.636079	GDSL esterase/lipase At4g01130 OS=Arabidopsis thaliana OX=3702 GN=At4g01130 PE=2 SV=1	XP_006491222.1 GDSL esterase/lipase At4g01130 isoform X1 [Citrus sinensis]
Cs_ont_6g013870	--	--	--	--	--	XP_006481118.1 macrophage migration inhibitory factor homolog [Citrus sinensis]
Cs_ont_2g013960	0.894051	0.258841	1.05813	0.200398	--	XP_006469276.1 uncharacterized protein LOC102611542 [Citrus sinensis]
Cs_ont_6g023870	-0.65035	0.493	-0.579683	0.406887	--	XP_015386504.1 LOW QUALITY PROTEIN: uncharacterized protein LOC102626210 [Citrus sinensis]
Cs_ont_3g017400	--	--	--	--	--	--
Cs_ont_3g010920	0.355191	0.702551	0.568483	0.58772	UDP-glycosyltransferase 87A2 OS=Arabidopsis thaliana OX=3702 GN=UGT87A2 PE=1 SV=1	XP_024952427.1 scopoletin glucosyltransferase-like [Citrus sinensis]
Cs_ont_3g009350	-2.00628	0.000180021	-1.39438	0.00236669	--	XP_006472778.1 uncharacterized protein LOC102629267 isoform X1 [Citrus sinensis]
Cs_ont_Un000250	--	--	--	--	Uncharacterized protein ycf68 OS=Eucalyptus globulus subsp. globulus OX=71271 GN=ycf68-1 PE=3 SV=1	--
Cs_ont_4g015530	0.328574	0.555347	0.51281	0.182909	Myosin-2 OS=Arabidopsis thaliana OX=3702 GN=VIII-2 PE=2 SV=1	XP_015383356.1 myosin-2 isoform X1 [Citrus sinensis]
Cs_ont_5g034250	0.18299	0.751913	-0.684637	0.127381	Probable leucine-rich repeat receptor-like serine/threonine-protein kinase At3g14840 OS=Arabidopsis thaliana OX=3702 GN=LRR-RLK PE=1 SV=1	XP_024954841.1 probable leucine-rich repeat receptor-like serine/threonine-protein kinase At3g14840 isoform X2 [Citrus sinensis]
Cs_ont_7g028550	-1.07878	0.118992	-0.316037	0.767914	Thylakoid lumenal 19 kDa protein, chloroplastic OS=Arabidopsis thaliana OX=3702 GN=At3g63540 PE=1 SV=2	XP_006482893.1 thylakoid lumenal 19 kDa protein, chloroplastic [Citrus sinensis]
Cs_ont_7g008590	0.376887	0.440153	0.105873	0.871318	Pentatricopeptide repeat-containing protein At2g27610 OS=Arabidopsis thaliana OX=3702 GN=PCMP-H60 PE=2 SV=1	XP_024948757.1 pentatricopeptide repeat-containing protein At2g27610-like [Citrus sinensis]
Cs_ont_7g012440	-0.384942	0.451455	-0.230473	0.775545	Protein NUCLEAR FUSION DEFECTIVE 4 OS=Arabidopsis thaliana OX=3702 GN=NFD4 PE=3 SV=1	XP_006493210.1 protein NUCLEAR FUSION DEFECTIVE 4-like isoform X1 [Citrus sinensis]
Cs_ont_2g011170	-0.498638	0.470559	-0.4108	0.667017	CLAVATA3/ESR (CLE)-related protein 27 OS=Arabidopsis thaliana OX=3702 GN=CLE27 PE=2 SV=1	--
Cs_ont_3g015290	--	--	--	--	--	--
Cs_ont_3g029750	--	--	--	--	--	XP_024948916.1 ankyrin repeat-containing protein BDA1-like [Citrus sinensis]
Cs_ont_3g014090	0.106533	0.823675	-0.464481	0.325403	Protein SUPPRESSOR OF QUENCHING 1, chloroplastic OS=Arabidopsis thaliana OX=3702 GN=SOQ1 PE=1 SV=1	XP_006472221.1 protein SUPPRESSOR OF QUENCHING 1, chloroplastic [Citrus sinensis]
Cs_ont_9g012070	-0.346327	0.594359	-0.196046	0.812881	UPF0481 protein At3g47200 OS=Arabidopsis thaliana OX=3702 GN=At3g47200 PE=2 SV=1	XP_006487607.1 UPF0481 protein At3g47200-like [Citrus sinensis]
Cs_ont_3g033080	-0.713993	0.254862	-0.909722	0.0848306	Probable leucine-rich repeat receptor-like protein kinase At5g49770 OS=Arabidopsis thaliana OX=3702 GN=At5g49770 PE=2 SV=1	XP_006470792.1 probable leucine-rich repeat receptor-like protein kinase At5g49770 [Citrus sinensis]
Cs_ont_2g017030	-0.839147	0.185063	-0.486067	0.478871	Glucose-6-phosphate 1-dehydrogenase 1, chloroplastic OS=Arabidopsis thaliana OX=3702 GN=APG1 PE=2 SV=2	XP_006469469.1 glucose-6-phosphate 1-dehydrogenase, chloroplastic-like [Citrus sinensis]
Cs_ont_7g029050	-0.530271	0.492187	-0.864601	0.0619751	Beta-glucosidase 17 OS=Arabidopsis thaliana OX=3702 GN=BGLU17 PE=2 SV=1	XP_006482832.1 beta-glucosidase 17-like isoform X3 [Citrus sinensis]
Cs_ont_5g017420	-1.42874	0.000848411	-2.28951	0.0153161	Beta-amyrin 28-oxidase OS=Panax ginseng OX=4054 PE=2 SV=1	XP_006494184.1 beta-amyrin 28-oxidase-like [Citrus sinensis]
Cs_ont_9g008090	1.75434	0.0520295	--	--	Early nodulin-75 (Fragment) OS=Medicago sativa OX=3879 GN=ENOD2 PE=2 SV=1	XP_024948083.1 early nodulin-75-like [Citrus sinensis]
Cs_ont_2g020440	-0.799102	0.122846	-0.710994	0.0751383	G-type lectin S-receptor-like serine/threonine-protein kinase At4g03230 OS=Arabidopsis thaliana OX=3702 GN=At4g03230 PE=3 SV=3	XP_006469795.1 G-type lectin S-receptor-like serine/threonine-protein kinase At4g03230 [Citrus sinensis]
Cs_ont_5g025740	-1.72296	0.0255798	-1.2001	0.23402	Flavonol synthase/flavanone 3-hydroxylase OS=Petunia hybrida OX=4102 GN=FL PE=2 SV=1	XP_006475561.1 2-oxoglutarate-Fe(II) type oxidoreductase hxnY-like [Citrus sinensis]
Cs_ont_7g024980	--	--	--	--	--	--
Cs_ont_9g012150	-0.539861	0.432815	-0.932671	0.112457	UPF0481 protein At3g47200 OS=Arabidopsis thaliana OX=3702 GN=At3g47200 PE=2 SV=1	XP_006487607.1 UPF0481 protein At3g47200-like [Citrus sinensis]
Cs_ont_6g014420	-1.28379	0.00282635	-0.876953	0.438884	Putative cysteine-rich receptor-like protein kinase 35 OS=Arabidopsis thaliana OX=3702 GN=CRK35 PE=3 SV=3	XP_006481075.1 putative receptor-like protein kinase At4g00960 [Citrus sinensis]
Cs_ont_5g014360	-1.45702	0.0876705	--	--	LOB domain-containing protein 20 OS=Arabidopsis thaliana OX=3702 GN=LBD20 PE=2 SV=1	XP_006479165.1 LOB domain-containing protein 20 [Citrus sinensis]
Cs_ont_5g002110	-1.08933	0.0181665	-1.77008	0.000146421	Cytochrome P450 704C1 OS=Pinus taeda OX=3352 GN=CYP704C1 PE=2 SV=1	XP_006490953.1 cytochrome P450 704C1-like [Citrus sinensis]
Cs_ont_5g023990	--	--	--	--	Pentatricopeptide repeat-containing protein At5g18390, mitochondrial OS=Arabidopsis thaliana OX=3702 GN=At5g18390 PE=2 SV=2	XP_024953926.1 pentatricopeptide repeat-containing protein At5g18390, mitochondrial-like [Citrus sinensis]
Cs_ont_4g009060	--	--	--	--	E3 ubiquitin-protein ligase RING1-like OS=Arabidopsis thaliana OX=3702 GN=At3g19950 PE=1 SV=1	XP_015384959.1 E3 ubiquitin-protein ligase RING1-like [Citrus sinensis]
Cs_ont_2g018770	-1.1638	0.0157861	-0.977346	0.191963	Fatty acid hydroperoxide lyase, chloroplastic OS=Solanum lycopersicum OX=4081 GN=HPL PE=1 SV=1	NP_001275853.1 fatty acid hydroperoxide lyase [Citrus sinensis]
Cs_ont_8g007890	-1.39989	0.07602	--	--	17.6 kDa class I heat shock protein 1 OS=Arabidopsis thaliana OX=3702 GN=HSP17.6A PE=1 SV=1	XP_006488428.1 18.1 kDa class I heat shock protein [Citrus sinensis]
Cs_ont_5g026070	-0.633317	0.339312	-0.656045	0.325025	--	XP_006466031.1 uncharacterized protein LOC102631287 [Citrus sinensis]
Cs_ont_5g042450	1.63416	0.0301728	1.05824	0.223407	DNA mismatch repair protein MSH4 OS=Arabidopsis thaliana OX=3702 GN=MSH4 PE=2 SV=1	XP_006477159.1 DNA mismatch repair protein MSH4 isoform X1 [Citrus sinensis]
Cs_ont_8g011820	--	--	--	--	--	XP_006474578.1 eukaryotic translation initiation factor 3 subunit K isoform X1 [Citrus sinensis]
Cs_ont_2g001980	1.34232	0.0497557	1.31358	0.0618747	Protein DETOXIFICATION 40 OS=Arabidopsis thaliana OX=3702 GN=DTX40 PE=1 SV=1	XP_006467445.1 protein DETOXIFICATION 40-like isoform X1 [Citrus sinensis]
Cs_ont_8g016330	--	--	--	--	Putative AC transposase OS=Zea mays OX=4577 PE=2 SV=2	XP_024958144.1 zinc finger BED domain-containing protein RICESLEEPER 1-like [Citrus sinensis]
Cs_ont_1g018460	0.446775	0.682832	1.7395	0.00281285	Dormancy-associated protein homolog 4 OS=Arabidopsis thaliana OX=3702 GN=At1g54070 PE=3 SV=1	XP_006465834.1 dormancy-associated protein homolog 4 isoform X1 [Citrus sinensis]
Cs_ont_Un000320	--	--	--	--	Uncharacterized protein ycf68 OS=Eucalyptus globulus subsp. globulus OX=71271 GN=ycf68-1 PE=3 SV=1	--
Cs_ont_9g005660	0.73491	0.455025	1.95866	1.42311e-05	Late embryogenesis abundant protein D-34 OS=Gossypium hirsutum OX=3635 PE=3 SV=1	XP_006489401.1 late embryogenesis abundant protein D-34-like isoform X2 [Citrus sinensis]
Cs_ont_7g014130	--	--	--	--	--	XP_024957362.1 uncharacterized protein LOC112499024 [Citrus sinensis]
Cs_ont_6g020790	-0.219664	0.775853	-1.51912	0.0107378	--	XP_024949107.1 protein LTV1 homolog [Citrus sinensis]
Cs_ont_6g008910	-1.55843	0.0516402	-0.997584	0.213865	Protein trichome birefringence-like 9 OS=Arabidopsis thaliana OX=3702 GN=TBL9 PE=2 SV=1	XP_015386853.1 protein trichome birefringence-like 9 isoform X1 [Citrus sinensis]
Cs_ont_5g023790	-1.10569	0.0515389	-1.20241	0.00903514	TMV resistance protein N OS=Nicotiana glutinosa OX=35889 GN=N PE=1 SV=1	XP_024948873.1 TMV resistance protein N-like [Citrus sinensis]
Cs_ont_9g004790	-1.08942	0.0804189	-0.760263	0.266035	Basic 7S globulin OS=Glycine max OX=3847 GN=BG PE=1 SV=2	XP_006489309.1 basic 7S globulin-like [Citrus sinensis]
Cs_ont_8g026310	-0.957597	0.256716	-1.47558	0.0159292	--	XP_024957499.1 uncharacterized protein LOC102624641 [Citrus sinensis]
Cs_ont_4g003210	-1.90447	0.00397739	-0.878464	0.431135	--	XP_006476219.1 uncharacterized protein LOC102612267 isoform X2 [Citrus sinensis]
Cs_ont_7g016760	-0.859825	0.123643	-1.61255	0.0211352	Protein NUCLEAR FUSION DEFECTIVE 4 OS=Arabidopsis thaliana OX=3702 GN=NFD4 PE=3 SV=1	XP_006484741.2 protein NUCLEAR FUSION DEFECTIVE 4-like [Citrus sinensis]
Cs_ont_7g028610	-0.484847	0.50333	-0.428786	0.503889	--	XP_006482884.1 splicing regulatory glutamine/lysine-rich protein 1 [Citrus sinensis]
Cs_ont_9g016500	0.46186	0.435887	0.327597	0.614909	Kinesin-like protein KIN-12B OS=Arabidopsis thaliana OX=3702 GN=KIN12B PE=1 SV=1	XP_006492986.1 kinesin-like protein KIN-12B [Citrus sinensis]
Cs_ont_5g004970	-0.27723	0.834747	-1.94025	0.00210055	--	XP_006491336.1 uncharacterized protein LOC102613131 [Citrus sinensis]
Cs_ont_2g031340	-0.706733	0.503026	-0.802754	0.354482	Uncharacterized protein At2g37660, chloroplastic OS=Arabidopsis thaliana OX=3702 GN=At2g37660 PE=1 SV=2	XP_006470726.1 sanguinarine reductase isoform X1 [Citrus sinensis]
Cs_ont_2g026410	-0.988724	0.339312	-1.37573	0.0207175	Putative Myb family transcription factor At1g14600 OS=Arabidopsis thaliana OX=3702 GN=At1g14600 PE=2 SV=2	XP_024950477.1 uncharacterized protein LOC102628788 [Citrus sinensis]
Cs_ont_5g027650	-1.31778	0.0676905	-1.30879	0.0778871	Isoeugenol synthase 1 OS=Petunia hybrida OX=4102 GN=IGS1 PE=1 SV=1	XP_006478183.1 isoeugenol synthase 1-like [Citrus sinensis]
Cs_ont_7g015460	--	--	--	--	--	--
Cs_ont_1g015760	--	--	--	--	RNA-dependent RNA polymerase 6 OS=Arabidopsis thaliana OX=3702 GN=RDR6 PE=1 SV=1	XP_006483357.1 RNA-dependent RNA polymerase 6-like isoform X1 [Citrus sinensis]
Cs_ont_8g009610	-0.268469	0.757304	1.24028	0.195341	Fasciclin-like arabinogalactan protein 17 OS=Arabidopsis thaliana OX=3702 GN=FLA17 PE=2 SV=1	XP_006487827.2 fasciclin-like arabinogalactan protein 15 isoform X2 [Citrus sinensis]
Cs_ont_7g020410	0.592747	0.383592	0.140303	0.883708	Chaperonin 60 subunit beta 4, chloroplastic OS=Arabidopsis thaliana OX=3702 GN=CPN60B4 PE=1 SV=1	XP_006484293.1 ruBisCO large subunit-binding protein subunit beta, chloroplastic [Citrus sinensis]
Cs_ont_3g000890	0.833172	0.091305	0.754913	0.215766	Regulator of telomere elongation helicase 1 homolog OS=Arabidopsis thaliana OX=3702 GN=RTEL1 PE=3 SV=1	XP_006473805.1 Fanconi anemia group J protein homolog isoform X1 [Citrus sinensis]
Cs_ont_2g027030	0.256442	0.716564	0.244739	0.657961	Pentatricopeptide repeat-containing protein At3g58590 OS=Arabidopsis thaliana OX=3702 GN=At3g58590 PE=2 SV=2	XP_024950341.1 pentatricopeptide repeat-containing protein At3g58590 [Citrus sinensis]
Cs_ont_5g021140	--	--	--	--	--	XP_024949001.1 LOW QUALITY PROTEIN: disease resistance-like protein DSC1 [Citrus sinensis]
Cs_ont_1g007340	--	--	--	--	--	XP_024948616.1 nardilysin-like isoform X2 [Citrus sinensis]
Cs_ont_9g010610	--	--	--	--	Beta-amylase 1, chloroplastic OS=Arabidopsis thaliana OX=3702 GN=BAM1 PE=1 SV=1	XP_006493994.1 beta-amylase 1, chloroplastic [Citrus sinensis]
Cs_ont_Un000410	--	--	--	--	Photosystem I assembly protein Ycf4 OS=Citrus sinensis OX=2711 GN=ycf4 PE=3 SV=1	YP_740486.1 photosystem I assembly protein ycf4 (chloroplast) [Citrus sinensis]
Cs_ont_2g033870	--	--	--	--	--	XP_015381515.1 uncharacterized protein LOC107174834 [Citrus sinensis]
Cs_ont_1g027450	--	--	1.674	0.098845	Floral homeotic protein DEFICIENS OS=Antirrhinum majus OX=4151 GN=DEFA PE=1 SV=1	XP_006466888.1 floral homeotic protein DEFICIENS-like [Citrus sinensis]
Cs_ont_5g008290	-1.10395	0.0799279	-0.779218	0.26589	Beta-glucosidase 11 OS=Arabidopsis thaliana OX=3702 GN=BGLU11 PE=2 SV=2	XP_006479947.1 beta-glucosidase 11-like isoform X3 [Citrus sinensis]
Cs_ont_7g017020	0.668308	0.436139	--	--	--	XP_024956443.1 uncharacterized protein LOC102614360 isoform X1 [Citrus sinensis]
Cs_ont_9g011490	-3.73912	0.00124962	-1.98922	3.95598e-05	Chaperone protein dnaJ 49 OS=Arabidopsis thaliana OX=3702 GN=ATJ49 PE=2 SV=2	XP_006475827.1 chaperone protein dnaJ 49-like [Citrus sinensis]
Cs_ont_2g034730	-1.4731	0.0343027	--	--	Protein YLS3 OS=Arabidopsis thaliana OX=3702 GN=YLS3 PE=2 SV=1	XP_015380787.1 protein YLS3 [Citrus sinensis]
Cs_ont_8g012420	-1.06002	0.235916	-1.3481	0.0140963	Pentatricopeptide repeat-containing protein At5g13770, chloroplastic OS=Arabidopsis thaliana OX=3702 GN=At5g13770 PE=2 SV=1	XP_006470889.1 pentatricopeptide repeat-containing protein At5g13770, chloroplastic-like [Citrus sinensis]
Cs_ont_2g029120	--	--	0.93069	0.434727	Beta carbonic anhydrase 1, chloroplastic OS=Arabidopsis thaliana OX=3702 GN=BCA1 PE=1 SV=2	XP_006470326.1 carbonic anhydrase 2-like isoform X1 [Citrus sinensis]
Cs_ont_1g002940	-0.638798	0.392715	-1.01137	0.145856	Probable disease resistance protein At5g63020 OS=Arabidopsis thaliana OX=3702 GN=At5g63020 PE=2 SV=2	XP_006464512.1 probable disease resistance protein At5g63020 [Citrus sinensis]
Cs_ont_6g016620	-1.77435	0.00180508	-0.142336	0.902017	NADPH-dependent aldo-keto reductase, chloroplastic OS=Arabidopsis thaliana OX=3702 GN=AKR4C9 PE=1 SV=1	XP_006493580.1 NADPH-dependent aldo-keto reductase, chloroplastic-like isoform X2 [Citrus sinensis]
Cs_ont_7g026460	1.2043	0.191957	1.32821	0.264344	Zinc-finger homeodomain protein 11 OS=Arabidopsis thaliana OX=3702 GN=ZHD11 PE=1 SV=1	XP_006483155.1 zinc-finger homeodomain protein 11-like [Citrus sinensis]
Cs_ont_9g002040	--	--	--	--	Major allergen Pru ar 1 OS=Prunus armeniaca OX=36596 PE=1 SV=1	XP_006489006.1 major allergen Pru ar 1 [Citrus sinensis]
Cs_ont_3g002260	--	--	--	--	--	XP_006473664.1 uncharacterized protein LOC102630528 [Citrus sinensis]
Cs_ont_4g015510	0.73329	0.275341	0.524295	0.408522	B3 domain-containing transcription repressor VAL1 OS=Arabidopsis thaliana OX=3702 GN=VAL1 PE=1 SV=1	XP_024955804.1 B3 domain-containing protein Os07g0679700-like [Citrus sinensis]
Cs_ont_1g022280	-0.805634	0.334699	-0.824134	0.310767	AP2-like ethylene-responsive transcription factor AIL6 OS=Arabidopsis thaliana OX=3702 GN=AIL6 PE=2 SV=1	XP_006466326.1 AP2-like ethylene-responsive transcription factor AIL6 isoform X1 [Citrus sinensis]
Cs_ont_2g028640	0.0620459	0.933715	-0.358522	0.562935	DExH-box ATP-dependent RNA helicase DExH17 OS=Arabidopsis thaliana OX=3702 GN=MER3 PE=2 SV=1	XP_006470278.1 DExH-box ATP-dependent RNA helicase DExH17 [Citrus sinensis]
Cs_ont_2g002850	-0.103096	0.897819	-0.434976	0.619089	Pentatricopeptide repeat-containing protein At5g46460, mitochondrial OS=Arabidopsis thaliana OX=3702 GN=PCMP-H49 PE=2 SV=1	XP_006467551.1 pentatricopeptide repeat-containing protein At5g46460, mitochondrial [Citrus sinensis]
Cs_ont_7g007110	-0.669295	0.480778	-1.12395	0.263472	Protein NUCLEAR FUSION DEFECTIVE 4 OS=Arabidopsis thaliana OX=3702 GN=NFD4 PE=3 SV=1	XP_006485348.1 protein NUCLEAR FUSION DEFECTIVE 4 [Citrus sinensis]
Cs_ont_1g010680	--	--	--	--	Protein FAR1-RELATED SEQUENCE 6 OS=Arabidopsis thaliana OX=3702 GN=FRS6 PE=2 SV=1	XP_024949977.1 protein FAR1-RELATED SEQUENCE 6-like [Citrus sinensis]
Cs_ont_6g008560	0.343791	0.670507	0.0987002	0.925062	Putative pentatricopeptide repeat-containing protein At3g11460, mitochondrial OS=Arabidopsis thaliana OX=3702 GN=PCMP-H52 PE=1 SV=1	XP_006481751.1 putative pentatricopeptide repeat-containing protein At3g11460, mitochondrial [Citrus sinensis]
Cs_ont_Un000820	--	--	--	--	--	--
Cs_ont_5g005880	-0.468072	0.49907	-0.221905	0.719098	Putative expansin-A17 OS=Arabidopsis thaliana OX=3702 GN=EXPA17 PE=2 SV=1	XP_024948261.1 putative expansin-A17 [Citrus sinensis]
Cs_ont_8g023960	0.771701	0.181192	1.43072	0.011641	--	XP_006480132.1 uncharacterized protein LOC102608722 [Citrus sinensis]
Cs_ont_9g014240	--	--	--	--	--	--
Cs_ont_1g013080	--	--	--	--	Glycerol kinase OS=Arabidopsis thaliana OX=3702 GN=GLPK PE=1 SV=1	XP_006492058.1 glycerol kinase [Citrus sinensis]
Cs_ont_7g001500	--	--	1.04034	0.180302	Putative serine/threonine-protein kinase-like protein CCR3 OS=Arabidopsis thaliana OX=3702 GN=CCR3 PE=2 SV=1	XP_006486314.1 putative serine/threonine-protein kinase-like protein CCR3 [Citrus sinensis]
Cs_ont_4g026030	3.25909	0.00153943	2.35802	0.00265143	Auxin-responsive protein IAA33 OS=Arabidopsis thaliana OX=3702 GN=IAA33 PE=1 SV=1	XP_006474183.1 auxin-responsive protein IAA33 [Citrus sinensis]
Cs_ont_4g015720	--	--	--	--	F-box protein At2g26160 OS=Arabidopsis thaliana OX=3702 GN=At2g26160 PE=2 SV=1	XP_006464664.1 F-box protein At2g26160-like [Citrus sinensis]
Cs_ont_5g023430	--	--	--	--	Peptide chain release factor PrfB2, chloroplastic OS=Arabidopsis thaliana OX=3702 GN=PRFB2 PE=3 SV=1	XP_024954274.1 peptide chain release factor 1 isoform X2 [Citrus sinensis]
Cs_ont_9g001590	--	--	--	--	--	--
Cs_ont_5g013350	-0.830874	0.286241	-1.18555	0.0400432	--	XP_006480207.1 uncharacterized protein LOC102628841 [Citrus sinensis]
Cs_ont_8g008740	1.9234	0.00729403	1.2719	0.239696	F-box protein At2g27310 OS=Arabidopsis thaliana OX=3702 GN=At2g27310 PE=2 SV=1	XP_006481509.1 F-box protein At2g27310-like [Citrus sinensis]
Cs_ont_8g017400	--	--	--	--	DEAD-box ATP-dependent RNA helicase 28 OS=Oryza sativa subsp. japonica OX=39947 GN=Os12g0481100 PE=2 SV=2	XP_006472883.1 probable methyltransferase PMT25 [Citrus sinensis]
Cs_ont_6g013610	--	--	--	--	--	--
Cs_ont_9g005850	--	--	--	--	--	XP_006489419.1 uncharacterized protein LOC102613222 [Citrus sinensis]
Cs_ont_3g004270	--	--	--	--	Dirigent protein 11 OS=Arabidopsis thaliana OX=3702 GN=DIR11 PE=2 SV=1	XP_024951881.1 dirigent protein 11 isoform X1 [Citrus sinensis]
