# Supplementary material for: Identification of Novel Regulators of Fruit Sugar Accumulation Based on Transcriptome and WGCNA in Citrus sinensis
Source: Int J Mol Sci. 2025 Dec 18;26(24):12161. doi: 10.3390/ijms262412161 (PMC12733902; doi:10.3390/ijms262412161)
Supplement: Supplementary file 1 [file ijms-26-12161-s001.zip › Table S8.xlsx]

## Sheet: Sheet1
Table S8 Expression characterization of seven genes in fruits at different developmental stages
ID	Young fruit	Fruit-coloring onset	Fruit delayed-harvest
Cs_ont_2g004470	0.166574	4.73276	17.7902
Cs_ont_2g025530	203.899	198.85	151.424
Cs_ont_7g025420	0.28216	0.107344	0.0259967
Cs_ont_5g050360	32.2738	25.3247	18.4926
Cs_ont_3g002820	11.5523	7.45147	4.78401
Cs_ont_2g014800	61.4003	62.9746	53.6216
Cs_ont_9g006370	2.46636	12.5264	6.82716
