# Supplementary material for: Identification of Novel Regulators of Fruit Sugar Accumulation Based on Transcriptome and WGCNA in Citrus sinensis
Source: Int J Mol Sci. 2025 Dec 18;26(24):12161. doi: 10.3390/ijms262412161 (PMC12733902; doi:10.3390/ijms262412161)
Supplement: Supplementary file 1 [file ijms-26-12161-s001.zip › Table S9.xlsx]

## Sheet: Sheet1
Table S9 Summary of data from RNA sequencing.
Sample	ReadSum	BaseSum	GC(%)	N(%)	Q20(%)	CycleQ20(%)	Q30(%)
GanMi-180-1	32180893	9718629686	44.62	0.01	98.97	100	96.99
GanMi-180-2	29373612	8870830824	44.87	0.01	99.06	100	97.21
GanMi-180-3	23887985	7214171470	45.79	0.01	99.1	100	97.33
Newhall -180-1	25092795	7578024090	44.93	0.01	99.04	100	97.15
Newhall -180-2	27670124	8356377448	44.75	0.01	99.06	100	97.22
Newhall -180-3	34492887	10416851874	44.71	0.01	99.03	100	97.14
GanMi-200-1	29323499	8855696698	45.59	0.01	99.11	100	97.33
GanMi-200-2	32753608	9891589616	45.39	0.01	99.08	100	97.26
GanMi-200-3	27776004	8388353208	44.7	0.01	99.06	100	97.21
Newhall -200-1	30841337	9314083774	44.78	0.01	99.03	100	97.14
Newhall -200-2	30344400	9164008800	44.94	0.01	99.06	100	97.22
Newhall -200-3	30004723	9061426346	45.28	0.01	99.07	100	97.24
